# Supplementary material for: Extracellular vesicle-mediated delivery of circp53 suppresses the progression of multiple cancers by activating the CypD/TRAP/HSP90 pathway
Source: Exp Mol Med. 2025 Aug 1;57(8):1711–26. doi: 10.1038/s12276-025-01506-0 (PMC12411616; doi:10.1038/s12276-025-01506-0)
Supplement: Supplementary file 2 — Supplementary Table 1 [file 12276_2025_1506_MOESM2_ESM.xlsx]

## Sheet: COND1.MM1S_circp53_OEVSMM1S_WT
Pathway_ID	KEGG_Level_1	KEGG_Level_2	Pathway_Name	IDs	S	TS	B	TB	Rich.Factor	P.value	Sig.Sign.P	Q.value	Sig.Sign.Q	S_Up_ID	S_Up_Num	S_Down_ID	S_Down_Num	MapID_Count	ZScore
hsa03010	Genetic Information Processing	Translation	Ribosome	ENSG00000241343|RPL36A, ENSG00000270800|RPS10-NUDT3, ENSG00000071082|RPL31, ENSG00000177954|RPS27, ENSG00000105372|RPS19, ENSG00000109475|RPL34, ENSG00000136942|RPL35, ENSG00000112306|RPS12, ENSG00000171858|RPS21, ENSG00000231500|RPS18, ENSG00000144713|RPL32, ENSG00000182899|RPL35A, ENSG00000130255|RPL36, ENSG00000177600|RPLP2, ENSG00000197756|RPL37A, ENSG00000213741|RPS29, ENSG00000145592|RPL37,…	90	1956	175	9173	0.5143	7.95294e-19	****	2.52903e-16	****	ENSG00000241343|RPL36A, ENSG00000270800|RPS10-NUDT3, ENSG00000071082|RPL31, ENSG00000177954|RPS27, ENSG00000105372|RPS19, ENSG00000109475|RPL34, ENSG00000136942|RPL35, ENSG00000112306|RPS12, ENSG00000171858|RPS21, ENSG00000231500|RPS18, ENSG00000144713|RPL32, ENSG00000182899|RPL35A, ENSG00000130255|RPL36, ENSG00000177600|RPLP2, ENSG00000197756|RPL37A, ENSG00000213741|RPS29, ENSG00000145592|RPL37,…	88	ENSG00000257529|RPL36A-HNRNPH2, ENSG00000115364|MRPL19	2	149	4.91539
hsa04110	Cellular Processes	Cell growth and death	Cell cycle	ENSG00000124762|CDKN1A, ENSG00000116717|GADD45A, ENSG00000099860|GADD45B, ENSG00000147889|CDKN2A, ENSG00000129757|CDKN1C, ENSG00000103479|RBL2, ENSG00000101224|CDC25B, ENSG00000253729|PRKDC, ENSG00000166851|PLK1, ENSG00000139687|RB1, ENSG00000007968|E2F2, ENSG00000198176|TFDP1, ENSG00000135476|ESPL1, ENSG00000072501|SMC1A, ENSG00000005339|CREBBP, ENSG00000133740|E2F5, ENSG00000006634|DBF4, ENSG00…	64	1956	129	9173	0.4961	7.94714e-13	****	1.2636e-10	****	ENSG00000124762|CDKN1A, ENSG00000116717|GADD45A, ENSG00000099860|GADD45B, ENSG00000147889|CDKN2A, ENSG00000129757|CDKN1C	5	ENSG00000103479|RBL2, ENSG00000101224|CDC25B, ENSG00000253729|PRKDC, ENSG00000166851|PLK1, ENSG00000139687|RB1, ENSG00000007968|E2F2, ENSG00000198176|TFDP1, ENSG00000135476|ESPL1, ENSG00000072501|SMC1A, ENSG00000005339|CREBBP, ENSG00000133740|E2F5, ENSG00000006634|DBF4, ENSG00000100393|EP300, ENSG00000112242|E2F3, ENSG00000136997|MYC, ENSG00000169679|BUB1, ENSG00000145604|SKP2, ENSG00000104738|MC…	59	123	-7.30352
hsa04141	Genetic Information Processing	Folding, sorting and degradation	Protein processing in endoplasmic reticulum	ENSG00000173110|HSPA6, ENSG00000204388|HSPA1B, ENSG00000204389|HSPA1A, ENSG00000132002|DNAJB1, ENSG00000175197|DDIT3, ENSG00000120694|HSPH1, ENSG00000087074|PPP1R15A, ENSG00000164070|HSPA4L, ENSG00000109971|HSPA8, ENSG00000080824|HSP90AA1, ENSG00000126803|HSPA2, ENSG00000132432|SEC61G, ENSG00000239264|TXNDC5, ENSG00000071537|SEL1L, ENSG00000086061|DNAJA1, ENSG00000116406|EDEM3, ENSG00000128272|AT…	81	1956	189	9173	0.4286	1.45e-11	****	1.537e-09	****	ENSG00000173110|HSPA6, ENSG00000204388|HSPA1B, ENSG00000204389|HSPA1A, ENSG00000132002|DNAJB1, ENSG00000175197|DDIT3, ENSG00000120694|HSPH1, ENSG00000087074|PPP1R15A, ENSG00000164070|HSPA4L, ENSG00000109971|HSPA8, ENSG00000080824|HSP90AA1, ENSG00000126803|HSPA2, ENSG00000132432|SEC61G, ENSG00000086061|DNAJA1, ENSG00000128272|ATF4, ENSG00000096384|HSP90AB1, ENSG00000070010|UFD1, ENSG00000104723|TU…	17	ENSG00000239264|TXNDC5, ENSG00000071537|SEL1L, ENSG00000116406|EDEM3, ENSG00000171791|BCL2, ENSG00000138674|SEC31A, ENSG00000111885|MAN1A1, ENSG00000100219|XBP1, ENSG00000124783|SSR1, ENSG00000072401|UBE2D1, ENSG00000115275|MOGS, ENSG00000177239|MAN1B1, ENSG00000132388|UBE2G1, ENSG00000136731|UGGT1, ENSG00000155660|PDIA4, ENSG00000163527|STT3B, ENSG00000074695|LMAN1, ENSG00000050748|MAPK9, ENSG00…	64	161	-5.20153
hsa04714	Organismal Systems	Environmental adaptation	Thermogenesis	ENSG00000124172|ATP5F1E, ENSG00000169020|ATP5ME, ENSG00000259112|NDUFC2-KCTD14, ENSG00000164919|COX6C, ENSG00000135940|COX5B, ENSG00000185633|NDUFA4L2, ENSG00000205560|CPT1B, ENSG00000156467|UQCRB, ENSG00000167283|ATP5MG, ENSG00000127184|COX7C, ENSG00000138495|COX17, ENSG00000126267|COX6B1, ENSG00000168275|COA6, ENSG00000164258|NDUFS4, ENSG00000125356|NDUFA1, ENSG00000115286|NDUFS7, ENSG000001705…	89	1956	252	9173	0.3532	1.53899e-07	****	1.22349e-05	****	ENSG00000124172|ATP5F1E, ENSG00000169020|ATP5ME, ENSG00000259112|NDUFC2-KCTD14, ENSG00000164919|COX6C, ENSG00000135940|COX5B, ENSG00000185633|NDUFA4L2, ENSG00000205560|CPT1B, ENSG00000156467|UQCRB, ENSG00000167283|ATP5MG, ENSG00000127184|COX7C, ENSG00000138495|COX17, ENSG00000126267|COX6B1, ENSG00000168275|COA6, ENSG00000164258|NDUFS4, ENSG00000125356|NDUFA1, ENSG00000115286|NDUFS7, ENSG000001705…	38	ENSG00000205683|DPF3, ENSG00000138031|ADCY3, ENSG00000228253|MT-ATP8, ENSG00000212907|MT-ND4L, ENSG00000110090|CPT1A, ENSG00000198695|MT-ND6, ENSG00000198804|MT-CO1, ENSG00000198786|MT-ND5, ENSG00000198899|MT-ATP6, ENSG00000173473|SMARCC1, ENSG00000163626|COX18, ENSG00000198938|MT-CO3, ENSG00000157184|CPT2, ENSG00000072062|PRKACA, ENSG00000198886|MT-ND4, ENSG00000117713|ARID1A, ENSG00000116985|BM…	51	219	-4.93288
hsa04120	Genetic Information Processing	Folding, sorting and degradation	Ubiquitin mediated proteolysis	ENSG00000103363|ELOB, ENSG00000184557|SOCS3, ENSG00000174989|FBXW8, ENSG00000154582|ELOC, ENSG00000100023|PPIL2, ENSG00000128731|HERC2, ENSG00000158290|CUL4B, ENSG00000072401|UBE2D1, ENSG00000198373|WWP2, ENSG00000104517|UBR5, ENSG00000033800|PIAS1, ENSG00000132388|UBE2G1, ENSG00000009335|UBE3C, ENSG00000145604|SKP2, ENSG00000184787|UBE2G2, ENSG00000134086|VHL, ENSG00000108094|CUL2, ENSG000001083…	55	1956	141	9173	0.3901	1.14623e-06	****	7.29001e-05	****	ENSG00000103363|ELOB, ENSG00000184557|SOCS3, ENSG00000154582|ELOC	3	ENSG00000174989|FBXW8, ENSG00000100023|PPIL2, ENSG00000128731|HERC2, ENSG00000158290|CUL4B, ENSG00000072401|UBE2D1, ENSG00000198373|WWP2, ENSG00000104517|UBR5, ENSG00000033800|PIAS1, ENSG00000132388|UBE2G1, ENSG00000009335|UBE3C, ENSG00000145604|SKP2, ENSG00000184787|UBE2G2, ENSG00000134086|VHL, ENSG00000108094|CUL2, ENSG00000108395|TRIM37, ENSG00000110344|UBE4A, ENSG00000115760|BIRC6, ENSG000001…	52	135	-8.26236
hsa04070	Environmental Information Processing	Signal transduction	Phosphatidylinositol signaling system	ENSG00000038210|PI4K2B, ENSG00000123104|ITPR2, ENSG00000137825|ITPKA, ENSG00000145675|PIK3R1, ENSG00000063601|MTMR1, ENSG00000168918|INPP5D, ENSG00000141401|IMPA2, ENSG00000171862|PTEN, ENSG00000040933|INPP4A, ENSG00000087053|MTMR2, ENSG00000276293|PIP4K2B, ENSG00000107242|PIP5K1B, ENSG00000108389|MTMR4, ENSG00000153933|DGKE, ENSG00000077044|DGKD, ENSG00000159082|SYNJ1, ENSG00000139505|MTMR6, ENS…	42	1956	104	9173	0.4038	7.49997e-06	****	0.000397498	***	ENSG00000137825|ITPKA	1	ENSG00000038210|PI4K2B, ENSG00000123104|ITPR2, ENSG00000145675|PIK3R1, ENSG00000063601|MTMR1, ENSG00000168918|INPP5D, ENSG00000141401|IMPA2, ENSG00000171862|PTEN, ENSG00000040933|INPP4A, ENSG00000087053|MTMR2, ENSG00000276293|PIP4K2B, ENSG00000107242|PIP5K1B, ENSG00000108389|MTMR4, ENSG00000153933|DGKE, ENSG00000077044|DGKD, ENSG00000159082|SYNJ1, ENSG00000139505|MTMR6, ENSG00000198668|CALM1, ENS…	41	94	-6.18853
hsa05161	Human Diseases	Infectious disease: viral	Hepatitis B	ENSG00000177606|JUN, ENSG00000124762|CDKN1A, ENSG00000170345|FOS, ENSG00000185507|IRF7, ENSG00000120899|PTK2B, ENSG00000101096|NFATC2, ENSG00000157764|BRAF, ENSG00000128272|ATF4, ENSG00000171791|BCL2, ENSG00000139687|RB1, ENSG00000174775|HRAS, ENSG00000007968|E2F2, ENSG00000145675|PIK3R1, ENSG00000005339|CREBBP, ENSG00000088888|MAVS, ENSG00000071553|ATP6AP1, ENSG00000183735|TBK1, ENSG00000100393|…	63	1956	178	9173	0.3539	9.17207e-06	****	0.000415877	***	ENSG00000177606|JUN, ENSG00000124762|CDKN1A, ENSG00000170345|FOS, ENSG00000185507|IRF7, ENSG00000128272|ATF4, ENSG00000174775|HRAS	6	ENSG00000120899|PTK2B, ENSG00000101096|NFATC2, ENSG00000157764|BRAF, ENSG00000171791|BCL2, ENSG00000139687|RB1, ENSG00000007968|E2F2, ENSG00000145675|PIK3R1, ENSG00000005339|CREBBP, ENSG00000088888|MAVS, ENSG00000071553|ATP6AP1, ENSG00000183735|TBK1, ENSG00000100393|EP300, ENSG00000112242|E2F3, ENSG00000109320|NFKB1, ENSG00000136997|MYC, ENSG00000105221|AKT2, ENSG00000050748|MAPK9, ENSG0000011826…	57	148	-8.46655
hsa05220	Human Diseases	Cancer: specific types	Chronic myeloid leukemia	ENSG00000124762|CDKN1A, ENSG00000116717|GADD45A, ENSG00000099860|GADD45B, ENSG00000147889|CDKN2A, ENSG00000157764|BRAF, ENSG00000139687|RB1, ENSG00000174775|HRAS, ENSG00000007968|E2F2, ENSG00000145675|PIK3R1, ENSG00000186716|BCR, ENSG00000179295|PTPN11, ENSG00000112242|E2F3, ENSG00000109320|NFKB1, ENSG00000136997|MYC, ENSG00000105221|AKT2, ENSG00000099942|CRKL, ENSG00000171552|BCL2L1, ENSG0000016…	34	1956	79	9173	0.4304	1.08936e-05	****	0.000415877	***	ENSG00000124762|CDKN1A, ENSG00000116717|GADD45A, ENSG00000099860|GADD45B, ENSG00000147889|CDKN2A, ENSG00000174775|HRAS	5	ENSG00000157764|BRAF, ENSG00000139687|RB1, ENSG00000007968|E2F2, ENSG00000145675|PIK3R1, ENSG00000186716|BCR, ENSG00000179295|PTPN11, ENSG00000112242|E2F3, ENSG00000109320|NFKB1, ENSG00000136997|MYC, ENSG00000105221|AKT2, ENSG00000099942|CRKL, ENSG00000171552|BCL2L1, ENSG00000166949|SMAD3, ENSG00000159692|CTBP1, ENSG00000117020|AKT3, ENSG00000051382|PIK3CB, ENSG00000213281|NRAS, ENSG00000105329|T…	29	75	-5.31162
hsa04068	Environmental Information Processing	Signal transduction	FoxO signaling pathway	ENSG00000124762|CDKN1A, ENSG00000116717|GADD45A, ENSG00000099860|GADD45B, ENSG00000145632|PLK2, ENSG00000139112|GABARAPL1, ENSG00000113916|BCL6, ENSG00000103479|RBL2, ENSG00000157764|BRAF, ENSG00000166851|PLK1, ENSG00000174775|HRAS, ENSG00000145675|PIK3R1, ENSG00000005339|CREBBP, ENSG00000118515|SGK1, ENSG00000171862|PTEN, ENSG00000140443|IGF1R, ENSG00000100393|EP300, ENSG00000087095|NLK, ENSG000…	52	1956	140	9173	0.3714	1.17701e-05	****	0.000415877	***	ENSG00000124762|CDKN1A, ENSG00000116717|GADD45A, ENSG00000099860|GADD45B, ENSG00000145632|PLK2, ENSG00000139112|GABARAPL1, ENSG00000113916|BCL6, ENSG00000174775|HRAS, ENSG00000118515|SGK1	8	ENSG00000103479|RBL2, ENSG00000157764|BRAF, ENSG00000166851|PLK1, ENSG00000145675|PIK3R1, ENSG00000005339|CREBBP, ENSG00000171862|PTEN, ENSG00000140443|IGF1R, ENSG00000100393|EP300, ENSG00000087095|NLK, ENSG00000105221|AKT2, ENSG00000145604|SKP2, ENSG00000127528|KLF2, ENSG00000050748|MAPK9, ENSG00000166949|SMAD3, ENSG00000117020|AKT3, ENSG00000101109|STK4, ENSG00000149311|ATM, ENSG00000171105|INS…	44	127	-6.83265
hsa04115	Cellular Processes	Cell growth and death	p53 signaling pathway	ENSG00000124762|CDKN1A, ENSG00000116717|GADD45A, ENSG00000099860|GADD45B, ENSG00000147889|CDKN2A, ENSG00000141682|PMAIP1, ENSG00000130766|SESN2, ENSG00000171791|BCL2, ENSG00000106366|SERPINE1, ENSG00000115107|STEAP3, ENSG00000115129|TP53I3, ENSG00000171862|PTEN, ENSG00000075218|GTSE1, ENSG00000137801|THBS1, ENSG00000164054|SHISA5, ENSG00000171552|BCL2L1, ENSG00000149311|ATM, ENSG00000164305|CASP3…	32	1956	74	9173	0.4324	1.7455e-05	****	0.000513943	***	ENSG00000124762|CDKN1A, ENSG00000116717|GADD45A, ENSG00000099860|GADD45B, ENSG00000147889|CDKN2A, ENSG00000141682|PMAIP1, ENSG00000130766|SESN2, ENSG00000106366|SERPINE1, ENSG00000137801|THBS1	8	ENSG00000171791|BCL2, ENSG00000115107|STEAP3, ENSG00000115129|TP53I3, ENSG00000171862|PTEN, ENSG00000075218|GTSE1, ENSG00000164054|SHISA5, ENSG00000171552|BCL2L1, ENSG00000149311|ATM, ENSG00000164305|CASP3, ENSG00000048392|RRM2B, ENSG00000118971|CCND2, ENSG00000134057|CCNB1, ENSG00000113328|CCNG1, ENSG00000157456|CCNB2, ENSG00000183765|CHEK2, ENSG00000172667|ZMAT3, ENSG00000149547|EI24, ENSG00000…	24	72	-4.00694
hsa05225	Human Diseases	Cancer: specific types	Hepatocellular carcinoma	ENSG00000124762|CDKN1A, ENSG00000116717|GADD45A, ENSG00000099860|GADD45B, ENSG00000147889|CDKN2A, ENSG00000157764|BRAF, ENSG00000082014|SMARCD3, ENSG00000205683|DPF3, ENSG00000139687|RB1, ENSG00000174775|HRAS, ENSG00000007968|E2F2, ENSG00000145675|PIK3R1, ENSG00000157240|FZD1, ENSG00000173473|SMARCC1, ENSG00000171862|PTEN, ENSG00000140443|IGF1R, ENSG00000117713|ARID1A, ENSG00000112242|E2F3, ENSG0…	62	1956	178	9173	0.3483	1.90891e-05	****	0.000513943	***	ENSG00000124762|CDKN1A, ENSG00000116717|GADD45A, ENSG00000099860|GADD45B, ENSG00000147889|CDKN2A, ENSG00000082014|SMARCD3, ENSG00000174775|HRAS, ENSG00000157240|FZD1	7	ENSG00000157764|BRAF, ENSG00000205683|DPF3, ENSG00000139687|RB1, ENSG00000007968|E2F2, ENSG00000145675|PIK3R1, ENSG00000173473|SMARCC1, ENSG00000171862|PTEN, ENSG00000140443|IGF1R, ENSG00000117713|ARID1A, ENSG00000112242|E2F3, ENSG00000136997|MYC, ENSG00000162337|LRP5, ENSG00000105221|AKT2, ENSG00000180340|FZD2, ENSG00000163939|PBRM1, ENSG00000109458|GAB1, ENSG00000127616|SMARCA4, ENSG00000139613…	55	159	-6.42372
hsa05012	Human Diseases	Neurodegenerative disease	Parkinson disease	ENSG00000170315|UBB, ENSG00000124172|ATP5F1E, ENSG00000259112|NDUFC2-KCTD14, ENSG00000164919|COX6C, ENSG00000135940|COX5B, ENSG00000185633|NDUFA4L2, ENSG00000156467|UQCRB, ENSG00000127184|COX7C, ENSG00000126267|COX6B1, ENSG00000164258|NDUFS4, ENSG00000125356|NDUFA1, ENSG00000115286|NDUFS7, ENSG00000170516|COX7B2, ENSG00000119013|NDUFB3, ENSG00000099795|NDUFB7, ENSG00000099624|ATP5F1D, ENSG0000017…	57	1956	160	9173	0.3562	1.93941e-05	****	0.000513943	***	ENSG00000170315|UBB, ENSG00000124172|ATP5F1E, ENSG00000259112|NDUFC2-KCTD14, ENSG00000164919|COX6C, ENSG00000135940|COX5B, ENSG00000185633|NDUFA4L2, ENSG00000156467|UQCRB, ENSG00000127184|COX7C, ENSG00000126267|COX6B1, ENSG00000164258|NDUFS4, ENSG00000125356|NDUFA1, ENSG00000115286|NDUFS7, ENSG00000170516|COX7B2, ENSG00000119013|NDUFB3, ENSG00000099795|NDUFB7, ENSG00000099624|ATP5F1D, ENSG0000017…	31	ENSG00000228253|MT-ATP8, ENSG00000212907|MT-ND4L, ENSG00000198695|MT-ND6, ENSG00000198804|MT-CO1, ENSG00000198786|MT-ND5, ENSG00000198899|MT-ATP6, ENSG00000198938|MT-CO3, ENSG00000072062|PRKACA, ENSG00000198886|MT-ND4, ENSG00000132388|UBE2G1, ENSG00000198712|MT-CO2, ENSG00000184787|UBE2G2, ENSG00000198727|MT-CYB, ENSG00000114353|GNAI2, ENSG00000164305|CASP3, ENSG00000128609|NDUFA5, ENSG0000014140…	26	135	-2.58199
hsa03013	Genetic Information Processing	Translation	Nucleocytoplasmic transport	ENSG00000187840|EIF4EBP1, ENSG00000241370|RPP21, ENSG00000132182|NUP210, ENSG00000173812|EIF1, ENSG00000150459|SAP18, ENSG00000130811|EIF3G, ENSG00000272391|POM121C, ENSG00000101104|PABPC1L, ENSG00000101888|NXT2, ENSG00000184575|XPOT, ENSG00000136937|NCBP1, ENSG00000124789|NUP153, ENSG00000124571|XPO5, ENSG00000058804|NDC1, ENSG00000153201|RANBP2, ENSG00000179409|GEMIN4, ENSG00000093000|NUP50, EN…	61	1956	179	9173	0.3408	4.68168e-05	****	0.00114521	**	ENSG00000187840|EIF4EBP1, ENSG00000241370|RPP21, ENSG00000173812|EIF1, ENSG00000150459|SAP18, ENSG00000130811|EIF3G, ENSG00000101104|PABPC1L	6	ENSG00000132182|NUP210, ENSG00000272391|POM121C, ENSG00000101888|NXT2, ENSG00000184575|XPOT, ENSG00000136937|NCBP1, ENSG00000124789|NUP153, ENSG00000124571|XPO5, ENSG00000058804|NDC1, ENSG00000153201|RANBP2, ENSG00000179409|GEMIN4, ENSG00000093000|NUP50, ENSG00000082516|GEMIN5, ENSG00000120253|NUP43, ENSG00000075151|EIF4G3, ENSG00000085415|SEH1L, ENSG00000148730|EIF4EBP2, ENSG00000114867|EIF4G1, …	55	152	-6.8133
hsa04932	Human Diseases	Endocrine and metabolic disease	Non-alcoholic fatty liver disease	ENSG00000175197|DDIT3, ENSG00000177606|JUN, ENSG00000259112|NDUFC2-KCTD14, ENSG00000164919|COX6C, ENSG00000135940|COX5B, ENSG00000185633|NDUFA4L2, ENSG00000156467|UQCRB, ENSG00000127184|COX7C, ENSG00000126267|COX6B1, ENSG00000164258|NDUFS4, ENSG00000184557|SOCS3, ENSG00000125356|NDUFA1, ENSG00000115286|NDUFS7, ENSG00000170516|COX7B2, ENSG00000119013|NDUFB3, ENSG00000099795|NDUFB7, ENSG00000173660…	60	1956	176	9173	0.3409	5.31986e-05	****	0.00120837	**	ENSG00000175197|DDIT3, ENSG00000177606|JUN, ENSG00000259112|NDUFC2-KCTD14, ENSG00000164919|COX6C, ENSG00000135940|COX5B, ENSG00000185633|NDUFA4L2, ENSG00000156467|UQCRB, ENSG00000127184|COX7C, ENSG00000126267|COX6B1, ENSG00000164258|NDUFS4, ENSG00000184557|SOCS3, ENSG00000125356|NDUFA1, ENSG00000115286|NDUFS7, ENSG00000170516|COX7B2, ENSG00000119013|NDUFB3, ENSG00000099795|NDUFB7, ENSG00000173660…	31	ENSG00000145675|PIK3R1, ENSG00000198804|MT-CO1, ENSG00000100219|XBP1, ENSG00000198938|MT-CO3, ENSG00000109320|NFKB1, ENSG00000105221|AKT2, ENSG00000198712|MT-CO2, ENSG00000050748|MAPK9, ENSG00000197442|MAP3K5, ENSG00000198727|MT-CYB, ENSG00000117020|AKT3, ENSG00000160712|IL6R, ENSG00000164305|CASP3, ENSG00000186951|PPARA, ENSG00000171105|INSR, ENSG00000051382|PIK3CB, ENSG00000128609|NDUFA5, ENSG0…	29	142	-3.27281
hsa04152	Environmental Information Processing	Signal transduction	AMPK signaling pathway	ENSG00000205560|CPT1B, ENSG00000187840|EIF4EBP1, ENSG00000169169|CPT1C, ENSG00000167393|PPP2R3B, ENSG00000145675|PIK3R1, ENSG00000110090|CPT1A, ENSG00000068971|PPP2R5B, ENSG00000103319|EEF2K, ENSG00000140443|IGF1R, ENSG00000105221|AKT2, ENSG00000118260|CREB1, ENSG00000110931|CAMKK2, ENSG00000182158|CREB3L2, ENSG00000141564|RPTOR, ENSG00000278540|ACACA, ENSG00000112640|PPP2R5D, ENSG00000117020|AKT…	47	1956	130	9173	0.3615	6.68623e-05	****	0.00141748	**	ENSG00000205560|CPT1B, ENSG00000187840|EIF4EBP1, ENSG00000169169|CPT1C, ENSG00000068971|PPP2R5B	4	ENSG00000167393|PPP2R3B, ENSG00000145675|PIK3R1, ENSG00000110090|CPT1A, ENSG00000103319|EEF2K, ENSG00000140443|IGF1R, ENSG00000105221|AKT2, ENSG00000118260|CREB1, ENSG00000110931|CAMKK2, ENSG00000182158|CREB3L2, ENSG00000141564|RPTOR, ENSG00000278540|ACACA, ENSG00000112640|PPP2R5D, ENSG00000117020|AKT3, ENSG00000066044|ELAVL1, ENSG00000171105|INSR, ENSG00000051382|PIK3CB, ENSG00000145386|CCNA2, E…	43	113	-5.92654
hsa00280	Metabolism	Amino acid metabolism	Valine, leucine and isoleucine degradation	ENSG00000124370|MCEE, ENSG00000146085|MMUT, ENSG00000131844|MCCC2, ENSG00000137124|ALDH1B1, ENSG00000119711|ALDH6A1, ENSG00000117305|HMGCL, ENSG00000060982|BCAT1, ENSG00000083123|BCKDHB, ENSG00000128928|IVD, ENSG00000176715|ACSF3, ENSG00000083720|OXCT1, ENSG00000091140|DLD, ENSG00000078070|MCCC1, ENSG00000105552|BCAT2, ENSG00000183044|ABAT, ENSG00000248098|BCKDHA, ENSG00000081760|AACS, ENSG000001…	23	1956	50	9173	0.46	8.25212e-05	****	0.00155232	**	ENSG00000124370|MCEE	1	ENSG00000146085|MMUT, ENSG00000131844|MCCC2, ENSG00000137124|ALDH1B1, ENSG00000119711|ALDH6A1, ENSG00000117305|HMGCL, ENSG00000060982|BCAT1, ENSG00000083123|BCKDHB, ENSG00000128928|IVD, ENSG00000176715|ACSF3, ENSG00000083720|OXCT1, ENSG00000091140|DLD, ENSG00000078070|MCCC1, ENSG00000105552|BCAT2, ENSG00000183044|ABAT, ENSG00000248098|BCKDHA, ENSG00000081760|AACS, ENSG00000148090|AUH, ENSG0000013…	22	46	-5.16047
hsa00562	Metabolism	Carbohydrate metabolism	Inositol phosphate metabolism	ENSG00000038210|PI4K2B, ENSG00000137825|ITPKA, ENSG00000063601|MTMR1, ENSG00000168918|INPP5D, ENSG00000141401|IMPA2, ENSG00000171862|PTEN, ENSG00000040933|INPP4A, ENSG00000087053|MTMR2, ENSG00000276293|PIP4K2B, ENSG00000107789|MINPP1, ENSG00000119711|ALDH6A1, ENSG00000107242|PIP5K1B, ENSG00000108389|MTMR4, ENSG00000159082|SYNJ1, ENSG00000139505|MTMR6, ENSG00000241973|PI4KA, ENSG00000204084|INPP5B…	32	1956	79	9173	0.4051	8.29857e-05	****	0.00155232	**	ENSG00000137825|ITPKA	1	ENSG00000038210|PI4K2B, ENSG00000063601|MTMR1, ENSG00000168918|INPP5D, ENSG00000141401|IMPA2, ENSG00000171862|PTEN, ENSG00000040933|INPP4A, ENSG00000087053|MTMR2, ENSG00000276293|PIP4K2B, ENSG00000107789|MINPP1, ENSG00000119711|ALDH6A1, ENSG00000107242|PIP5K1B, ENSG00000108389|MTMR4, ENSG00000159082|SYNJ1, ENSG00000139505|MTMR6, ENSG00000241973|PI4KA, ENSG00000204084|INPP5B, ENSG00000051382|PIK3C…	31	72	-5.18545
hsa00190	Metabolism	Energy metabolism	Oxidative phosphorylation	ENSG00000124172|ATP5F1E, ENSG00000169020|ATP5ME, ENSG00000259112|NDUFC2-KCTD14, ENSG00000164919|COX6C, ENSG00000135940|COX5B, ENSG00000185633|NDUFA4L2, ENSG00000156467|UQCRB, ENSG00000167283|ATP5MG, ENSG00000127184|COX7C, ENSG00000138495|COX17, ENSG00000126267|COX6B1, ENSG00000164258|NDUFS4, ENSG00000125356|NDUFA1, ENSG00000115286|NDUFS7, ENSG00000170516|COX7B2, ENSG00000119013|NDUFB3, ENSG000000…	54	1956	157	9173	0.3439	9.46865e-05	****	0.0016728	**	ENSG00000124172|ATP5F1E, ENSG00000169020|ATP5ME, ENSG00000259112|NDUFC2-KCTD14, ENSG00000164919|COX6C, ENSG00000135940|COX5B, ENSG00000185633|NDUFA4L2, ENSG00000156467|UQCRB, ENSG00000167283|ATP5MG, ENSG00000127184|COX7C, ENSG00000138495|COX17, ENSG00000126267|COX6B1, ENSG00000164258|NDUFS4, ENSG00000125356|NDUFA1, ENSG00000115286|NDUFS7, ENSG00000170516|COX7B2, ENSG00000119013|NDUFB3, ENSG000000…	31	ENSG00000228253|MT-ATP8, ENSG00000185344|ATP6V0A2, ENSG00000212907|MT-ND4L, ENSG00000198695|MT-ND6, ENSG00000198804|MT-CO1, ENSG00000198786|MT-ND5, ENSG00000198899|MT-ATP6, ENSG00000198938|MT-CO3, ENSG00000071553|ATP6AP1, ENSG00000198886|MT-ND4, ENSG00000006695|COX10, ENSG00000198712|MT-CO2, ENSG00000198727|MT-CYB, ENSG00000107902|LHPP, ENSG00000128609|NDUFA5, ENSG00000033627|ATP6V0A1, ENSG000001…	23	126	-2.049
hsa05211	Human Diseases	Cancer: specific types	Renal cell carcinoma	ENSG00000177606|JUN, ENSG00000124762|CDKN1A, ENSG00000103363|ELOB, ENSG00000117394|SLC2A1, ENSG00000134954|ETS1, ENSG00000157764|BRAF, ENSG00000154582|ELOC, ENSG00000180370|PAK2, ENSG00000174775|HRAS, ENSG00000145675|PIK3R1, ENSG00000005339|CREBBP, ENSG00000179295|PTPN11, ENSG00000100393|EP300, ENSG00000105221|AKT2, ENSG00000109458|GAB1, ENSG00000134086|VHL, ENSG00000108094|CUL2, ENSG00000099942|…	29	1956	70	9173	0.4143	0.000109612	***	0.00183456	**	ENSG00000177606|JUN, ENSG00000124762|CDKN1A, ENSG00000103363|ELOB, ENSG00000154582|ELOC, ENSG00000174775|HRAS	5	ENSG00000117394|SLC2A1, ENSG00000134954|ETS1, ENSG00000157764|BRAF, ENSG00000180370|PAK2, ENSG00000145675|PIK3R1, ENSG00000005339|CREBBP, ENSG00000179295|PTPN11, ENSG00000100393|EP300, ENSG00000105221|AKT2, ENSG00000109458|GAB1, ENSG00000134086|VHL, ENSG00000108094|CUL2, ENSG00000099942|CRKL, ENSG00000107263|RAPGEF1, ENSG00000117020|AKT3, ENSG00000051382|PIK3CB, ENSG00000135766|EGLN1, ENSG0000021…	24	68	-5.45705
hsa05212	Human Diseases	Cancer: specific types	Pancreatic cancer	ENSG00000124762|CDKN1A, ENSG00000116717|GADD45A, ENSG00000099860|GADD45B, ENSG00000147889|CDKN2A, ENSG00000157764|BRAF, ENSG00000139687|RB1, ENSG00000007968|E2F2, ENSG00000145675|PIK3R1, ENSG00000112242|E2F3, ENSG00000109320|NFKB1, ENSG00000105221|AKT2, ENSG00000050748|MAPK9, ENSG00000128340|RAC2, ENSG00000171552|BCL2L1, ENSG00000166949|SMAD3, ENSG00000117020|AKT3, ENSG00000051382|PIK3CB, ENSG000…	31	1956	77	9173	0.4026	0.000122008	***	0.00193104	**	ENSG00000124762|CDKN1A, ENSG00000116717|GADD45A, ENSG00000099860|GADD45B, ENSG00000147889|CDKN2A	4	ENSG00000157764|BRAF, ENSG00000139687|RB1, ENSG00000007968|E2F2, ENSG00000145675|PIK3R1, ENSG00000112242|E2F3, ENSG00000109320|NFKB1, ENSG00000105221|AKT2, ENSG00000050748|MAPK9, ENSG00000128340|RAC2, ENSG00000171552|BCL2L1, ENSG00000166949|SMAD3, ENSG00000117020|AKT3, ENSG00000051382|PIK3CB, ENSG00000105329|TGFB1, ENSG00000142208|AKT1, ENSG00000139618|BRCA2, ENSG00000198793|MTOR, ENSG00000017797…	27	75	-5.7735
hsa00514	Metabolism	Glycan biosynthesis and metabolism	Other types of O-glycan biosynthesis	ENSG00000126091|ST3GAL3, ENSG00000130309|COLGALT1, ENSG00000163389|POGLUT1, ENSG00000073849|ST6GAL1, ENSG00000198756|COLGALT2, ENSG00000100060|MFNG, ENSG00000117411|B4GALT2, ENSG00000163378|EOGT, ENSG00000101346|POFUT1, ENSG00000151233|GXYLT1, ENSG00000147162|OGT, ENSG00000158850|B4GALT3, ENSG00000009830|POMT2	13	1956	22	9173	0.5909	0.000127522	***	0.00193104	**		0	ENSG00000126091|ST3GAL3, ENSG00000130309|COLGALT1, ENSG00000163389|POGLUT1, ENSG00000073849|ST6GAL1, ENSG00000198756|COLGALT2, ENSG00000100060|MFNG, ENSG00000117411|B4GALT2, ENSG00000163378|EOGT, ENSG00000101346|POFUT1, ENSG00000151233|GXYLT1, ENSG00000147162|OGT, ENSG00000158850|B4GALT3, ENSG00000009830|POMT2	13	22	-3.41121
hsa04722	Organismal Systems	Nervous system	Neurotrophin signaling pathway	ENSG00000177606|JUN, ENSG00000157764|BRAF, ENSG00000128272|ATF4, ENSG00000171791|BCL2, ENSG00000174775|HRAS, ENSG00000145675|PIK3R1, ENSG00000143801|PSEN2, ENSG00000179295|PTPN11, ENSG00000137764|MAP2K5, ENSG00000109320|NFKB1, ENSG00000105221|AKT2, ENSG00000109458|GAB1, ENSG00000050748|MAPK9, ENSG00000197442|MAP3K5, ENSG00000111348|ARHGDIB, ENSG00000099942|CRKL, ENSG00000134243|SORT1, ENSG0000018…	44	1956	124	9173	0.3548	0.000184574	***	0.00266794	**	ENSG00000177606|JUN, ENSG00000128272|ATF4, ENSG00000174775|HRAS	3	ENSG00000157764|BRAF, ENSG00000171791|BCL2, ENSG00000145675|PIK3R1, ENSG00000143801|PSEN2, ENSG00000179295|PTPN11, ENSG00000137764|MAP2K5, ENSG00000109320|NFKB1, ENSG00000105221|AKT2, ENSG00000109458|GAB1, ENSG00000050748|MAPK9, ENSG00000197442|MAP3K5, ENSG00000111348|ARHGDIB, ENSG00000099942|CRKL, ENSG00000134243|SORT1, ENSG00000184216|IRAK1, ENSG00000107263|RAPGEF1, ENSG00000198668|CALM1, ENSG0…	41	113	-6.30283
hsa05200	Human Diseases	Cancer: overview	Pathways in cancer	ENSG00000177606|JUN, ENSG00000124762|CDKN1A, ENSG00000116717|GADD45A, ENSG00000170345|FOS, ENSG00000168243|GNG4, ENSG00000103363|ELOB, ENSG00000119630|PGF, ENSG00000099860|GADD45B, ENSG00000117394|SLC2A1, ENSG00000080824|HSP90AA1, ENSG00000147889|CDKN2A, ENSG00000134954|ETS1, ENSG00000141682|PMAIP1, ENSG00000147168|IL2RG, ENSG00000171522|PTGER4, ENSG00000157764|BRAF, ENSG00000166813|KIF7, ENSG000…	153	1956	556	9173	0.2752	0.000207185	***	0.00286456	**	ENSG00000177606|JUN, ENSG00000124762|CDKN1A, ENSG00000116717|GADD45A, ENSG00000170345|FOS, ENSG00000103363|ELOB, ENSG00000119630|PGF, ENSG00000099860|GADD45B, ENSG00000080824|HSP90AA1, ENSG00000147889|CDKN2A, ENSG00000141682|PMAIP1, ENSG00000171522|PTGER4, ENSG00000166813|KIF7, ENSG00000123975|CKS2, ENSG00000077782|FGFR1, ENSG00000154582|ELOC, ENSG00000115414|FN1, ENSG00000068028|RASSF1, ENSG0000…	25	ENSG00000168243|GNG4, ENSG00000117394|SLC2A1, ENSG00000134954|ETS1, ENSG00000147168|IL2RG, ENSG00000157764|BRAF, ENSG00000124151|NCOA3, ENSG00000138031|ADCY3, ENSG00000102096|PIM2, ENSG00000127533|F2RL3, ENSG00000084676|NCOA1, ENSG00000159110|IFNAR2, ENSG00000171791|BCL2, ENSG00000139687|RB1, ENSG00000007968|E2F2, ENSG00000145675|PIK3R1, ENSG00000181104|F2R, ENSG00000134250|NOTCH2, ENSG0000026609…	128	480	-8.67227
hsa05215	Human Diseases	Cancer: specific types	Prostate cancer	ENSG00000124762|CDKN1A, ENSG00000080824|HSP90AA1, ENSG00000157764|BRAF, ENSG00000077782|FGFR1, ENSG00000122861|PLAU, ENSG00000128272|ATF4, ENSG00000096384|HSP90AB1, ENSG00000171791|BCL2, ENSG00000139687|RB1, ENSG00000174775|HRAS, ENSG00000007968|E2F2, ENSG00000145675|PIK3R1, ENSG00000005339|CREBBP, ENSG00000171862|PTEN, ENSG00000140443|IGF1R, ENSG00000100393|EP300, ENSG00000112242|E2F3, ENSG00000…	37	1956	101	9173	0.3663	0.000284434	***	0.00376874	**	ENSG00000124762|CDKN1A, ENSG00000080824|HSP90AA1, ENSG00000077782|FGFR1, ENSG00000122861|PLAU, ENSG00000128272|ATF4, ENSG00000096384|HSP90AB1, ENSG00000174775|HRAS	7	ENSG00000157764|BRAF, ENSG00000171791|BCL2, ENSG00000139687|RB1, ENSG00000007968|E2F2, ENSG00000145675|PIK3R1, ENSG00000005339|CREBBP, ENSG00000171862|PTEN, ENSG00000140443|IGF1R, ENSG00000100393|EP300, ENSG00000112242|E2F3, ENSG00000109320|NFKB1, ENSG00000105221|AKT2, ENSG00000118260|CREB1, ENSG00000182158|CREB3L2, ENSG00000117020|AKT3, ENSG00000051382|PIK3CB, ENSG00000138795|LEF1, ENSG000002132…	30	94	-4.53825
hsa05223	Human Diseases	Cancer: specific types	Non-small cell lung cancer	ENSG00000124762|CDKN1A, ENSG00000116717|GADD45A, ENSG00000099860|GADD45B, ENSG00000147889|CDKN2A, ENSG00000157764|BRAF, ENSG00000068028|RASSF1, ENSG00000139687|RB1, ENSG00000174775|HRAS, ENSG00000007968|E2F2, ENSG00000145675|PIK3R1, ENSG00000266094|RASSF5, ENSG00000112242|E2F3, ENSG00000105221|AKT2, ENSG00000143924|EML4, ENSG00000117020|AKT3, ENSG00000101109|STK4, ENSG00000051382|PIK3CB, ENSG0000…	29	1956	74	9173	0.3919	0.000344945	***	0.00428755	**	ENSG00000124762|CDKN1A, ENSG00000116717|GADD45A, ENSG00000099860|GADD45B, ENSG00000147889|CDKN2A, ENSG00000068028|RASSF1, ENSG00000174775|HRAS	6	ENSG00000157764|BRAF, ENSG00000139687|RB1, ENSG00000007968|E2F2, ENSG00000145675|PIK3R1, ENSG00000266094|RASSF5, ENSG00000112242|E2F3, ENSG00000105221|AKT2, ENSG00000143924|EML4, ENSG00000117020|AKT3, ENSG00000101109|STK4, ENSG00000051382|PIK3CB, ENSG00000213281|NRAS, ENSG00000142208|AKT1, ENSG00000154229|PRKCA, ENSG00000173757|STAT5B, ENSG00000118689|FOXO3, ENSG00000140992|PDPK1, ENSG00000105810…	23	64	-3.875
hsa04114	Cellular Processes	Cell growth and death	Oocyte meiosis	ENSG00000100918|REC8, ENSG00000123104|ITPR2, ENSG00000138031|ADCY3, ENSG00000166851|PLK1, ENSG00000135476|ESPL1, ENSG00000068971|PPP2R5B, ENSG00000072501|SMC1A, ENSG00000140443|IGF1R, ENSG00000112029|FBXO5, ENSG00000072062|PRKACA, ENSG00000169679|BUB1, ENSG00000107758|PPP3CB, ENSG00000112640|PPP2R5D, ENSG00000198668|CALM1, ENSG00000166167|BTRC, ENSG00000117676|RPS6KA1, ENSG00000004897|CDC27, ENSG…	45	1956	131	9173	0.3435	0.000362479	***	0.00428755	**	ENSG00000100918|REC8, ENSG00000068971|PPP2R5B	2	ENSG00000123104|ITPR2, ENSG00000138031|ADCY3, ENSG00000166851|PLK1, ENSG00000135476|ESPL1, ENSG00000072501|SMC1A, ENSG00000140443|IGF1R, ENSG00000112029|FBXO5, ENSG00000072062|PRKACA, ENSG00000169679|BUB1, ENSG00000107758|PPP3CB, ENSG00000112640|PPP2R5D, ENSG00000198668|CALM1, ENSG00000166167|BTRC, ENSG00000117676|RPS6KA1, ENSG00000004897|CDC27, ENSG00000153107|ANAPC1, ENSG00000154001|PPP2R5E, EN…	43	114	-7.49269
hsa05210	Human Diseases	Cancer: specific types	Colorectal cancer	ENSG00000177606|JUN, ENSG00000124762|CDKN1A, ENSG00000116717|GADD45A, ENSG00000170345|FOS, ENSG00000099860|GADD45B, ENSG00000141682|PMAIP1, ENSG00000157764|BRAF, ENSG00000171791|BCL2, ENSG00000174775|HRAS, ENSG00000145675|PIK3R1, ENSG00000136997|MYC, ENSG00000105221|AKT2, ENSG00000050748|MAPK9, ENSG00000095002|MSH2, ENSG00000128340|RAC2, ENSG00000089685|BIRC5, ENSG00000166949|SMAD3, ENSG000001170…	33	1956	88	9173	0.375	0.000364037	***	0.00428755	**	ENSG00000177606|JUN, ENSG00000124762|CDKN1A, ENSG00000116717|GADD45A, ENSG00000170345|FOS, ENSG00000099860|GADD45B, ENSG00000141682|PMAIP1, ENSG00000174775|HRAS	7	ENSG00000157764|BRAF, ENSG00000171791|BCL2, ENSG00000145675|PIK3R1, ENSG00000136997|MYC, ENSG00000105221|AKT2, ENSG00000050748|MAPK9, ENSG00000095002|MSH2, ENSG00000128340|RAC2, ENSG00000089685|BIRC5, ENSG00000166949|SMAD3, ENSG00000117020|AKT3, ENSG00000164305|CASP3, ENSG00000051382|PIK3CB, ENSG00000138795|LEF1, ENSG00000213281|NRAS, ENSG00000105329|TGFB1, ENSG00000142208|AKT1, ENSG00000198793|M…	26	86	-4.96031
hsa04931	Human Diseases	Endocrine and metabolic disease	Insulin resistance	ENSG00000117394|SLC2A1, ENSG00000205560|CPT1B, ENSG00000184557|SOCS3, ENSG00000130304|SLC27A1, ENSG00000155846|PPARGC1B, ENSG00000143554|SLC27A3, ENSG00000145675|PIK3R1, ENSG00000110090|CPT1A, ENSG00000171862|PTEN, ENSG00000179295|PTPN11, ENSG00000100994|PYGB, ENSG00000109320|NFKB1, ENSG00000105221|AKT2, ENSG00000050748|MAPK9, ENSG00000118260|CREB1, ENSG00000182158|CREB3L2, ENSG00000167114|SLC27A…	43	1956	124	9173	0.3468	0.000385422	***	0.00437729	**	ENSG00000205560|CPT1B, ENSG00000184557|SOCS3, ENSG00000143554|SLC27A3	3	ENSG00000117394|SLC2A1, ENSG00000130304|SLC27A1, ENSG00000155846|PPARGC1B, ENSG00000145675|PIK3R1, ENSG00000110090|CPT1A, ENSG00000171862|PTEN, ENSG00000179295|PTPN11, ENSG00000100994|PYGB, ENSG00000109320|NFKB1, ENSG00000105221|AKT2, ENSG00000050748|MAPK9, ENSG00000118260|CREB1, ENSG00000182158|CREB3L2, ENSG00000167114|SLC27A4, ENSG00000136111|TBC1D4, ENSG00000117676|RPS6KA1, ENSG00000117020|AKT…	40	101	-5.97022
hsa04142	Cellular Processes	Transport and catabolism	Lysosome	ENSG00000129226|CD68, ENSG00000143387|CTSK, ENSG00000185344|ATP6V0A2, ENSG00000175416|CLTB, ENSG00000102393|GLA, ENSG00000256043|CTSO, ENSG00000040531|CTNS, ENSG00000132842|AP3B1, ENSG00000065000|AP3D1, ENSG00000071553|ATP6AP1, ENSG00000138760|SCARB2, ENSG00000221988|PPT2, ENSG00000141367|CLTC, ENSG00000166747|AP1G1, ENSG00000070718|AP3M2, ENSG00000141337|ARSG, ENSG00000165102|HGSNAT, ENSG0000010…	47	1956	140	9173	0.3357	0.000489826	***	0.00524233	**	ENSG00000129226|CD68, ENSG00000143387|CTSK, ENSG00000175416|CLTB, ENSG00000102393|GLA	4	ENSG00000185344|ATP6V0A2, ENSG00000256043|CTSO, ENSG00000040531|CTNS, ENSG00000132842|AP3B1, ENSG00000065000|AP3D1, ENSG00000071553|ATP6AP1, ENSG00000138760|SCARB2, ENSG00000221988|PPT2, ENSG00000141367|CLTC, ENSG00000166747|AP1G1, ENSG00000070718|AP3M2, ENSG00000141337|ARSG, ENSG00000165102|HGSNAT, ENSG00000100600|LGMN, ENSG00000134243|SORT1, ENSG00000177879|AP3S1, ENSG00000081014|AP4E1, ENSG000…	43	119	-5.95854
hsa04910	Organismal Systems	Endocrine system	Insulin signaling pathway	ENSG00000159399|HK2, ENSG00000187840|EIF4EBP1, ENSG00000184557|SOCS3, ENSG00000157764|BRAF, ENSG00000137154|RPS6, ENSG00000102893|PHKB, ENSG00000174775|HRAS, ENSG00000145675|PIK3R1, ENSG00000072062|PRKACA, ENSG00000100994|PYGB, ENSG00000105221|AKT2, ENSG00000050748|MAPK9, ENSG00000099942|CRKL, ENSG00000180008|SOCS4, ENSG00000107263|RAPGEF1, ENSG00000132589|FLOT2, ENSG00000141564|RPTOR, ENSG000001…	51	1956	155	9173	0.329	0.000494559	***	0.00524233	**	ENSG00000187840|EIF4EBP1, ENSG00000184557|SOCS3, ENSG00000137154|RPS6, ENSG00000174775|HRAS	4	ENSG00000159399|HK2, ENSG00000157764|BRAF, ENSG00000102893|PHKB, ENSG00000145675|PIK3R1, ENSG00000072062|PRKACA, ENSG00000100994|PYGB, ENSG00000105221|AKT2, ENSG00000050748|MAPK9, ENSG00000099942|CRKL, ENSG00000180008|SOCS4, ENSG00000107263|RAPGEF1, ENSG00000132589|FLOT2, ENSG00000141564|RPTOR, ENSG00000188191|PRKAR1B, ENSG00000278540|ACACA, ENSG00000198668|CALM1, ENSG00000117020|AKT3, ENSG000001…	47	126	-7.66149
hsa05016	Human Diseases	Neurodegenerative disease	Huntington disease	ENSG00000142168|SOD1, ENSG00000124172|ATP5F1E, ENSG00000259112|NDUFC2-KCTD14, ENSG00000164919|COX6C, ENSG00000135940|COX5B, ENSG00000185633|NDUFA4L2, ENSG00000156467|UQCRB, ENSG00000127184|COX7C, ENSG00000126267|COX6B1, ENSG00000164258|NDUFS4, ENSG00000005075|POLR2J, ENSG00000125356|NDUFA1, ENSG00000115286|NDUFS7, ENSG00000170516|COX7B2, ENSG00000119013|NDUFB3, ENSG00000099795|NDUFB7, ENSG0000009…	66	1956	214	9173	0.3084	0.000628077	***	0.00641772	**	ENSG00000142168|SOD1, ENSG00000124172|ATP5F1E, ENSG00000259112|NDUFC2-KCTD14, ENSG00000164919|COX6C, ENSG00000135940|COX5B, ENSG00000185633|NDUFA4L2, ENSG00000156467|UQCRB, ENSG00000127184|COX7C, ENSG00000126267|COX6B1, ENSG00000164258|NDUFS4, ENSG00000005075|POLR2J, ENSG00000125356|NDUFA1, ENSG00000115286|NDUFS7, ENSG00000170516|COX7B2, ENSG00000119013|NDUFB3, ENSG00000099795|NDUFB7, ENSG0000009…	35	ENSG00000228253|MT-ATP8, ENSG00000114446|IFT57, ENSG00000005339|CREBBP, ENSG00000198804|MT-CO1, ENSG00000198899|MT-ATP6, ENSG00000198938|MT-CO3, ENSG00000100393|EP300, ENSG00000185591|SP1, ENSG00000141367|CLTC, ENSG00000197386|HTT, ENSG00000198712|MT-CO2, ENSG00000006125|AP2B1, ENSG00000118260|CREB1, ENSG00000198727|MT-CYB, ENSG00000182158|CREB3L2, ENSG00000089902|RCOR1, ENSG00000181222|POLR2A, E…	31	185	-2.79382
hsa04520	Cellular Processes	Cellular community - eukaryotes	Adherens junction	ENSG00000130202|NECTIN2, ENSG00000077782|FGFR1, ENSG00000130396|AFDN, ENSG00000005339|CREBBP, ENSG00000151422|FER, ENSG00000140443|IGF1R, ENSG00000111679|PTPN6, ENSG00000100393|EP300, ENSG00000087095|NLK, ENSG00000177707|NECTIN3, ENSG00000128340|RAC2, ENSG00000148498|PARD3, ENSG00000166949|SMAD3, ENSG00000075624|ACTB, ENSG00000173482|PTPRM, ENSG00000136153|LMO7, ENSG00000171105|INSR, ENSG00000035…	30	1956	80	9173	0.375	0.000661753	***	0.00641772	**	ENSG00000130202|NECTIN2, ENSG00000077782|FGFR1	2	ENSG00000130396|AFDN, ENSG00000005339|CREBBP, ENSG00000151422|FER, ENSG00000140443|IGF1R, ENSG00000111679|PTPN6, ENSG00000100393|EP300, ENSG00000087095|NLK, ENSG00000177707|NECTIN3, ENSG00000128340|RAC2, ENSG00000148498|PARD3, ENSG00000166949|SMAD3, ENSG00000075624|ACTB, ENSG00000173482|PTPRM, ENSG00000136153|LMO7, ENSG00000171105|INSR, ENSG00000035403|VCL, ENSG00000006607|FARP2, ENSG00000138795|…	28	72	-4.47834
hsa04210	Cellular Processes	Cell growth and death	Apoptosis	ENSG00000175197|DDIT3, ENSG00000177606|JUN, ENSG00000116717|GADD45A, ENSG00000170345|FOS, ENSG00000099860|GADD45B, ENSG00000141682|PMAIP1, ENSG00000123104|ITPR2, ENSG00000143387|CTSK, ENSG00000167136|ENDOG, ENSG00000006062|MAP3K14, ENSG00000137275|RIPK1, ENSG00000128272|ATF4, ENSG00000171791|BCL2, ENSG00000174775|HRAS, ENSG00000145675|PIK3R1, ENSG00000165806|CASP7, ENSG00000256043|CTSO, ENSG00000…	50	1956	153	9173	0.3268	0.00066599	***	0.00641772	**	ENSG00000175197|DDIT3, ENSG00000177606|JUN, ENSG00000116717|GADD45A, ENSG00000170345|FOS, ENSG00000099860|GADD45B, ENSG00000141682|PMAIP1, ENSG00000143387|CTSK, ENSG00000167136|ENDOG, ENSG00000006062|MAP3K14, ENSG00000128272|ATF4, ENSG00000174775|HRAS, ENSG00000165806|CASP7	12	ENSG00000123104|ITPR2, ENSG00000137275|RIPK1, ENSG00000171791|BCL2, ENSG00000145675|PIK3R1, ENSG00000256043|CTSO, ENSG00000143799|PARP1, ENSG00000109320|NFKB1, ENSG00000105221|AKT2, ENSG00000050748|MAPK9, ENSG00000197442|MAP3K5, ENSG00000102699|PARP4, ENSG00000113368|LMNB1, ENSG00000106144|CASP2, ENSG00000089685|BIRC5, ENSG00000176619|LMNB2, ENSG00000171552|BCL2L1, ENSG00000075624|ACTB, ENSG00000…	38	132	-4.09082
hsa00510	Metabolism	Glycan biosynthesis and metabolism	N-Glycan biosynthesis	ENSG00000033011|ALG1, ENSG00000152127|MGAT5, ENSG00000104723|TUSC3, ENSG00000111885|MAN1A1, ENSG00000128039|SRD5A3, ENSG00000073849|ST6GAL1, ENSG00000115275|MOGS, ENSG00000177239|MAN1B1, ENSG00000119523|ALG2, ENSG00000163527|STT3B, ENSG00000117411|B4GALT2, ENSG00000112893|MAN2A1, ENSG00000253710|ALG11, ENSG00000134910|STT3A, ENSG00000172269|DPAGT1, ENSG00000159063|ALG8, ENSG00000089597|GANAB, ENS…	22	1956	53	9173	0.4151	0.000698057	***	0.00652888	**	ENSG00000104723|TUSC3	1	ENSG00000033011|ALG1, ENSG00000152127|MGAT5, ENSG00000111885|MAN1A1, ENSG00000128039|SRD5A3, ENSG00000073849|ST6GAL1, ENSG00000115275|MOGS, ENSG00000177239|MAN1B1, ENSG00000119523|ALG2, ENSG00000163527|STT3B, ENSG00000117411|B4GALT2, ENSG00000112893|MAN2A1, ENSG00000253710|ALG11, ENSG00000134910|STT3A, ENSG00000172269|DPAGT1, ENSG00000159063|ALG8, ENSG00000089597|GANAB, ENSG00000198162|MAN1A2, EN…	21	49	-4.42857
hsa00640	Metabolism	Carbohydrate metabolism	Propanoate metabolism	ENSG00000154930|ACSS1, ENSG00000124370|MCEE, ENSG00000146085|MMUT, ENSG00000131069|ACSS2, ENSG00000119711|ALDH6A1, ENSG00000134333|LDHA, ENSG00000083123|BCKDHB, ENSG00000278540|ACACA, ENSG00000172340|SUCLG2, ENSG00000091140|DLD, ENSG00000103150|MLYCD, ENSG00000183044|ABAT, ENSG00000248098|BCKDHA, ENSG00000076555|ACACB, ENSG00000137992|DBT, ENSG00000114054|PCCB	16	1956	34	9173	0.4706	0.000724684	***	0.00658427	**	ENSG00000124370|MCEE, ENSG00000131069|ACSS2	2	ENSG00000154930|ACSS1, ENSG00000146085|MMUT, ENSG00000119711|ALDH6A1, ENSG00000134333|LDHA, ENSG00000083123|BCKDHB, ENSG00000278540|ACACA, ENSG00000172340|SUCLG2, ENSG00000091140|DLD, ENSG00000103150|MLYCD, ENSG00000183044|ABAT, ENSG00000248098|BCKDHA, ENSG00000076555|ACACB, ENSG00000137992|DBT, ENSG00000114054|PCCB	14	32	-4.41942
hsa04360	Organismal Systems	Development and regeneration	Axon guidance	ENSG00000133216|EPHB2, ENSG00000012171|SEMA3B, ENSG00000215375|MYL5, ENSG00000101096|NFATC2, ENSG00000001617|SEMA3F, ENSG00000165410|CFL2, ENSG00000126458|RRAS, ENSG00000143434|SEMA6C, ENSG00000180370|PAK2, ENSG00000137872|SEMA6D, ENSG00000076356|PLXNA2, ENSG00000174775|HRAS, ENSG00000145675|PIK3R1, ENSG00000138623|SEMA7A, ENSG00000127955|GNAI1, ENSG00000084112|SSH1, ENSG00000141298|SSH2, ENSG000…	58	1956	185	9173	0.3135	0.000838361	***	0.00740552	**	ENSG00000012171|SEMA3B, ENSG00000215375|MYL5, ENSG00000001617|SEMA3F, ENSG00000165410|CFL2, ENSG00000126458|RRAS, ENSG00000143434|SEMA6C, ENSG00000076356|PLXNA2, ENSG00000174775|HRAS, ENSG00000138623|SEMA7A, ENSG00000127955|GNAI1, ENSG00000101335|MYL9, ENSG00000172602|RND1, ENSG00000080224|EPHA6	13	ENSG00000133216|EPHB2, ENSG00000101096|NFATC2, ENSG00000180370|PAK2, ENSG00000137872|SEMA6D, ENSG00000145675|PIK3R1, ENSG00000084112|SSH1, ENSG00000141298|SSH2, ENSG00000179295|PTPN11, ENSG00000136040|PLXNC1, ENSG00000067900|ROCK1, ENSG00000128340|RAC2, ENSG00000196914|ARHGEF12, ENSG00000152256|PDK1, ENSG00000169855|ROBO1, ENSG00000099204|ABLIM1, ENSG00000107758|PPP3CB, ENSG00000148498|PARD3, ENS…	45	175	-5.06472
hsa04919	Organismal Systems	Endocrine system	Thyroid hormone signaling pathway	ENSG00000117394|SLC2A1, ENSG00000124151|NCOA3, ENSG00000164758|MED30, ENSG00000084676|NCOA1, ENSG00000174775|HRAS, ENSG00000145675|PIK3R1, ENSG00000134250|NOTCH2, ENSG00000005339|CREBBP, ENSG00000180182|MED14, ENSG00000072062|PRKACA, ENSG00000100393|EP300, ENSG00000136997|MYC, ENSG00000114166|KAT2B, ENSG00000123066|MED13L, ENSG00000105221|AKT2, ENSG00000125686|MED1, ENSG00000141027|NCOR1, ENSG000…	44	1956	132	9173	0.3333	0.000863189	***	0.00741622	**	ENSG00000164758|MED30, ENSG00000174775|HRAS	2	ENSG00000117394|SLC2A1, ENSG00000124151|NCOA3, ENSG00000084676|NCOA1, ENSG00000145675|PIK3R1, ENSG00000134250|NOTCH2, ENSG00000005339|CREBBP, ENSG00000180182|MED14, ENSG00000072062|PRKACA, ENSG00000100393|EP300, ENSG00000136997|MYC, ENSG00000114166|KAT2B, ENSG00000123066|MED13L, ENSG00000105221|AKT2, ENSG00000125686|MED1, ENSG00000141027|NCOR1, ENSG00000169375|SIN3A, ENSG00000136111|TBC1D4, ENSG0…	42	110	-5.53008
hsa05010	Human Diseases	Neurodegenerative disease	Alzheimer disease	ENSG00000124172|ATP5F1E, ENSG00000259112|NDUFC2-KCTD14, ENSG00000164919|COX6C, ENSG00000135940|COX5B, ENSG00000185633|NDUFA4L2, ENSG00000156467|UQCRB, ENSG00000127184|COX7C, ENSG00000126267|COX6B1, ENSG00000123104|ITPR2, ENSG00000164258|NDUFS4, ENSG00000125356|NDUFA1, ENSG00000115286|NDUFS7, ENSG00000170516|COX7B2, ENSG00000119013|NDUFB3, ENSG00000099795|NDUFB7, ENSG00000099624|ATP5F1D, ENSG00000…	61	1956	197	9173	0.3096	0.000886215	***	0.00741622	**	ENSG00000124172|ATP5F1E, ENSG00000259112|NDUFC2-KCTD14, ENSG00000164919|COX6C, ENSG00000135940|COX5B, ENSG00000185633|NDUFA4L2, ENSG00000156467|UQCRB, ENSG00000127184|COX7C, ENSG00000126267|COX6B1, ENSG00000164258|NDUFS4, ENSG00000125356|NDUFA1, ENSG00000115286|NDUFS7, ENSG00000170516|COX7B2, ENSG00000119013|NDUFB3, ENSG00000099795|NDUFB7, ENSG00000099624|ATP5F1D, ENSG00000173660|UQCRH, ENSG00000…	29	ENSG00000123104|ITPR2, ENSG00000074370|ATP2A3, ENSG00000228253|MT-ATP8, ENSG00000143801|PSEN2, ENSG00000198804|MT-CO1, ENSG00000198899|MT-ATP6, ENSG00000198938|MT-CO3, ENSG00000198712|MT-CO2, ENSG00000198727|MT-CYB, ENSG00000137845|ADAM10, ENSG00000107758|PPP3CB, ENSG00000174437|ATP2A2, ENSG00000198668|CALM1, ENSG00000133318|RTN3, ENSG00000164305|CASP3, ENSG00000128609|NDUFA5, ENSG00000120910|PPP…	32	163	-3.28969
hsa00670	Metabolism	Metabolism of cofactors and vitamins	One carbon pool by folate	ENSG00000116984|MTR, ENSG00000144908|ALDH1L1, ENSG00000177000|MTHFR, ENSG00000100714|MTHFD1, ENSG00000136010|ALDH1L2, ENSG00000228716|DHFR, ENSG00000176974|SHMT1, ENSG00000138363|ATIC, ENSG00000103707|MTFMT, ENSG00000178700|DHFR2, ENSG00000136371|MTHFS, ENSG00000159131|GART	12	1956	23	9173	0.5217	0.00107874	**	0.00879586	**		0	ENSG00000116984|MTR, ENSG00000144908|ALDH1L1, ENSG00000177000|MTHFR, ENSG00000100714|MTHFD1, ENSG00000136010|ALDH1L2, ENSG00000228716|DHFR, ENSG00000176974|SHMT1, ENSG00000138363|ATIC, ENSG00000103707|MTFMT, ENSG00000178700|DHFR2, ENSG00000136371|MTHFS, ENSG00000159131|GART	12	20	-1.78885
hsa04914	Organismal Systems	Endocrine system	Progesterone-mediated oocyte maturation	ENSG00000080824|HSP90AA1, ENSG00000157764|BRAF, ENSG00000101224|CDC25B, ENSG00000138031|ADCY3, ENSG00000166851|PLK1, ENSG00000096384|HSP90AB1, ENSG00000145675|PIK3R1, ENSG00000127955|GNAI1, ENSG00000140443|IGF1R, ENSG00000072062|PRKACA, ENSG00000169679|BUB1, ENSG00000105221|AKT2, ENSG00000050748|MAPK9, ENSG00000114353|GNAI2, ENSG00000117676|RPS6KA1, ENSG00000004897|CDC27, ENSG00000117020|AKT3, EN…	36	1956	104	9173	0.3462	0.0011526	**	0.00907091	**	ENSG00000080824|HSP90AA1, ENSG00000096384|HSP90AB1, ENSG00000127955|GNAI1	3	ENSG00000157764|BRAF, ENSG00000101224|CDC25B, ENSG00000138031|ADCY3, ENSG00000166851|PLK1, ENSG00000145675|PIK3R1, ENSG00000140443|IGF1R, ENSG00000072062|PRKACA, ENSG00000169679|BUB1, ENSG00000105221|AKT2, ENSG00000050748|MAPK9, ENSG00000114353|GNAI2, ENSG00000117676|RPS6KA1, ENSG00000004897|CDC27, ENSG00000117020|AKT3, ENSG00000051382|PIK3CB, ENSG00000153107|ANAPC1, ENSG00000145386|CCNA2, ENSG00…	33	91	-6.18488
hsa04012	Environmental Information Processing	Signal transduction	ErbB signaling pathway	ENSG00000177606|JUN, ENSG00000124762|CDKN1A, ENSG00000113070|HBEGF, ENSG00000187840|EIF4EBP1, ENSG00000157764|BRAF, ENSG00000180370|PAK2, ENSG00000174775|HRAS, ENSG00000145675|PIK3R1, ENSG00000158458|NRG2, ENSG00000136997|MYC, ENSG00000105221|AKT2, ENSG00000109458|GAB1, ENSG00000050748|MAPK9, ENSG00000099942|CRKL, ENSG00000117020|AKT3, ENSG00000051382|PIK3CB, ENSG00000213281|NRAS, ENSG00000142208…	31	1956	86	9173	0.3605	0.00116952	**	0.00907091	**	ENSG00000177606|JUN, ENSG00000124762|CDKN1A, ENSG00000113070|HBEGF, ENSG00000187840|EIF4EBP1, ENSG00000174775|HRAS	5	ENSG00000157764|BRAF, ENSG00000180370|PAK2, ENSG00000145675|PIK3R1, ENSG00000158458|NRG2, ENSG00000136997|MYC, ENSG00000105221|AKT2, ENSG00000109458|GAB1, ENSG00000050748|MAPK9, ENSG00000099942|CRKL, ENSG00000117020|AKT3, ENSG00000051382|PIK3CB, ENSG00000213281|NRAS, ENSG00000142208|AKT1, ENSG00000154229|PRKCA, ENSG00000173757|STAT5B, ENSG00000198793|MTOR, ENSG00000110395|CBL, ENSG00000145349|CAM…	26	83	-3.73198
hsa05214	Human Diseases	Cancer: specific types	Glioma	ENSG00000124762|CDKN1A, ENSG00000116717|GADD45A, ENSG00000099860|GADD45B, ENSG00000147889|CDKN2A, ENSG00000157764|BRAF, ENSG00000139687|RB1, ENSG00000174775|HRAS, ENSG00000007968|E2F2, ENSG00000145675|PIK3R1, ENSG00000171862|PTEN, ENSG00000140443|IGF1R, ENSG00000112242|E2F3, ENSG00000105221|AKT2, ENSG00000183049|CAMK1D, ENSG00000198668|CALM1, ENSG00000117020|AKT3, ENSG00000051382|PIK3CB, ENSG0000…	29	1956	79	9173	0.3671	0.00119823	**	0.00907234	**	ENSG00000124762|CDKN1A, ENSG00000116717|GADD45A, ENSG00000099860|GADD45B, ENSG00000147889|CDKN2A, ENSG00000174775|HRAS	5	ENSG00000157764|BRAF, ENSG00000139687|RB1, ENSG00000007968|E2F2, ENSG00000145675|PIK3R1, ENSG00000171862|PTEN, ENSG00000140443|IGF1R, ENSG00000112242|E2F3, ENSG00000105221|AKT2, ENSG00000183049|CAMK1D, ENSG00000198668|CALM1, ENSG00000117020|AKT3, ENSG00000051382|PIK3CB, ENSG00000213281|NRAS, ENSG00000142208|AKT1, ENSG00000160014|CALM3, ENSG00000154229|PRKCA, ENSG00000198793|MTOR, ENSG00000145349|…	24	71	-3.91638
hsa04140	Cellular Processes	Transport and catabolism	Autophagy - animal	ENSG00000139112|GABARAPL1, ENSG00000078804|TP53INP2, ENSG00000126458|RRAS, ENSG00000171791|BCL2, ENSG00000174775|HRAS, ENSG00000198382|UVRAG, ENSG00000145675|PIK3R1, ENSG00000155792|DEPTOR, ENSG00000066739|ATG2B, ENSG00000171862|PTEN, ENSG00000140443|IGF1R, ENSG00000072062|PRKACA, ENSG00000168010|ATG16L2, ENSG00000105221|AKT2, ENSG00000108389|MTMR4, ENSG00000050748|MAPK9, ENSG00000110931|CAMKK2, …	44	1956	135	9173	0.3259	0.00144575	**	0.0106918	*	ENSG00000139112|GABARAPL1, ENSG00000126458|RRAS, ENSG00000174775|HRAS	3	ENSG00000078804|TP53INP2, ENSG00000171791|BCL2, ENSG00000198382|UVRAG, ENSG00000145675|PIK3R1, ENSG00000155792|DEPTOR, ENSG00000066739|ATG2B, ENSG00000171862|PTEN, ENSG00000140443|IGF1R, ENSG00000072062|PRKACA, ENSG00000168010|ATG16L2, ENSG00000105221|AKT2, ENSG00000108389|MTMR4, ENSG00000050748|MAPK9, ENSG00000110931|CAMKK2, ENSG00000116954|RRAGC, ENSG00000171552|BCL2L1, ENSG00000141564|RPTOR, E…	41	126	-6.2361
hsa04625	Organismal Systems	Immune system	C-type lectin receptor signaling pathway	ENSG00000177606|JUN, ENSG00000213928|IRF9, ENSG00000123104|ITPR2, ENSG00000101096|NFATC2, ENSG00000126458|RRAS, ENSG00000006062|MAP3K14, ENSG00000168811|IL12A, ENSG00000174775|HRAS, ENSG00000145675|PIK3R1, ENSG00000179295|PTPN11, ENSG00000109320|NFKB1, ENSG00000105221|AKT2, ENSG00000050748|MAPK9, ENSG00000130592|LSP1, ENSG00000196914|ARHGEF12, ENSG00000107758|PPP3CB, ENSG00000198668|CALM1, ENSG00…	39	1956	117	9173	0.3333	0.00165197	**	0.0119392	*	ENSG00000177606|JUN, ENSG00000213928|IRF9, ENSG00000126458|RRAS, ENSG00000006062|MAP3K14, ENSG00000168811|IL12A, ENSG00000174775|HRAS	6	ENSG00000123104|ITPR2, ENSG00000101096|NFATC2, ENSG00000145675|PIK3R1, ENSG00000179295|PTPN11, ENSG00000109320|NFKB1, ENSG00000105221|AKT2, ENSG00000050748|MAPK9, ENSG00000130592|LSP1, ENSG00000196914|ARHGEF12, ENSG00000107758|PPP3CB, ENSG00000198668|CALM1, ENSG00000117020|AKT3, ENSG00000100968|NFATC4, ENSG00000051382|PIK3CB, ENSG00000213281|NRAS, ENSG00000120910|PPP3CC, ENSG00000158186|MRAS, ENS…	33	94	-5.77596
hsa04922	Organismal Systems	Endocrine system	Glucagon signaling pathway	ENSG00000117394|SLC2A1, ENSG00000205560|CPT1B, ENSG00000123104|ITPR2, ENSG00000169169|CPT1C, ENSG00000102893|PHKB, ENSG00000128272|ATF4, ENSG00000110090|CPT1A, ENSG00000005339|CREBBP, ENSG00000072062|PRKACA, ENSG00000100393|EP300, ENSG00000100994|PYGB, ENSG00000105221|AKT2, ENSG00000134333|LDHA, ENSG00000118260|CREB1, ENSG00000182158|CREB3L2, ENSG00000275052|PPP4R3B, ENSG00000107758|PPP3CB, ENSG0…	37	1956	110	9173	0.3364	0.00178983	**	0.0126481	*	ENSG00000205560|CPT1B, ENSG00000169169|CPT1C, ENSG00000128272|ATF4	3	ENSG00000117394|SLC2A1, ENSG00000123104|ITPR2, ENSG00000102893|PHKB, ENSG00000110090|CPT1A, ENSG00000005339|CREBBP, ENSG00000072062|PRKACA, ENSG00000100393|EP300, ENSG00000100994|PYGB, ENSG00000105221|AKT2, ENSG00000134333|LDHA, ENSG00000118260|CREB1, ENSG00000182158|CREB3L2, ENSG00000275052|PPP4R3B, ENSG00000107758|PPP3CB, ENSG00000278540|ACACA, ENSG00000198668|CALM1, ENSG00000117020|AKT3, ENSG0…	34	91	-5.24142
hsa05219	Human Diseases	Cancer: specific types	Bladder cancer	ENSG00000124762|CDKN1A, ENSG00000113070|HBEGF, ENSG00000147889|CDKN2A, ENSG00000157764|BRAF, ENSG00000068028|RASSF1, ENSG00000139687|RB1, ENSG00000174775|HRAS, ENSG00000007968|E2F2, ENSG00000112242|E2F3, ENSG00000136997|MYC, ENSG00000137801|THBS1, ENSG00000100784|RPS6KA5, ENSG00000213281|NRAS, ENSG00000196730|DAPK1, ENSG00000135679|MDM2, ENSG00000078061|ARAF, ENSG00000100030|MAPK1, ENSG0000010141…	18	1956	43	9173	0.4186	0.00186525	**	0.0128946	*	ENSG00000124762|CDKN1A, ENSG00000113070|HBEGF, ENSG00000147889|CDKN2A, ENSG00000068028|RASSF1, ENSG00000174775|HRAS, ENSG00000137801|THBS1	6	ENSG00000157764|BRAF, ENSG00000139687|RB1, ENSG00000007968|E2F2, ENSG00000112242|E2F3, ENSG00000136997|MYC, ENSG00000100784|RPS6KA5, ENSG00000213281|NRAS, ENSG00000196730|DAPK1, ENSG00000135679|MDM2, ENSG00000078061|ARAF, ENSG00000100030|MAPK1, ENSG00000101412|E2F1	12	40	-1.42302
hsa01522	Human Diseases	Drug resistance: antineoplastic	Endocrine resistance	ENSG00000177606|JUN, ENSG00000124762|CDKN1A, ENSG00000170345|FOS, ENSG00000113070|HBEGF, ENSG00000147889|CDKN2A, ENSG00000157764|BRAF, ENSG00000124151|NCOA3, ENSG00000138031|ADCY3, ENSG00000184916|JAG2, ENSG00000171791|BCL2, ENSG00000139687|RB1, ENSG00000174775|HRAS, ENSG00000007968|E2F2, ENSG00000145675|PIK3R1, ENSG00000134250|NOTCH2, ENSG00000100290|BIK, ENSG00000140443|IGF1R, ENSG00000072062|P…	39	1956	118	9173	0.3305	0.00196993	**	0.0133285	*	ENSG00000177606|JUN, ENSG00000124762|CDKN1A, ENSG00000170345|FOS, ENSG00000113070|HBEGF, ENSG00000147889|CDKN2A, ENSG00000184916|JAG2, ENSG00000174775|HRAS, ENSG00000100290|BIK	8	ENSG00000157764|BRAF, ENSG00000124151|NCOA3, ENSG00000138031|ADCY3, ENSG00000171791|BCL2, ENSG00000139687|RB1, ENSG00000007968|E2F2, ENSG00000145675|PIK3R1, ENSG00000134250|NOTCH2, ENSG00000140443|IGF1R, ENSG00000072062|PRKACA, ENSG00000112242|E2F3, ENSG00000185591|SP1, ENSG00000105221|AKT2, ENSG00000050748|MAPK9, ENSG00000125686|MED1, ENSG00000141027|NCOR1, ENSG00000142453|CARM1, ENSG00000117020…	31	93	-4.87367
hsa05203	Human Diseases	Cancer: overview	Viral carcinogenesis	ENSG00000177606|JUN, ENSG00000124762|CDKN1A, ENSG00000185507|IRF7, ENSG00000147889|CDKN2A, ENSG00000141682|PMAIP1, ENSG00000270882|H4C14, ENSG00000270276|H4C15, ENSG00000213928|IRF9, ENSG00000124635|H2BC11, ENSG00000103479|RBL2, ENSG00000163517|HDAC11, ENSG00000128272|ATF4, ENSG00000139687|RB1, ENSG00000174775|HRAS, ENSG00000145675|PIK3R1, ENSG00000070501|POLB, ENSG00000068024|HDAC4, ENSG00000125…	76	1956	264	9173	0.2879	0.00225697	**	0.0146206	*	ENSG00000177606|JUN, ENSG00000124762|CDKN1A, ENSG00000185507|IRF7, ENSG00000147889|CDKN2A, ENSG00000141682|PMAIP1, ENSG00000270882|H4C14, ENSG00000270276|H4C15, ENSG00000213928|IRF9, ENSG00000124635|H2BC11, ENSG00000163517|HDAC11, ENSG00000128272|ATF4, ENSG00000174775|HRAS, ENSG00000070501|POLB, ENSG00000125730|C3, ENSG00000275713|H2BC9	15	ENSG00000103479|RBL2, ENSG00000139687|RB1, ENSG00000145675|PIK3R1, ENSG00000068024|HDAC4, ENSG00000005339|CREBBP, ENSG00000111642|CHD4, ENSG00000145736|GTF2H2, ENSG00000153767|GTF2E1, ENSG00000072062|PRKACA, ENSG00000100393|EP300, ENSG00000109320|NFKB1, ENSG00000114166|KAT2B, ENSG00000145604|SKP2, ENSG00000155903|RASA2, ENSG00000118260|CREB1, ENSG00000180900|SCRIB, ENSG00000213676|ATF6B, ENSG0000…	61	189	-6.69202
hsa05205	Human Diseases	Cancer: overview	Proteoglycans in cancer	ENSG00000124762|CDKN1A, ENSG00000113070|HBEGF, ENSG00000011422|PLAUR, ENSG00000115884|SDC1, ENSG00000105974|CAV1, ENSG00000123104|ITPR2, ENSG00000161638|ITGA5, ENSG00000157764|BRAF, ENSG00000137154|RPS6, ENSG00000077782|FGFR1, ENSG00000126458|RRAS, ENSG00000115414|FN1, ENSG00000122861|PLAU, ENSG00000082781|ITGB5, ENSG00000174775|HRAS, ENSG00000145675|PIK3R1, ENSG00000157240|FZD1, ENSG00000090447|…	64	1956	216	9173	0.2963	0.00229379	**	0.0146206	*	ENSG00000124762|CDKN1A, ENSG00000113070|HBEGF, ENSG00000011422|PLAUR, ENSG00000161638|ITGA5, ENSG00000137154|RPS6, ENSG00000077782|FGFR1, ENSG00000126458|RRAS, ENSG00000115414|FN1, ENSG00000122861|PLAU, ENSG00000174775|HRAS, ENSG00000157240|FZD1, ENSG00000137801|THBS1	12	ENSG00000115884|SDC1, ENSG00000105974|CAV1, ENSG00000123104|ITPR2, ENSG00000157764|BRAF, ENSG00000082781|ITGB5, ENSG00000145675|PIK3R1, ENSG00000090447|TFAP4, ENSG00000140443|IGF1R, ENSG00000179295|PTPN11, ENSG00000111679|PTPN6, ENSG00000072062|PRKACA, ENSG00000136997|MYC, ENSG00000105221|AKT2, ENSG00000180340|FZD2, ENSG00000109458|GAB1, ENSG00000067900|ROCK1, ENSG00000196914|ARHGEF12, ENSG000000…	52	191	-5.42681
hsa04810	Cellular Processes	Cell motility	Regulation of actin cytoskeleton	ENSG00000215375|MYL5, ENSG00000161638|ITGA5, ENSG00000157764|BRAF, ENSG00000135424|ITGA7, ENSG00000077782|FGFR1, ENSG00000165410|CFL2, ENSG00000126458|RRAS, ENSG00000115414|FN1, ENSG00000136950|ARPC5L, ENSG00000082781|ITGB5, ENSG00000141968|VAV1, ENSG00000182957|SPATA13, ENSG00000180370|PAK2, ENSG00000174775|HRAS, ENSG00000145675|PIK3R1, ENSG00000123338|NCKAP1L, ENSG00000005844|ITGAL, ENSG0000018…	65	1956	220	9173	0.2955	0.00229883	**	0.0146206	*	ENSG00000215375|MYL5, ENSG00000161638|ITGA5, ENSG00000135424|ITGA7, ENSG00000077782|FGFR1, ENSG00000165410|CFL2, ENSG00000126458|RRAS, ENSG00000115414|FN1, ENSG00000136950|ARPC5L, ENSG00000174775|HRAS, ENSG00000101335|MYL9	10	ENSG00000157764|BRAF, ENSG00000082781|ITGB5, ENSG00000141968|VAV1, ENSG00000182957|SPATA13, ENSG00000180370|PAK2, ENSG00000145675|PIK3R1, ENSG00000123338|NCKAP1L, ENSG00000005844|ITGAL, ENSG00000181104|F2R, ENSG00000084112|SSH1, ENSG00000141298|SSH2, ENSG00000133026|MYH10, ENSG00000276293|PIP4K2B, ENSG00000107242|PIP5K1B, ENSG00000005884|ITGA3, ENSG00000120063|GNA13, ENSG00000067900|ROCK1, ENSG00…	55	198	-6.32495
hsa04310	Environmental Information Processing	Signal transduction	Wnt signaling pathway	ENSG00000177606|JUN, ENSG00000095739|BAMBI, ENSG00000101096|NFATC2, ENSG00000116161|CACYBP, ENSG00000157240|FZD1, ENSG00000005339|CREBBP, ENSG00000102312|PORCN, ENSG00000104415|CCN4, ENSG00000072062|PRKACA, ENSG00000100393|EP300, ENSG00000136997|MYC, ENSG00000162337|LRP5, ENSG00000173218|VANGL1, ENSG00000087095|NLK, ENSG00000180340|FZD2, ENSG00000050748|MAPK9, ENSG00000178585|CTNNBIP1, ENSG000001…	53	1956	173	9173	0.3064	0.0024142	**	0.0150533	*	ENSG00000177606|JUN, ENSG00000095739|BAMBI, ENSG00000116161|CACYBP, ENSG00000157240|FZD1	4	ENSG00000101096|NFATC2, ENSG00000005339|CREBBP, ENSG00000102312|PORCN, ENSG00000104415|CCN4, ENSG00000072062|PRKACA, ENSG00000100393|EP300, ENSG00000136997|MYC, ENSG00000162337|LRP5, ENSG00000173218|VANGL1, ENSG00000087095|NLK, ENSG00000180340|FZD2, ENSG00000050748|MAPK9, ENSG00000178585|CTNNBIP1, ENSG00000128340|RAC2, ENSG00000107758|PPP3CB, ENSG00000165879|FRAT1, ENSG00000119509|INVS, ENSG00000…	49	149	-6.22616
hsa00310	Metabolism	Amino acid metabolism	Lysine degradation	ENSG00000181192|DHTKD1, ENSG00000106462|EZH2, ENSG00000130309|COLGALT1, ENSG00000110066|KMT5B, ENSG00000165671|NSD1, ENSG00000198756|COLGALT2, ENSG00000108799|EZH1, ENSG00000137124|ALDH1B1, ENSG00000104885|DOT1L, ENSG00000109685|NSD2, ENSG00000167548|KMT2D, ENSG00000116539|ASH1L, ENSG00000101945|SUV39H1, ENSG00000105607|GCDH, ENSG00000181090|EHMT1, ENSG00000152455|SUV39H2, ENSG00000091140|DLD, EN…	24	1956	65	9173	0.3692	0.00280677	**	0.0171645	*	ENSG00000106462|EZH2	1	ENSG00000181192|DHTKD1, ENSG00000130309|COLGALT1, ENSG00000110066|KMT5B, ENSG00000165671|NSD1, ENSG00000198756|COLGALT2, ENSG00000108799|EZH1, ENSG00000137124|ALDH1B1, ENSG00000104885|DOT1L, ENSG00000109685|NSD2, ENSG00000167548|KMT2D, ENSG00000116539|ASH1L, ENSG00000101945|SUV39H1, ENSG00000105607|GCDH, ENSG00000181090|EHMT1, ENSG00000152455|SUV39H2, ENSG00000091140|DLD, ENSG00000099381|SETD1A, …	23	57	-5.82794
hsa05230	Human Diseases	Cancer: overview	Central carbon metabolism in cancer	ENSG00000117394|SLC2A1, ENSG00000159399|HK2, ENSG00000077782|FGFR1, ENSG00000174775|HRAS, ENSG00000145675|PIK3R1, ENSG00000284194|SCO2, ENSG00000171862|PTEN, ENSG00000136997|MYC, ENSG00000105221|AKT2, ENSG00000134333|LDHA, ENSG00000115419|GLS, ENSG00000152256|PDK1, ENSG00000117020|AKT3, ENSG00000051382|PIK3CB, ENSG00000105281|SLC1A5, ENSG00000141959|PFKL, ENSG00000213281|NRAS, ENSG00000142208|AKT…	25	1956	69	9173	0.3623	0.00311419	**	0.0186851	*	ENSG00000077782|FGFR1, ENSG00000174775|HRAS, ENSG00000284194|SCO2	3	ENSG00000117394|SLC2A1, ENSG00000159399|HK2, ENSG00000145675|PIK3R1, ENSG00000171862|PTEN, ENSG00000136997|MYC, ENSG00000105221|AKT2, ENSG00000134333|LDHA, ENSG00000115419|GLS, ENSG00000152256|PDK1, ENSG00000117020|AKT3, ENSG00000051382|PIK3CB, ENSG00000105281|SLC1A5, ENSG00000141959|PFKL, ENSG00000213281|NRAS, ENSG00000142208|AKT1, ENSG00000198793|MTOR, ENSG00000142082|SIRT3, ENSG00000103257|SLC…	22	60	-5.03488
hsa04666	Organismal Systems	Immune system	Fc gamma R-mediated phagocytosis	ENSG00000176170|SPHK1, ENSG00000165410|CFL2, ENSG00000136950|ARPC5L, ENSG00000141968|VAV1, ENSG00000145675|PIK3R1, ENSG00000168918|INPP5D, ENSG00000105221|AKT2, ENSG00000107242|PIP5K1B, ENSG00000099942|CRKL, ENSG00000128340|RAC2, ENSG00000134516|DOCK2, ENSG00000081237|PTPRC, ENSG00000117020|AKT3, ENSG00000051382|PIK3CB, ENSG00000160293|VAV2, ENSG00000142208|AKT1, ENSG00000175130|MARCKSL1, ENSG000…	32	1956	95	9173	0.3368	0.00344343	**	0.0197142	*	ENSG00000176170|SPHK1, ENSG00000165410|CFL2, ENSG00000136950|ARPC5L	3	ENSG00000141968|VAV1, ENSG00000145675|PIK3R1, ENSG00000168918|INPP5D, ENSG00000105221|AKT2, ENSG00000107242|PIP5K1B, ENSG00000099942|CRKL, ENSG00000128340|RAC2, ENSG00000134516|DOCK2, ENSG00000081237|PTPRC, ENSG00000117020|AKT3, ENSG00000051382|PIK3CB, ENSG00000160293|VAV2, ENSG00000142208|AKT1, ENSG00000175130|MARCKSL1, ENSG00000154229|PRKCA, ENSG00000163932|PRKCD, ENSG00000162704|ARPC5, ENSG000…	29	89	-5.72399
hsa05162	Human Diseases	Infectious disease: viral	Measles	ENSG00000173110|HSPA6, ENSG00000204388|HSPA1B, ENSG00000204389|HSPA1A, ENSG00000177606|JUN, ENSG00000170345|FOS, ENSG00000185507|IRF7, ENSG00000109971|HSPA8, ENSG00000147168|IL2RG, ENSG00000213928|IRF9, ENSG00000126803|HSPA2, ENSG00000204628|RACK1, ENSG00000168811|IL12A, ENSG00000159110|IFNAR2, ENSG00000171791|BCL2, ENSG00000145675|PIK3R1, ENSG00000088888|MAVS, ENSG00000100385|IL2RB, ENSG00000160…	49	1956	160	9173	0.3062	0.00347168	**	0.0197142	*	ENSG00000173110|HSPA6, ENSG00000204388|HSPA1B, ENSG00000204389|HSPA1A, ENSG00000177606|JUN, ENSG00000170345|FOS, ENSG00000185507|IRF7, ENSG00000109971|HSPA8, ENSG00000213928|IRF9, ENSG00000126803|HSPA2, ENSG00000204628|RACK1, ENSG00000168811|IL12A	11	ENSG00000147168|IL2RG, ENSG00000159110|IFNAR2, ENSG00000171791|BCL2, ENSG00000145675|PIK3R1, ENSG00000088888|MAVS, ENSG00000100385|IL2RB, ENSG00000160710|ADAR, ENSG00000183735|TBK1, ENSG00000109320|NFKB1, ENSG00000105221|AKT2, ENSG00000118503|TNFAIP3, ENSG00000050748|MAPK9, ENSG00000086232|EIF2AK1, ENSG00000184216|IRAK1, ENSG00000142166|IFNAR1, ENSG00000055332|EIF2AK2, ENSG00000171552|BCL2L1, ENS…	38	121	-5.54545
hsa04921	Organismal Systems	Endocrine system	Oxytocin signaling pathway	ENSG00000116741|RGS2, ENSG00000177606|JUN, ENSG00000124762|CDKN1A, ENSG00000170345|FOS, ENSG00000196218|RYR1, ENSG00000123104|ITPR2, ENSG00000196465|MYL6B, ENSG00000101096|NFATC2, ENSG00000168970|JMJD7-PLA2G4B, ENSG00000138031|ADCY3, ENSG00000174775|HRAS, ENSG00000159899|NPR2, ENSG00000092841|MYL6, ENSG00000127955|GNAI1, ENSG00000101335|MYL9, ENSG00000103319|EEF2K, ENSG00000072062|PRKACA, ENSG000…	49	1956	160	9173	0.3062	0.00347168	**	0.0197142	*	ENSG00000116741|RGS2, ENSG00000177606|JUN, ENSG00000124762|CDKN1A, ENSG00000170345|FOS, ENSG00000196465|MYL6B, ENSG00000168970|JMJD7-PLA2G4B, ENSG00000174775|HRAS, ENSG00000159899|NPR2, ENSG00000092841|MYL6, ENSG00000127955|GNAI1, ENSG00000101335|MYL9	11	ENSG00000196218|RYR1, ENSG00000123104|ITPR2, ENSG00000101096|NFATC2, ENSG00000138031|ADCY3, ENSG00000103319|EEF2K, ENSG00000072062|PRKACA, ENSG00000137764|MAP2K5, ENSG00000004468|CD38, ENSG00000067900|ROCK1, ENSG00000110931|CAMKK2, ENSG00000183049|CAMK1D, ENSG00000107758|PPP3CB, ENSG00000058272|PPP1R12A, ENSG00000114353|GNAI2, ENSG00000152402|GUCY1A2, ENSG00000075624|ACTB, ENSG00000164116|GUCY1A1…	38	141	-5.05291
hsa04928	Organismal Systems	Endocrine system	Parathyroid hormone synthesis, secretion and action	ENSG00000124762|CDKN1A, ENSG00000170345|FOS, ENSG00000113070|HBEGF, ENSG00000130522|JUND, ENSG00000123104|ITPR2, ENSG00000157764|BRAF, ENSG00000077782|FGFR1, ENSG00000138031|ADCY3, ENSG00000128272|ATF4, ENSG00000171791|BCL2, ENSG00000127955|GNAI1, ENSG00000157227|MMP14, ENSG00000065989|PDE4A, ENSG00000072062|PRKACA, ENSG00000185591|SP1, ENSG00000153234|NR4A2, ENSG00000162337|LRP5, ENSG00000120063…	38	1956	118	9173	0.322	0.00371533	**	0.0207277	*	ENSG00000124762|CDKN1A, ENSG00000170345|FOS, ENSG00000113070|HBEGF, ENSG00000130522|JUND, ENSG00000077782|FGFR1, ENSG00000128272|ATF4, ENSG00000127955|GNAI1, ENSG00000157227|MMP14, ENSG00000153234|NR4A2	9	ENSG00000123104|ITPR2, ENSG00000157764|BRAF, ENSG00000138031|ADCY3, ENSG00000171791|BCL2, ENSG00000065989|PDE4A, ENSG00000072062|PRKACA, ENSG00000185591|SP1, ENSG00000162337|LRP5, ENSG00000120063|GNA13, ENSG00000118260|CREB1, ENSG00000213676|ATF6B, ENSG00000182158|CREB3L2, ENSG00000111424|VDR, ENSG00000114353|GNAI2, ENSG00000107485|GATA3, ENSG00000081189|MEF2C, ENSG00000170776|AKAP13, ENSG0000014…	29	98	-2.82843
hsa04066	Environmental Information Processing	Signal transduction	HIF-1 signaling pathway	ENSG00000124762|CDKN1A, ENSG00000103363|ELOB, ENSG00000111674|ENO2, ENSG00000117394|SLC2A1, ENSG00000159399|HK2, ENSG00000187840|EIF4EBP1, ENSG00000137154|RPS6, ENSG00000154582|ELOC, ENSG00000171791|BCL2, ENSG00000106366|SERPINE1, ENSG00000145675|PIK3R1, ENSG00000005339|CREBBP, ENSG00000140443|IGF1R, ENSG00000100393|EP300, ENSG00000109320|NFKB1, ENSG00000105221|AKT2, ENSG00000134333|LDHA, ENSG000…	34	1956	103	9173	0.3301	0.00378958	**	0.0207774	*	ENSG00000124762|CDKN1A, ENSG00000103363|ELOB, ENSG00000111674|ENO2, ENSG00000187840|EIF4EBP1, ENSG00000137154|RPS6, ENSG00000154582|ELOC, ENSG00000106366|SERPINE1	7	ENSG00000117394|SLC2A1, ENSG00000159399|HK2, ENSG00000171791|BCL2, ENSG00000145675|PIK3R1, ENSG00000005339|CREBBP, ENSG00000140443|IGF1R, ENSG00000100393|EP300, ENSG00000109320|NFKB1, ENSG00000105221|AKT2, ENSG00000134333|LDHA, ENSG00000134086|VHL, ENSG00000108094|CUL2, ENSG00000152256|PDK1, ENSG00000072274|TFRC, ENSG00000117020|AKT3, ENSG00000160712|IL6R, ENSG00000171105|INSR, ENSG00000051382|PI…	27	96	-4.18454
hsa04662	Organismal Systems	Immune system	B cell receptor signaling pathway	ENSG00000177606|JUN, ENSG00000170345|FOS, ENSG00000101096|NFATC2, ENSG00000141968|VAV1, ENSG00000174775|HRAS, ENSG00000145675|PIK3R1, ENSG00000168918|INPP5D, ENSG00000111679|PTPN6, ENSG00000109320|NFKB1, ENSG00000105221|AKT2, ENSG00000128340|RAC2, ENSG00000107758|PPP3CB, ENSG00000117020|AKT3, ENSG00000051382|PIK3CB, ENSG00000160293|VAV2, ENSG00000213281|NRAS, ENSG00000120910|PPP3CC, ENSG000001422…	27	1956	78	9173	0.3462	0.00453168	**	0.024425	*	ENSG00000177606|JUN, ENSG00000170345|FOS, ENSG00000174775|HRAS	3	ENSG00000101096|NFATC2, ENSG00000141968|VAV1, ENSG00000145675|PIK3R1, ENSG00000168918|INPP5D, ENSG00000111679|PTPN6, ENSG00000109320|NFKB1, ENSG00000105221|AKT2, ENSG00000128340|RAC2, ENSG00000107758|PPP3CB, ENSG00000117020|AKT3, ENSG00000051382|PIK3CB, ENSG00000160293|VAV2, ENSG00000213281|NRAS, ENSG00000120910|PPP3CC, ENSG00000142208|AKT1, ENSG00000198286|CARD11, ENSG00000172175|MALT1, ENSG0000…	24	70	-5.97614
hsa00270	Metabolism	Amino acid metabolism	Cysteine and methionine metabolism	ENSG00000116984|MTR, ENSG00000116761|CTH, ENSG00000088305|DNMT3B, ENSG00000168906|MAT2A, ENSG00000001084|GCLC, ENSG00000274276|CBSL, ENSG00000139410|SDSL, ENSG00000134333|LDHA, ENSG00000123505|AMD1, ENSG00000060982|BCAT1, ENSG00000182551|ADI1, ENSG00000099810|MTAP, ENSG00000105552|BCAT2, ENSG00000130816|DNMT1, ENSG00000038274|MAT2B, ENSG00000158467|AHCYL2, ENSG00000160200|CBS, ENSG00000146701|MDH…	19	1956	50	9173	0.38	0.00518876	**	0.0270426	*	ENSG00000116761|CTH	1	ENSG00000116984|MTR, ENSG00000088305|DNMT3B, ENSG00000168906|MAT2A, ENSG00000001084|GCLC, ENSG00000274276|CBSL, ENSG00000139410|SDSL, ENSG00000134333|LDHA, ENSG00000123505|AMD1, ENSG00000060982|BCAT1, ENSG00000182551|ADI1, ENSG00000099810|MTAP, ENSG00000105552|BCAT2, ENSG00000130816|DNMT1, ENSG00000038274|MAT2B, ENSG00000158467|AHCYL2, ENSG00000160200|CBS, ENSG00000146701|MDH2, ENSG00000119772|DN…	18	44	-3.76889
hsa05224	Human Diseases	Cancer: specific types	Breast cancer	ENSG00000177606|JUN, ENSG00000124762|CDKN1A, ENSG00000116717|GADD45A, ENSG00000170345|FOS, ENSG00000099860|GADD45B, ENSG00000157764|BRAF, ENSG00000077782|FGFR1, ENSG00000124151|NCOA3, ENSG00000084676|NCOA1, ENSG00000184916|JAG2, ENSG00000139687|RB1, ENSG00000174775|HRAS, ENSG00000007968|E2F2, ENSG00000145675|PIK3R1, ENSG00000134250|NOTCH2, ENSG00000157240|FZD1, ENSG00000171862|PTEN, ENSG000001404…	49	1956	163	9173	0.3006	0.0051936	**	0.0270426	*	ENSG00000177606|JUN, ENSG00000124762|CDKN1A, ENSG00000116717|GADD45A, ENSG00000170345|FOS, ENSG00000099860|GADD45B, ENSG00000077782|FGFR1, ENSG00000184916|JAG2, ENSG00000174775|HRAS, ENSG00000157240|FZD1	9	ENSG00000157764|BRAF, ENSG00000124151|NCOA3, ENSG00000084676|NCOA1, ENSG00000139687|RB1, ENSG00000007968|E2F2, ENSG00000145675|PIK3R1, ENSG00000134250|NOTCH2, ENSG00000171862|PTEN, ENSG00000140443|IGF1R, ENSG00000112242|E2F3, ENSG00000185591|SP1, ENSG00000136997|MYC, ENSG00000162337|LRP5, ENSG00000105221|AKT2, ENSG00000180340|FZD2, ENSG00000163909|HEYL, ENSG00000165879|FRAT1, ENSG00000169884|WNT1…	40	135	-5.33611
hsa04150	Environmental Information Processing	Signal transduction	mTOR signaling pathway	ENSG00000187840|EIF4EBP1, ENSG00000157764|BRAF, ENSG00000137154|RPS6, ENSG00000188186|LAMTOR4, ENSG00000130766|SESN2, ENSG00000168003|SLC3A2, ENSG00000174775|HRAS, ENSG00000145675|PIK3R1, ENSG00000157240|FZD1, ENSG00000118515|SGK1, ENSG00000155792|DEPTOR, ENSG00000171862|PTEN, ENSG00000140443|IGF1R, ENSG00000101407|TTI1, ENSG00000162337|LRP5, ENSG00000105221|AKT2, ENSG00000180340|FZD2, ENSG000001…	52	1956	175	9173	0.2971	0.00527246	**	0.0270426	*	ENSG00000187840|EIF4EBP1, ENSG00000137154|RPS6, ENSG00000188186|LAMTOR4, ENSG00000130766|SESN2, ENSG00000168003|SLC3A2, ENSG00000174775|HRAS, ENSG00000157240|FZD1, ENSG00000118515|SGK1	8	ENSG00000157764|BRAF, ENSG00000145675|PIK3R1, ENSG00000155792|DEPTOR, ENSG00000171862|PTEN, ENSG00000140443|IGF1R, ENSG00000101407|TTI1, ENSG00000162337|LRP5, ENSG00000105221|AKT2, ENSG00000180340|FZD2, ENSG00000145604|SKP2, ENSG00000100150|DEPDC5, ENSG00000145979|TBC1D7, ENSG00000116954|RRAGC, ENSG00000085415|SEH1L, ENSG00000103148|NPRL3, ENSG00000141564|RPTOR, ENSG00000169884|WNT10B, ENSG000001…	44	148	-6.08276
hsa04213	Organismal Systems	Aging	Longevity regulating pathway - multiple species	ENSG00000173110|HSPA6, ENSG00000204388|HSPA1B, ENSG00000204389|HSPA1A, ENSG00000142168|SOD1, ENSG00000109971|HSPA8, ENSG00000126803|HSPA2, ENSG00000138031|ADCY3, ENSG00000174775|HRAS, ENSG00000145675|PIK3R1, ENSG00000140443|IGF1R, ENSG00000072062|PRKACA, ENSG00000105221|AKT2, ENSG00000148730|EIF4EBP2, ENSG00000141564|RPTOR, ENSG00000117020|AKT3, ENSG00000171105|INSR, ENSG00000051382|PIK3CB, ENSG0…	27	1956	79	9173	0.3418	0.00551539	**	0.0278396	*	ENSG00000173110|HSPA6, ENSG00000204388|HSPA1B, ENSG00000204389|HSPA1A, ENSG00000142168|SOD1, ENSG00000109971|HSPA8, ENSG00000126803|HSPA2, ENSG00000174775|HRAS	7	ENSG00000138031|ADCY3, ENSG00000145675|PIK3R1, ENSG00000140443|IGF1R, ENSG00000072062|PRKACA, ENSG00000105221|AKT2, ENSG00000148730|EIF4EBP2, ENSG00000141564|RPTOR, ENSG00000117020|AKT3, ENSG00000171105|INSR, ENSG00000051382|PIK3CB, ENSG00000213281|NRAS, ENSG00000142208|AKT1, ENSG00000198793|MTOR, ENSG00000118689|FOXO3, ENSG00000150907|FOXO1, ENSG00000132356|PRKAA1, ENSG00000169047|IRS1, ENSG0000…	20	60	-4.00208
hsa03018	Genetic Information Processing	Folding, sorting and degradation	RNA degradation	ENSG00000111674|ENO2, ENSG00000154640|BTG3, ENSG00000140694|PARN, ENSG00000170860|LSM3, ENSG00000151065|DCP1B, ENSG00000130332|LSM7, ENSG00000144381|HSPD1, ENSG00000101104|PABPC1L, ENSG00000159388|BTG2, ENSG00000125107|CNOT1, ENSG00000166889|PATL1, ENSG00000183864|TOB2, ENSG00000198585|NUDT16, ENSG00000090621|PABPC4, ENSG00000166938|DIS3L, ENSG00000113300|CNOT6, ENSG00000141959|PFKL, ENSG00000198…	33	1956	102	9173	0.3235	0.00607177	**	0.0301691	*	ENSG00000111674|ENO2, ENSG00000154640|BTG3, ENSG00000170860|LSM3, ENSG00000130332|LSM7, ENSG00000144381|HSPD1, ENSG00000101104|PABPC1L	6	ENSG00000140694|PARN, ENSG00000151065|DCP1B, ENSG00000159388|BTG2, ENSG00000125107|CNOT1, ENSG00000166889|PATL1, ENSG00000183864|TOB2, ENSG00000198585|NUDT16, ENSG00000090621|PABPC4, ENSG00000166938|DIS3L, ENSG00000113300|CNOT6, ENSG00000141959|PFKL, ENSG00000198677|TTC37, ENSG00000110367|DDX6, ENSG00000070756|PABPC1, ENSG00000204351|SKIV2L, ENSG00000121274|TENT4B, ENSG00000039123|MTREX, ENSG0000…	27	76	-5.62069
hsa04144	Cellular Processes	Transport and catabolism	Endocytosis	ENSG00000173110|HSPA6, ENSG00000204388|HSPA1B, ENSG00000204389|HSPA1A, ENSG00000170315|UBB, ENSG00000176428|VPS37D, ENSG00000109971|HSPA8, ENSG00000147168|IL2RG, ENSG00000105974|CAV1, ENSG00000181404|WASHC1, ENSG00000126803|HSPA2, ENSG00000072134|EPN2, ENSG00000136950|ARPC5L, ENSG00000111237|VPS29, ENSG00000124313|IQSEC2, ENSG00000130164|LDLR, ENSG00000175416|CLTB, ENSG00000174775|HRAS, ENSG00000…	84	1956	307	9173	0.2736	0.00629292	**	0.0303427	*	ENSG00000173110|HSPA6, ENSG00000204388|HSPA1B, ENSG00000204389|HSPA1A, ENSG00000170315|UBB, ENSG00000176428|VPS37D, ENSG00000109971|HSPA8, ENSG00000181404|WASHC1, ENSG00000126803|HSPA2, ENSG00000136950|ARPC5L, ENSG00000111237|VPS29, ENSG00000124313|IQSEC2, ENSG00000130164|LDLR, ENSG00000175416|CLTB, ENSG00000174775|HRAS, ENSG00000042753|AP2S1, ENSG00000168461|RAB31, ENSG00000120318|ARAP3	17	ENSG00000147168|IL2RG, ENSG00000105974|CAV1, ENSG00000072134|EPN2, ENSG00000198055|GRK6, ENSG00000140443|IGF1R, ENSG00000100385|IL2RB, ENSG00000090487|SPG21, ENSG00000084070|SMAP2, ENSG00000196814|MVB12B, ENSG00000141367|CLTC, ENSG00000107242|PIP5K1B, ENSG00000103966|EHD4, ENSG00000006125|AP2B1, ENSG00000205302|SNX2, ENSG00000164961|WASHC5, ENSG00000125388|GRK4, ENSG00000157978|LDLRAP1, ENSG00000…	67	238	-6.93578
hsa01524	Human Diseases	Drug resistance: antineoplastic	Platinum drug resistance	ENSG00000124762|CDKN1A, ENSG00000147889|CDKN2A, ENSG00000141682|PMAIP1, ENSG00000171791|BCL2, ENSG00000145675|PIK3R1, ENSG00000077097|TOP2B, ENSG00000131747|TOP2A, ENSG00000105221|AKT2, ENSG00000170734|POLH, ENSG00000197442|MAP3K5, ENSG00000095002|MSH2, ENSG00000089685|BIRC5, ENSG00000171552|BCL2L1, ENSG00000009413|REV3L, ENSG00000117020|AKT3, ENSG00000149311|ATM, ENSG00000164305|CASP3, ENSG00000…	26	1956	76	9173	0.3421	0.00629754	**	0.0303427	*	ENSG00000124762|CDKN1A, ENSG00000147889|CDKN2A, ENSG00000141682|PMAIP1	3	ENSG00000171791|BCL2, ENSG00000145675|PIK3R1, ENSG00000077097|TOP2B, ENSG00000131747|TOP2A, ENSG00000105221|AKT2, ENSG00000170734|POLH, ENSG00000197442|MAP3K5, ENSG00000095002|MSH2, ENSG00000089685|BIRC5, ENSG00000171552|BCL2L1, ENSG00000009413|REV3L, ENSG00000117020|AKT3, ENSG00000149311|ATM, ENSG00000164305|CASP3, ENSG00000051382|PIK3CB, ENSG00000142208|AKT1, ENSG00000140992|PDPK1, ENSG00000136…	23	67	-4.88678
hsa00532	Metabolism	Glycan biosynthesis and metabolism	Glycosaminoglycan biosynthesis - chondroitin sulfate / dermatan sulfate	ENSG00000131873|CHSY1, ENSG00000182022|CHST15, ENSG00000136213|CHST12, ENSG00000103489|XYLT1, ENSG00000176022|B3GALT6, ENSG00000169105|CHST14, ENSG00000123989|CHPF, ENSG00000169826|CSGALNACT2, ENSG00000033100|CHPF2, ENSG00000111817|DSE	10	1956	21	9173	0.4762	0.00653652	**	0.0310241	*		0	ENSG00000131873|CHSY1, ENSG00000182022|CHST15, ENSG00000136213|CHST12, ENSG00000103489|XYLT1, ENSG00000176022|B3GALT6, ENSG00000169105|CHST14, ENSG00000123989|CHPF, ENSG00000169826|CSGALNACT2, ENSG00000033100|CHPF2, ENSG00000111817|DSE	10	19	-3.44124
hsa04668	Environmental Information Processing	Signal transduction	TNF signaling pathway	ENSG00000177606|JUN, ENSG00000170345|FOS, ENSG00000271503|CCL5, ENSG00000184557|SOCS3, ENSG00000028137|TNFRSF1B, ENSG00000006062|MAP3K14, ENSG00000137275|RIPK1, ENSG00000128272|ATF4, ENSG00000145675|PIK3R1, ENSG00000165806|CASP7, ENSG00000172216|CEBPB, ENSG00000157227|MMP14, ENSG00000109320|NFKB1, ENSG00000105221|AKT2, ENSG00000118503|TNFAIP3, ENSG00000050748|MAPK9, ENSG00000197442|MAP3K5, ENSG00…	40	1956	130	9173	0.3077	0.0071226	**	0.033152	*	ENSG00000177606|JUN, ENSG00000170345|FOS, ENSG00000271503|CCL5, ENSG00000184557|SOCS3, ENSG00000006062|MAP3K14, ENSG00000128272|ATF4, ENSG00000165806|CASP7, ENSG00000172216|CEBPB, ENSG00000157227|MMP14	9	ENSG00000028137|TNFRSF1B, ENSG00000137275|RIPK1, ENSG00000145675|PIK3R1, ENSG00000109320|NFKB1, ENSG00000105221|AKT2, ENSG00000118503|TNFAIP3, ENSG00000050748|MAPK9, ENSG00000197442|MAP3K5, ENSG00000118260|CREB1, ENSG00000213676|ATF6B, ENSG00000182158|CREB3L2, ENSG00000082512|TRAF5, ENSG00000117020|AKT3, ENSG00000100784|RPS6KA5, ENSG00000131323|TRAF3, ENSG00000164305|CASP3, ENSG00000051382|PIK3CB…	31	104	-4.2165
hsa04137	Cellular Processes	Transport and catabolism	Mitophagy - animal	ENSG00000177606|JUN, ENSG00000170315|UBB, ENSG00000139112|GABARAPL1, ENSG00000161011|SQSTM1, ENSG00000196683|TOMM7, ENSG00000126458|RRAS, ENSG00000128272|ATF4, ENSG00000174775|HRAS, ENSG00000069509|FUNDC1, ENSG00000183735|TBK1, ENSG00000185591|SP1, ENSG00000050748|MAPK9, ENSG00000171552|BCL2L1, ENSG00000138592|USP8, ENSG00000188554|NBR1, ENSG00000213281|NRAS, ENSG00000158186|MRAS, ENSG00000118689…	25	1956	73	9173	0.3425	0.00719336	**	0.033152	*	ENSG00000177606|JUN, ENSG00000170315|UBB, ENSG00000139112|GABARAPL1, ENSG00000161011|SQSTM1, ENSG00000196683|TOMM7, ENSG00000126458|RRAS, ENSG00000128272|ATF4, ENSG00000174775|HRAS, ENSG00000069509|FUNDC1	9	ENSG00000183735|TBK1, ENSG00000185591|SP1, ENSG00000050748|MAPK9, ENSG00000171552|BCL2L1, ENSG00000138592|USP8, ENSG00000188554|NBR1, ENSG00000213281|NRAS, ENSG00000158186|MRAS, ENSG00000118689|FOXO3, ENSG00000101266|CSNK2A1, ENSG00000107643|MAPK8, ENSG00000171109|MFN1, ENSG00000116688|MFN2, ENSG00000187098|MITF, ENSG00000247077|PGAM5, ENSG00000101412|E2F1	16	64	-2.75
hsa05170	Human Diseases	Infectious disease: viral	Human immunodeficiency virus 1 infection	ENSG00000177606|JUN, ENSG00000170345|FOS, ENSG00000168243|GNG4, ENSG00000103363|ELOB, ENSG00000123104|ITPR2, ENSG00000120899|PTK2B, ENSG00000101096|NFATC2, ENSG00000244509|APOBEC3C, ENSG00000165410|CFL2, ENSG00000028137|TNFRSF1B, ENSG00000154582|ELOC, ENSG00000137275|RIPK1, ENSG00000145041|DCAF1, ENSG00000171791|BCL2, ENSG00000180370|PAK2, ENSG00000174775|HRAS, ENSG00000145675|PIK3R1, ENSG0000012…	77	1956	280	9173	0.275	0.00758139	**	0.0342469	*	ENSG00000177606|JUN, ENSG00000170345|FOS, ENSG00000103363|ELOB, ENSG00000165410|CFL2, ENSG00000154582|ELOC, ENSG00000174775|HRAS, ENSG00000127955|GNAI1, ENSG00000111664|GNB3	8	ENSG00000168243|GNG4, ENSG00000123104|ITPR2, ENSG00000120899|PTK2B, ENSG00000101096|NFATC2, ENSG00000244509|APOBEC3C, ENSG00000028137|TNFRSF1B, ENSG00000137275|RIPK1, ENSG00000145041|DCAF1, ENSG00000171791|BCL2, ENSG00000180370|PAK2, ENSG00000145675|PIK3R1, ENSG00000158290|CUL4B, ENSG00000176533|GNG7, ENSG00000128394|APOBEC3F, ENSG00000231925|TAPBP, ENSG00000183735|TBK1, ENSG00000109320|NFKB1, EN…	69	191	-7.16339
hsa00630	Metabolism	Carbohydrate metabolism	Glyoxylate and dicarboxylate metabolism	ENSG00000178445|GLDC, ENSG00000154930|ACSS1, ENSG00000124370|MCEE, ENSG00000146085|MMUT, ENSG00000131069|ACSS2, ENSG00000168237|GLYCTK, ENSG00000140905|GCSH, ENSG00000176974|SHMT1, ENSG00000062485|CS, ENSG00000091140|DLD, ENSG00000135821|GLUL, ENSG00000146701|MDH2, ENSG00000114054|PCCB	13	1956	31	9173	0.4194	0.00764633	**	0.0342469	*	ENSG00000124370|MCEE, ENSG00000131069|ACSS2, ENSG00000168237|GLYCTK	3	ENSG00000178445|GLDC, ENSG00000154930|ACSS1, ENSG00000146085|MMUT, ENSG00000140905|GCSH, ENSG00000176974|SHMT1, ENSG00000062485|CS, ENSG00000091140|DLD, ENSG00000135821|GLUL, ENSG00000146701|MDH2, ENSG00000114054|PCCB	10	27	-2.3094
hsa04510	Cellular Processes	Cellular community - eukaryotes	Focal adhesion	ENSG00000177606|JUN, ENSG00000119630|PGF, ENSG00000105974|CAV1, ENSG00000215375|MYL5, ENSG00000161638|ITGA5, ENSG00000157764|BRAF, ENSG00000135424|ITGA7, ENSG00000115414|FN1, ENSG00000082781|ITGB5, ENSG00000141968|VAV1, ENSG00000171791|BCL2, ENSG00000180370|PAK2, ENSG00000174775|HRAS, ENSG00000145675|PIK3R1, ENSG00000108821|COL1A1, ENSG00000101335|MYL9, ENSG00000142156|COL6A1, ENSG00000171862|PTE…	60	1956	211	9173	0.2844	0.00820925	**	0.0362575	*	ENSG00000177606|JUN, ENSG00000119630|PGF, ENSG00000215375|MYL5, ENSG00000161638|ITGA5, ENSG00000135424|ITGA7, ENSG00000115414|FN1, ENSG00000174775|HRAS, ENSG00000108821|COL1A1, ENSG00000101335|MYL9, ENSG00000142156|COL6A1, ENSG00000137801|THBS1, ENSG00000113296|THBS4	12	ENSG00000105974|CAV1, ENSG00000157764|BRAF, ENSG00000082781|ITGB5, ENSG00000141968|VAV1, ENSG00000171791|BCL2, ENSG00000180370|PAK2, ENSG00000145675|PIK3R1, ENSG00000171862|PTEN, ENSG00000188677|PARVB, ENSG00000140443|IGF1R, ENSG00000105221|AKT2, ENSG00000005884|ITGA3, ENSG00000050748|MAPK9, ENSG00000067900|ROCK1, ENSG00000160007|ARHGAP35, ENSG00000131504|DIAPH1, ENSG00000099942|CRKL, ENSG0000012…	48	188	-4.30302
hsa03460	Genetic Information Processing	Replication and repair	Fanconi anemia pathway	ENSG00000183161|FANCF, ENSG00000251503|CENPS-CORT, ENSG00000122512|PMS2, ENSG00000188827|SLX4, ENSG00000175643|RMI2, ENSG00000170734|POLH, ENSG00000009413|REV3L, ENSG00000185504|FAAP100, ENSG00000083093|PALB2, ENSG00000158169|FANCC, ENSG00000139618|BRCA2, ENSG00000162607|USP1, ENSG00000144554|FANCD2, ENSG00000100726|TELO2, ENSG00000012048|BRCA1, ENSG00000164053|ATRIP, ENSG00000154920|EME1, ENSG00…	20	1956	56	9173	0.3571	0.00926023	**	0.0399756	*	ENSG00000251503|CENPS-CORT	1	ENSG00000183161|FANCF, ENSG00000122512|PMS2, ENSG00000188827|SLX4, ENSG00000175643|RMI2, ENSG00000170734|POLH, ENSG00000009413|REV3L, ENSG00000185504|FAAP100, ENSG00000083093|PALB2, ENSG00000158169|FANCC, ENSG00000139618|BRCA2, ENSG00000162607|USP1, ENSG00000144554|FANCD2, ENSG00000100726|TELO2, ENSG00000012048|BRCA1, ENSG00000164053|ATRIP, ENSG00000154920|EME1, ENSG00000177302|TOP3A, ENSG0000017…	19	53	-5.08234
hsa05222	Human Diseases	Cancer: specific types	Small cell lung cancer	ENSG00000124762|CDKN1A, ENSG00000116717|GADD45A, ENSG00000099860|GADD45B, ENSG00000123975|CKS2, ENSG00000115414|FN1, ENSG00000171791|BCL2, ENSG00000139687|RB1, ENSG00000007968|E2F2, ENSG00000145675|PIK3R1, ENSG00000171862|PTEN, ENSG00000112242|E2F3, ENSG00000109320|NFKB1, ENSG00000136997|MYC, ENSG00000105221|AKT2, ENSG00000145604|SKP2, ENSG00000005884|ITGA3, ENSG00000171552|BCL2L1, ENSG0000008251…	32	1956	101	9173	0.3168	0.00955287	**	0.0399756	*	ENSG00000124762|CDKN1A, ENSG00000116717|GADD45A, ENSG00000099860|GADD45B, ENSG00000123975|CKS2, ENSG00000115414|FN1	5	ENSG00000171791|BCL2, ENSG00000139687|RB1, ENSG00000007968|E2F2, ENSG00000145675|PIK3R1, ENSG00000171862|PTEN, ENSG00000112242|E2F3, ENSG00000109320|NFKB1, ENSG00000136997|MYC, ENSG00000105221|AKT2, ENSG00000145604|SKP2, ENSG00000005884|ITGA3, ENSG00000171552|BCL2L1, ENSG00000082512|TRAF5, ENSG00000117020|AKT3, ENSG00000131323|TRAF3, ENSG00000164305|CASP3, ENSG00000051382|PIK3CB, ENSG00000142208|…	27	90	-4.00555
hsa01521	Human Diseases	Drug resistance: antineoplastic	EGFR tyrosine kinase inhibitor resistance	ENSG00000187840|EIF4EBP1, ENSG00000157764|BRAF, ENSG00000137154|RPS6, ENSG00000167601|AXL, ENSG00000171791|BCL2, ENSG00000174775|HRAS, ENSG00000145675|PIK3R1, ENSG00000171862|PTEN, ENSG00000140443|IGF1R, ENSG00000158458|NRG2, ENSG00000196712|NF1, ENSG00000105221|AKT2, ENSG00000109458|GAB1, ENSG00000171552|BCL2L1, ENSG00000117020|AKT3, ENSG00000160712|IL6R, ENSG00000051382|PIK3CB, ENSG00000213281|…	27	1956	82	9173	0.3293	0.00958358	**	0.0399756	*	ENSG00000187840|EIF4EBP1, ENSG00000137154|RPS6, ENSG00000167601|AXL, ENSG00000174775|HRAS	4	ENSG00000157764|BRAF, ENSG00000171791|BCL2, ENSG00000145675|PIK3R1, ENSG00000171862|PTEN, ENSG00000140443|IGF1R, ENSG00000158458|NRG2, ENSG00000196712|NF1, ENSG00000105221|AKT2, ENSG00000109458|GAB1, ENSG00000171552|BCL2L1, ENSG00000117020|AKT3, ENSG00000160712|IL6R, ENSG00000051382|PIK3CB, ENSG00000213281|NRAS, ENSG00000142208|AKT1, ENSG00000154229|PRKCA, ENSG00000198793|MTOR, ENSG00000118689|FO…	23	76	-4.3589
hsa04340	Environmental Information Processing	Signal transduction	Hedgehog signaling pathway	ENSG00000143147|GPR161, ENSG00000166813|KIF7, ENSG00000064309|CDON, ENSG00000171791|BCL2, ENSG00000072062|PRKACA, ENSG00000166167|BTRC, ENSG00000144228|SPOPL, ENSG00000133275|CSNK1G2, ENSG00000118971|CCND2, ENSG00000151292|CSNK1G3, ENSG00000169118|CSNK1G1, ENSG00000121067|SPOP, ENSG00000107882|SUFU, ENSG00000185920|PTCH1, ENSG00000106571|GLI3, ENSG00000055130|CUL1, ENSG00000072803|FBXW11, ENSG000…	18	1956	49	9173	0.3673	0.00958787	**	0.0399756	*	ENSG00000143147|GPR161, ENSG00000166813|KIF7	2	ENSG00000064309|CDON, ENSG00000171791|BCL2, ENSG00000072062|PRKACA, ENSG00000166167|BTRC, ENSG00000144228|SPOPL, ENSG00000133275|CSNK1G2, ENSG00000118971|CCND2, ENSG00000151292|CSNK1G3, ENSG00000169118|CSNK1G1, ENSG00000121067|SPOP, ENSG00000107882|SUFU, ENSG00000185920|PTCH1, ENSG00000106571|GLI3, ENSG00000055130|CUL1, ENSG00000072803|FBXW11, ENSG00000141551|CSNK1D	16	46	-3.68605
hsa04390	Environmental Information Processing	Signal transduction	Hippo signaling pathway	ENSG00000125968|ID1, ENSG00000144791|LIMD1, ENSG00000068028|RASSF1, ENSG00000170365|SMAD1, ENSG00000143514|TP53BP2, ENSG00000106366|SERPINE1, ENSG00000157240|FZD1, ENSG00000073350|LLGL2, ENSG00000074219|TEAD2, ENSG00000131023|LATS1, ENSG00000136997|MYC, ENSG00000116985|BMP8B, ENSG00000072415|MPP5, ENSG00000180340|FZD2, ENSG00000180900|SCRIB, ENSG00000089685|BIRC5, ENSG00000075711|DLG1, ENSG000001…	47	1956	160	9173	0.2938	0.00967962	**	0.0399756	*	ENSG00000125968|ID1, ENSG00000068028|RASSF1, ENSG00000106366|SERPINE1, ENSG00000157240|FZD1, ENSG00000073350|LLGL2, ENSG00000074219|TEAD2	6	ENSG00000144791|LIMD1, ENSG00000170365|SMAD1, ENSG00000143514|TP53BP2, ENSG00000131023|LATS1, ENSG00000136997|MYC, ENSG00000116985|BMP8B, ENSG00000072415|MPP5, ENSG00000180340|FZD2, ENSG00000180900|SCRIB, ENSG00000089685|BIRC5, ENSG00000075711|DLG1, ENSG00000148498|PARD3, ENSG00000186575|NF2, ENSG00000129474|AJUBA, ENSG00000166949|SMAD3, ENSG00000075624|ACTB, ENSG00000169884|WNT10B, ENSG000001661…	41	150	-4.81733
hsa00970	Genetic Information Processing	Translation	Aminoacyl-tRNA biosynthesis	ENSG00000116120|FARSB, ENSG00000067704|IARS2, ENSG00000137411|VARS2, ENSG00000117593|DARS2, ENSG00000247626|MARS2, ENSG00000162396|PARS2, ENSG00000185418|TARS3, ENSG00000143374|TARS2, ENSG00000115866|DARS1, ENSG00000140105|WARS1, ENSG00000103707|MTFMT, ENSG00000179115|FARSA, ENSG00000204394|VARS1, ENSG00000133706|LARS1, ENSG00000090861|AARS1, ENSG00000196305|IARS1, ENSG00000011376|LARS2, ENSG0000…	20	1956	57	9173	0.3509	0.0114718	*	0.0467698	*		0	ENSG00000116120|FARSB, ENSG00000067704|IARS2, ENSG00000137411|VARS2, ENSG00000117593|DARS2, ENSG00000247626|MARS2, ENSG00000162396|PARS2, ENSG00000185418|TARS3, ENSG00000143374|TARS2, ENSG00000115866|DARS1, ENSG00000140105|WARS1, ENSG00000103707|MTFMT, ENSG00000179115|FARSA, ENSG00000204394|VARS1, ENSG00000133706|LARS1, ENSG00000090861|AARS1, ENSG00000196305|IARS1, ENSG00000011376|LARS2, ENSG0000…	20	44	-2.7136
hsa04022	Environmental Information Processing	Signal transduction	cGMP-PKG signaling pathway	ENSG00000116741|RGS2, ENSG00000263001|GTF2I, ENSG00000213999|MEF2B, ENSG00000123104|ITPR2, ENSG00000101096|NFATC2, ENSG00000074370|ATP2A3, ENSG00000138031|ADCY3, ENSG00000128272|ATF4, ENSG00000169100|SLC25A6, ENSG00000159899|NPR2, ENSG00000127955|GNAI1, ENSG00000135643|KCNMB4, ENSG00000101335|MYL9, ENSG00000105221|AKT2, ENSG00000120063|GNA13, ENSG00000118260|CREB1, ENSG00000067900|ROCK1, ENSG0000…	50	1956	174	9173	0.2874	0.0121324	*	0.0480358	*	ENSG00000116741|RGS2, ENSG00000213999|MEF2B, ENSG00000128272|ATF4, ENSG00000169100|SLC25A6, ENSG00000159899|NPR2, ENSG00000127955|GNAI1, ENSG00000135643|KCNMB4, ENSG00000101335|MYL9	8	ENSG00000263001|GTF2I, ENSG00000123104|ITPR2, ENSG00000101096|NFATC2, ENSG00000074370|ATP2A3, ENSG00000138031|ADCY3, ENSG00000105221|AKT2, ENSG00000120063|GNA13, ENSG00000118260|CREB1, ENSG00000067900|ROCK1, ENSG00000213676|ATF6B, ENSG00000182158|CREB3L2, ENSG00000107758|PPP3CB, ENSG00000174437|ATP2A2, ENSG00000058272|PPP1R12A, ENSG00000114353|GNAI2, ENSG00000152402|GUCY1A2, ENSG00000164116|GUCY1…	42	151	-4.63859
hsa04370	Environmental Information Processing	Signal transduction	VEGF signaling pathway	ENSG00000106211|HSPB1, ENSG00000176170|SPHK1, ENSG00000101096|NFATC2, ENSG00000168970|JMJD7-PLA2G4B, ENSG00000174775|HRAS, ENSG00000145675|PIK3R1, ENSG00000105221|AKT2, ENSG00000128340|RAC2, ENSG00000107758|PPP3CB, ENSG00000117020|AKT3, ENSG00000051382|PIK3CB, ENSG00000213281|NRAS, ENSG00000120910|PPP3CC, ENSG00000142208|AKT1, ENSG00000154229|PRKCA, ENSG00000138814|PPP3CA, ENSG00000112062|MAPK14,…	21	1956	61	9173	0.3443	0.0123005	*	0.0480358	*	ENSG00000106211|HSPB1, ENSG00000176170|SPHK1, ENSG00000168970|JMJD7-PLA2G4B, ENSG00000174775|HRAS	4	ENSG00000101096|NFATC2, ENSG00000145675|PIK3R1, ENSG00000105221|AKT2, ENSG00000128340|RAC2, ENSG00000107758|PPP3CB, ENSG00000117020|AKT3, ENSG00000051382|PIK3CB, ENSG00000213281|NRAS, ENSG00000120910|PPP3CC, ENSG00000142208|AKT1, ENSG00000154229|PRKCA, ENSG00000138814|PPP3CA, ENSG00000112062|MAPK14, ENSG00000162889|MAPKAPK2, ENSG00000114738|MAPKAPK3, ENSG00000100030|MAPK1, ENSG00000121879|PIK3CA	17	58	-3.28266
hsa05213	Human Diseases	Cancer: specific types	Endometrial cancer	ENSG00000124762|CDKN1A, ENSG00000116717|GADD45A, ENSG00000099860|GADD45B, ENSG00000157764|BRAF, ENSG00000174775|HRAS, ENSG00000145675|PIK3R1, ENSG00000171862|PTEN, ENSG00000136997|MYC, ENSG00000105221|AKT2, ENSG00000117020|AKT3, ENSG00000051382|PIK3CB, ENSG00000138795|LEF1, ENSG00000213281|NRAS, ENSG00000142208|AKT1, ENSG00000118689|FOXO3, ENSG00000140992|PDPK1, ENSG00000126767|ELK1, ENSG00000078…	21	1956	61	9173	0.3443	0.0123005	*	0.0480358	*	ENSG00000124762|CDKN1A, ENSG00000116717|GADD45A, ENSG00000099860|GADD45B, ENSG00000174775|HRAS	4	ENSG00000157764|BRAF, ENSG00000145675|PIK3R1, ENSG00000171862|PTEN, ENSG00000136997|MYC, ENSG00000105221|AKT2, ENSG00000117020|AKT3, ENSG00000051382|PIK3CB, ENSG00000138795|LEF1, ENSG00000213281|NRAS, ENSG00000142208|AKT1, ENSG00000118689|FOXO3, ENSG00000140992|PDPK1, ENSG00000126767|ELK1, ENSG00000078061|ARAF, ENSG00000168646|AXIN2, ENSG00000100030|MAPK1, ENSG00000121879|PIK3CA	17	58	-3.54527
hsa03440	Genetic Information Processing	Replication and repair	Homologous recombination	ENSG00000127922|SEM1, ENSG00000104320|NBN, ENSG00000113522|RAD50, ENSG00000196584|XRCC2, ENSG00000163781|TOPBP1, ENSG00000101773|RBBP8, ENSG00000149311|ATM, ENSG00000083093|PALB2, ENSG00000020922|MRE11, ENSG00000185379|RAD51D, ENSG00000139618|BRCA2, ENSG00000002016|RAD52, ENSG00000012048|BRCA1, ENSG00000154920|EME1, ENSG00000177302|TOP3A, ENSG00000158019|BABAM2	16	1956	43	9173	0.3721	0.0124071	*	0.0480358	*	ENSG00000127922|SEM1	1	ENSG00000104320|NBN, ENSG00000113522|RAD50, ENSG00000196584|XRCC2, ENSG00000163781|TOPBP1, ENSG00000101773|RBBP8, ENSG00000149311|ATM, ENSG00000083093|PALB2, ENSG00000020922|MRE11, ENSG00000185379|RAD51D, ENSG00000139618|BRCA2, ENSG00000002016|RAD52, ENSG00000012048|BRCA1, ENSG00000154920|EME1, ENSG00000177302|TOP3A, ENSG00000158019|BABAM2	15	40	-3.79473
hsa05218	Human Diseases	Cancer: specific types	Melanoma	ENSG00000124762|CDKN1A, ENSG00000116717|GADD45A, ENSG00000099860|GADD45B, ENSG00000147889|CDKN2A, ENSG00000157764|BRAF, ENSG00000077782|FGFR1, ENSG00000139687|RB1, ENSG00000174775|HRAS, ENSG00000007968|E2F2, ENSG00000145675|PIK3R1, ENSG00000171862|PTEN, ENSG00000140443|IGF1R, ENSG00000112242|E2F3, ENSG00000105221|AKT2, ENSG00000117020|AKT3, ENSG00000051382|PIK3CB, ENSG00000213281|NRAS, ENSG000001…	25	1956	76	9173	0.3289	0.0125377	*	0.0480358	*	ENSG00000124762|CDKN1A, ENSG00000116717|GADD45A, ENSG00000099860|GADD45B, ENSG00000147889|CDKN2A, ENSG00000077782|FGFR1, ENSG00000174775|HRAS	6	ENSG00000157764|BRAF, ENSG00000139687|RB1, ENSG00000007968|E2F2, ENSG00000145675|PIK3R1, ENSG00000171862|PTEN, ENSG00000140443|IGF1R, ENSG00000112242|E2F3, ENSG00000105221|AKT2, ENSG00000117020|AKT3, ENSG00000051382|PIK3CB, ENSG00000213281|NRAS, ENSG00000142208|AKT1, ENSG00000105810|CDK6, ENSG00000135679|MDM2, ENSG00000078061|ARAF, ENSG00000187098|MITF, ENSG00000100030|MAPK1, ENSG00000121879|PIK3…	19	64	-3
hsa05160	Human Diseases	Infectious disease: viral	Hepatitis C	ENSG00000124762|CDKN1A, ENSG00000185507|IRF7, ENSG00000213928|IRF9, ENSG00000184557|SOCS3, ENSG00000157764|BRAF, ENSG00000137275|RIPK1, ENSG00000159110|IFNAR2, ENSG00000130164|LDLR, ENSG00000139687|RB1, ENSG00000174775|HRAS, ENSG00000007968|E2F2, ENSG00000145675|PIK3R1, ENSG00000165215|CLDN3, ENSG00000088888|MAVS, ENSG00000183735|TBK1, ENSG00000033800|PIAS1, ENSG00000112242|E2F3, ENSG00000109320|…	49	1956	171	9173	0.2865	0.0136417	*	0.0516437	ns	ENSG00000124762|CDKN1A, ENSG00000185507|IRF7, ENSG00000213928|IRF9, ENSG00000184557|SOCS3, ENSG00000130164|LDLR, ENSG00000174775|HRAS, ENSG00000165215|CLDN3	7	ENSG00000157764|BRAF, ENSG00000137275|RIPK1, ENSG00000159110|IFNAR2, ENSG00000139687|RB1, ENSG00000007968|E2F2, ENSG00000145675|PIK3R1, ENSG00000088888|MAVS, ENSG00000183735|TBK1, ENSG00000033800|PIAS1, ENSG00000112242|E2F3, ENSG00000109320|NFKB1, ENSG00000136997|MYC, ENSG00000105221|AKT2, ENSG00000086232|EIF2AK1, ENSG00000131467|PSME3, ENSG00000142166|IFNAR1, ENSG00000055332|EIF2AK2, ENSG0000012…	42	133	-5.98306
hsa04960	Organismal Systems	Excretory system	Aldosterone-regulated sodium reabsorption	ENSG00000145675|PIK3R1, ENSG00000118515|SGK1, ENSG00000105409|ATP1A3, ENSG00000171105|INSR, ENSG00000051382|PIK3CB, ENSG00000154229|PRKCA, ENSG00000140992|PDPK1, ENSG00000065054|SLC9A3R2, ENSG00000168447|SCNN1B, ENSG00000069849|ATP1B3, ENSG00000169047|IRS1, ENSG00000151623|NR3C2, ENSG00000100030|MAPK1, ENSG00000121879|PIK3CA	14	1956	37	9173	0.3784	0.0160317	*	0.0599775	ns	ENSG00000118515|SGK1	1	ENSG00000145675|PIK3R1, ENSG00000105409|ATP1A3, ENSG00000171105|INSR, ENSG00000051382|PIK3CB, ENSG00000154229|PRKCA, ENSG00000140992|PDPK1, ENSG00000065054|SLC9A3R2, ENSG00000168447|SCNN1B, ENSG00000069849|ATP1B3, ENSG00000169047|IRS1, ENSG00000151623|NR3C2, ENSG00000100030|MAPK1, ENSG00000121879|PIK3CA	13	34	-3.94447
hsa03015	Genetic Information Processing	Translation	mRNA surveillance pathway	ENSG00000150459|SAP18, ENSG00000167393|PPP2R3B, ENSG00000068971|PPP2R5B, ENSG00000101104|PABPC1L, ENSG00000153944|MSI2, ENSG00000101888|NXT2, ENSG00000136937|NCBP1, ENSG00000101138|CSTF1, ENSG00000165934|CPSF2, ENSG00000103342|GSPT1, ENSG00000157106|SMG1, ENSG00000090621|PABPC4, ENSG00000170473|PYM1, ENSG00000112640|PPP2R5D, ENSG00000164091|WDR82, ENSG00000154001|PPP2R5E, ENSG00000090060|PAPOLA, …	31	1956	101	9173	0.3069	0.0170525	*	0.0630546	ns	ENSG00000150459|SAP18, ENSG00000068971|PPP2R5B, ENSG00000101104|PABPC1L	3	ENSG00000167393|PPP2R3B, ENSG00000153944|MSI2, ENSG00000101888|NXT2, ENSG00000136937|NCBP1, ENSG00000101138|CSTF1, ENSG00000165934|CPSF2, ENSG00000103342|GSPT1, ENSG00000157106|SMG1, ENSG00000090621|PABPC4, ENSG00000170473|PYM1, ENSG00000112640|PPP2R5D, ENSG00000164091|WDR82, ENSG00000154001|PPP2R5E, ENSG00000090060|PAPOLA, ENSG00000070756|PABPC1, ENSG00000070366|SMG6, ENSG00000108349|CASC3, ENSG…	28	84	-5.34634
hsa04211	Organismal Systems	Aging	Longevity regulating pathway	ENSG00000187840|EIF4EBP1, ENSG00000138031|ADCY3, ENSG00000130766|SESN2, ENSG00000128272|ATF4, ENSG00000174775|HRAS, ENSG00000145675|PIK3R1, ENSG00000140443|IGF1R, ENSG00000072062|PRKACA, ENSG00000109320|NFKB1, ENSG00000105221|AKT2, ENSG00000118260|CREB1, ENSG00000110931|CAMKK2, ENSG00000213676|ATF6B, ENSG00000182158|CREB3L2, ENSG00000141564|RPTOR, ENSG00000181090|EHMT1, ENSG00000117020|AKT3, ENSG…	32	1956	105	9173	0.3048	0.0172544	*	0.0630678	ns	ENSG00000187840|EIF4EBP1, ENSG00000130766|SESN2, ENSG00000128272|ATF4, ENSG00000174775|HRAS	4	ENSG00000138031|ADCY3, ENSG00000145675|PIK3R1, ENSG00000140443|IGF1R, ENSG00000072062|PRKACA, ENSG00000109320|NFKB1, ENSG00000105221|AKT2, ENSG00000118260|CREB1, ENSG00000110931|CAMKK2, ENSG00000213676|ATF6B, ENSG00000182158|CREB3L2, ENSG00000141564|RPTOR, ENSG00000181090|EHMT1, ENSG00000117020|AKT3, ENSG00000171105|INSR, ENSG00000051382|PIK3CB, ENSG00000213281|NRAS, ENSG00000142208|AKT1, ENSG000…	28	85	-5.64019
hsa05100	Human Diseases	Infectious disease: bacterial	Bacterial invasion of epithelial cells	ENSG00000105974|CAV1, ENSG00000161638|ITGA5, ENSG00000115414|FN1, ENSG00000136950|ARPC5L, ENSG00000175416|CLTB, ENSG00000145675|PIK3R1, ENSG00000102890|ELMO3, ENSG00000138758|SEPTIN11, ENSG00000125354|SEPTIN6, ENSG00000141367|CLTC, ENSG00000109458|GAB1, ENSG00000099942|CRKL, ENSG00000184640|SEPTIN9, ENSG00000075624|ACTB, ENSG00000164402|SEPTIN8, ENSG00000168385|SEPTIN2, ENSG00000051382|PIK3CB, EN…	25	1956	78	9173	0.3205	0.0176054	*	0.0636195	ns	ENSG00000161638|ITGA5, ENSG00000115414|FN1, ENSG00000136950|ARPC5L, ENSG00000175416|CLTB, ENSG00000102890|ELMO3	5	ENSG00000105974|CAV1, ENSG00000145675|PIK3R1, ENSG00000138758|SEPTIN11, ENSG00000125354|SEPTIN6, ENSG00000141367|CLTC, ENSG00000109458|GAB1, ENSG00000099942|CRKL, ENSG00000184640|SEPTIN9, ENSG00000075624|ACTB, ENSG00000164402|SEPTIN8, ENSG00000168385|SEPTIN2, ENSG00000051382|PIK3CB, ENSG00000035403|VCL, ENSG00000110395|CBL, ENSG00000162704|ARPC5, ENSG00000198087|CD2AP, ENSG00000155849|ELMO1, ENSG…	20	71	-3.56034
hsa00052	Metabolism	Carbohydrate metabolism	Galactose metabolism	ENSG00000159399|HK2, ENSG00000102393|GLA, ENSG00000213930|GALT, ENSG00000117411|B4GALT2, ENSG00000079739|PGM1, ENSG00000141959|PFKL, ENSG00000214013|GANC, ENSG00000170266|GLB1, ENSG00000141349|G6PC3, ENSG00000171298|GAA, ENSG00000169299|PGM2, ENSG00000169764|UGP2, ENSG00000152556|PFKM	13	1956	34	9173	0.3824	0.0182045	*	0.0650453	ns	ENSG00000102393|GLA	1	ENSG00000159399|HK2, ENSG00000213930|GALT, ENSG00000117411|B4GALT2, ENSG00000079739|PGM1, ENSG00000141959|PFKL, ENSG00000214013|GANC, ENSG00000170266|GLB1, ENSG00000141349|G6PC3, ENSG00000171298|GAA, ENSG00000169299|PGM2, ENSG00000169764|UGP2, ENSG00000152556|PFKM	12	24	-4.28661
hsa00030	Metabolism	Carbohydrate metabolism	Pentose phosphate pathway	ENSG00000049239|H6PD, ENSG00000171174|RBKS, ENSG00000168237|GLYCTK, ENSG00000101911|PRPS2, ENSG00000079739|PGM1, ENSG00000023697|DERA, ENSG00000141959|PFKL, ENSG00000105220|GPI, ENSG00000169299|PGM2, ENSG00000153574|RPIA, ENSG00000152556|PFKM, ENSG00000109107|ALDOC	12	1956	31	9173	0.3871	0.020648	*	0.0729562	ns	ENSG00000171174|RBKS, ENSG00000168237|GLYCTK	2	ENSG00000049239|H6PD, ENSG00000101911|PRPS2, ENSG00000079739|PGM1, ENSG00000023697|DERA, ENSG00000141959|PFKL, ENSG00000105220|GPI, ENSG00000169299|PGM2, ENSG00000153574|RPIA, ENSG00000152556|PFKM, ENSG00000109107|ALDOC	10	28	-2.64575
hsa05221	Human Diseases	Cancer: specific types	Acute myeloid leukemia	ENSG00000187840|EIF4EBP1, ENSG00000157764|BRAF, ENSG00000102096|PIM2, ENSG00000174775|HRAS, ENSG00000145675|PIK3R1, ENSG00000109320|NFKB1, ENSG00000136997|MYC, ENSG00000105221|AKT2, ENSG00000117020|AKT3, ENSG00000173801|JUP, ENSG00000051382|PIK3CB, ENSG00000131759|RARA, ENSG00000138795|LEF1, ENSG00000213281|NRAS, ENSG00000132326|PER2, ENSG00000142208|AKT1, ENSG00000173757|STAT5B, ENSG00000198793|…	22	1956	68	9173	0.3235	0.022395	*	0.0782594	ns	ENSG00000187840|EIF4EBP1, ENSG00000174775|HRAS	2	ENSG00000157764|BRAF, ENSG00000102096|PIM2, ENSG00000145675|PIK3R1, ENSG00000109320|NFKB1, ENSG00000136997|MYC, ENSG00000105221|AKT2, ENSG00000117020|AKT3, ENSG00000173801|JUP, ENSG00000051382|PIK3CB, ENSG00000131759|RARA, ENSG00000138795|LEF1, ENSG00000213281|NRAS, ENSG00000132326|PER2, ENSG00000142208|AKT1, ENSG00000173757|STAT5B, ENSG00000198793|MTOR, ENSG00000078061|ARAF, ENSG00000100030|MAPK…	20	62	-4.699
hsa04010	Environmental Information Processing	Signal transduction	MAPK signaling pathway	ENSG00000173110|HSPA6, ENSG00000204388|HSPA1B, ENSG00000204389|HSPA1A, ENSG00000175197|DDIT3, ENSG00000120129|DUSP1, ENSG00000177606|JUN, ENSG00000106211|HSPB1, ENSG00000116717|GADD45A, ENSG00000170345|FOS, ENSG00000184545|DUSP8, ENSG00000130522|JUND, ENSG00000119630|PGF, ENSG00000099860|GADD45B, ENSG00000109971|HSPA8, ENSG00000160551|TAOK1, ENSG00000143507|DUSP10, ENSG00000168970|JMJD7-PLA2G4B, …	86	1956	332	9173	0.259	0.0241745	*	0.0835598	ns	ENSG00000173110|HSPA6, ENSG00000204388|HSPA1B, ENSG00000204389|HSPA1A, ENSG00000175197|DDIT3, ENSG00000120129|DUSP1, ENSG00000177606|JUN, ENSG00000106211|HSPB1, ENSG00000116717|GADD45A, ENSG00000170345|FOS, ENSG00000184545|DUSP8, ENSG00000130522|JUND, ENSG00000119630|PGF, ENSG00000099860|GADD45B, ENSG00000109971|HSPA8, ENSG00000143507|DUSP10, ENSG00000168970|JMJD7-PLA2G4B, ENSG00000126803|HSPA2, …	25	ENSG00000160551|TAOK1, ENSG00000157764|BRAF, ENSG00000101224|CDC25B, ENSG00000164086|DUSP7, ENSG00000180370|PAK2, ENSG00000171777|RASGRP4, ENSG00000158711|ELK4, ENSG00000140443|IGF1R, ENSG00000196712|NF1, ENSG00000072062|PRKACA, ENSG00000137764|MAP2K5, ENSG00000109320|NFKB1, ENSG00000136997|MYC, ENSG00000087095|NLK, ENSG00000105221|AKT2, ENSG00000050748|MAPK9, ENSG00000155903|RASA2, ENSG000001974…	61	274	-5.37669
hsa00603	Metabolism	Glycan biosynthesis and metabolism	Glycosphingolipid biosynthesis - globo and isoglobo series	ENSG00000102393|GLA, ENSG00000174951|FUT1, ENSG00000008513|ST3GAL1, ENSG00000169255|B3GALNT1, ENSG00000128274|A4GALT, ENSG00000198951|NAGA, ENSG00000157350|ST3GAL2	7	1956	15	9173	0.4667	0.025249	*	0.0857897	ns	ENSG00000102393|GLA, ENSG00000174951|FUT1, ENSG00000169255|B3GALNT1	3	ENSG00000008513|ST3GAL1, ENSG00000128274|A4GALT, ENSG00000198951|NAGA, ENSG00000157350|ST3GAL2	4	14	-0.801784
hsa04611	Organismal Systems	Immune system	Platelet activation	ENSG00000123104|ITPR2, ENSG00000168970|JMJD7-PLA2G4B, ENSG00000138031|ADCY3, ENSG00000127533|F2RL3, ENSG00000043462|LCP2, ENSG00000145675|PIK3R1, ENSG00000108821|COL1A1, ENSG00000181104|F2R, ENSG00000127955|GNAI1, ENSG00000072062|PRKACA, ENSG00000105221|AKT2, ENSG00000120063|GNA13, ENSG00000077420|APBB1IP, ENSG00000067900|ROCK1, ENSG00000160007|ARHGAP35, ENSG00000196914|ARHGEF12, ENSG00000137076|…	39	1956	136	9173	0.2868	0.0253592	*	0.0857897	ns	ENSG00000168970|JMJD7-PLA2G4B, ENSG00000108821|COL1A1, ENSG00000127955|GNAI1	3	ENSG00000123104|ITPR2, ENSG00000138031|ADCY3, ENSG00000127533|F2RL3, ENSG00000043462|LCP2, ENSG00000145675|PIK3R1, ENSG00000181104|F2R, ENSG00000072062|PRKACA, ENSG00000105221|AKT2, ENSG00000120063|GNA13, ENSG00000077420|APBB1IP, ENSG00000067900|ROCK1, ENSG00000160007|ARHGAP35, ENSG00000196914|ARHGEF12, ENSG00000137076|TLN1, ENSG00000058272|PPP1R12A, ENSG00000114353|GNAI2, ENSG00000152402|GUCY1A2…	36	115	-6.62078
hsa04071	Environmental Information Processing	Signal transduction	Sphingolipid signaling pathway	ENSG00000176170|SPHK1, ENSG00000167393|PPP2R3B, ENSG00000171791|BCL2, ENSG00000174775|HRAS, ENSG00000145675|PIK3R1, ENSG00000068971|PPP2R5B, ENSG00000127955|GNAI1, ENSG00000267534|S1PR2, ENSG00000171862|PTEN, ENSG00000103222|ABCC1, ENSG00000109320|NFKB1, ENSG00000164023|SGMS2, ENSG00000105221|AKT2, ENSG00000120063|GNA13, ENSG00000050748|MAPK9, ENSG00000197442|MAP3K5, ENSG00000067900|ROCK1, ENSG00…	38	1956	133	9173	0.2857	0.0285759	*	0.0956542	ns	ENSG00000176170|SPHK1, ENSG00000174775|HRAS, ENSG00000068971|PPP2R5B, ENSG00000127955|GNAI1, ENSG00000164023|SGMS2	5	ENSG00000167393|PPP2R3B, ENSG00000171791|BCL2, ENSG00000145675|PIK3R1, ENSG00000267534|S1PR2, ENSG00000171862|PTEN, ENSG00000103222|ABCC1, ENSG00000109320|NFKB1, ENSG00000105221|AKT2, ENSG00000120063|GNA13, ENSG00000050748|MAPK9, ENSG00000197442|MAP3K5, ENSG00000067900|ROCK1, ENSG00000128340|RAC2, ENSG00000114353|GNAI2, ENSG00000112640|PPP2R5D, ENSG00000117020|AKT3, ENSG00000051382|PIK3CB, ENSG00…	33	117	-5.82435
hsa05231	Human Diseases	Cancer: overview	Choline metabolism in cancer	ENSG00000177606|JUN, ENSG00000170345|FOS, ENSG00000070214|SLC44A1, ENSG00000187840|EIF4EBP1, ENSG00000168970|JMJD7-PLA2G4B, ENSG00000174775|HRAS, ENSG00000145675|PIK3R1, ENSG00000185591|SP1, ENSG00000105221|AKT2, ENSG00000107242|PIP5K1B, ENSG00000050748|MAPK9, ENSG00000153933|DGKE, ENSG00000077044|DGKD, ENSG00000129353|SLC44A2, ENSG00000128340|RAC2, ENSG00000120992|LYPLA1, ENSG00000117020|AKT3, E…	32	1956	109	9173	0.2936	0.0292593	*	0.0969214	ns	ENSG00000177606|JUN, ENSG00000170345|FOS, ENSG00000187840|EIF4EBP1, ENSG00000168970|JMJD7-PLA2G4B, ENSG00000174775|HRAS	5	ENSG00000070214|SLC44A1, ENSG00000145675|PIK3R1, ENSG00000185591|SP1, ENSG00000105221|AKT2, ENSG00000107242|PIP5K1B, ENSG00000050748|MAPK9, ENSG00000153933|DGKE, ENSG00000077044|DGKD, ENSG00000129353|SLC44A2, ENSG00000128340|RAC2, ENSG00000120992|LYPLA1, ENSG00000117020|AKT3, ENSG00000051382|PIK3CB, ENSG00000213281|NRAS, ENSG00000142208|AKT1, ENSG00000154229|PRKCA, ENSG00000198793|MTOR, ENSG00000…	27	96	-5.00104
hsa00290	Metabolism	Amino acid metabolism	Valine, leucine and isoleucine biosynthesis	ENSG00000139410|SDSL, ENSG00000060982|BCAT1, ENSG00000105552|BCAT2	3	1956	4	9173	0.75	0.0325481	*	0.106704	ns		0	ENSG00000139410|SDSL, ENSG00000060982|BCAT1, ENSG00000105552|BCAT2	3	4	-1
hsa00563	Metabolism	Glycan biosynthesis and metabolism	Glycosylphosphatidylinositol (GPI)-anchor biosynthesis	ENSG00000060642|PIGV, ENSG00000277161|PIGW, ENSG00000143315|PIGM, ENSG00000100564|PIGH, ENSG00000101464|PIGU, ENSG00000087111|PIGS, ENSG00000151665|PIGF, ENSG00000197563|PIGN, ENSG00000165195|PIGA, ENSG00000174227|PIGG	10	1956	26	9173	0.3846	0.0349282	*	0.113338	ns		0	ENSG00000060642|PIGV, ENSG00000277161|PIGW, ENSG00000143315|PIGM, ENSG00000100564|PIGH, ENSG00000101464|PIGU, ENSG00000087111|PIGS, ENSG00000151665|PIGF, ENSG00000197563|PIGN, ENSG00000165195|PIGA, ENSG00000174227|PIGG	10	25	-3.8
hsa05131	Human Diseases	Infectious disease: bacterial	Shigellosis	ENSG00000161638|ITGA5, ENSG00000136950|ARPC5L, ENSG00000161265|U2AF1L4, ENSG00000102890|ELMO3, ENSG00000109320|NFKB1, ENSG00000050748|MAPK9, ENSG00000067900|ROCK1, ENSG00000131504|DIAPH1, ENSG00000099942|CRKL, ENSG00000075624|ACTB, ENSG00000166167|BTRC, ENSG00000035403|VCL, ENSG00000162704|ARPC5, ENSG00000097007|ABL1, ENSG00000112062|MAPK14, ENSG00000107643|MAPK8, ENSG00000155849|ELMO1, ENSG00000…	21	1956	67	9173	0.3134	0.0355747	*	0.11427	ns	ENSG00000161638|ITGA5, ENSG00000136950|ARPC5L, ENSG00000161265|U2AF1L4, ENSG00000102890|ELMO3	4	ENSG00000109320|NFKB1, ENSG00000050748|MAPK9, ENSG00000067900|ROCK1, ENSG00000131504|DIAPH1, ENSG00000099942|CRKL, ENSG00000075624|ACTB, ENSG00000166167|BTRC, ENSG00000035403|VCL, ENSG00000162704|ARPC5, ENSG00000097007|ABL1, ENSG00000112062|MAPK14, ENSG00000107643|MAPK8, ENSG00000155849|ELMO1, ENSG00000072803|FBXW11, ENSG00000100030|MAPK1, ENSG00000134318|ROCK2, ENSG00000112290|WASF1	17	64	-4.5
hsa04720	Organismal Systems	Nervous system	Long-term potentiation	ENSG00000123104|ITPR2, ENSG00000157764|BRAF, ENSG00000128272|ATF4, ENSG00000174775|HRAS, ENSG00000005339|CREBBP, ENSG00000072062|PRKACA, ENSG00000100393|EP300, ENSG00000107758|PPP3CB, ENSG00000198668|CALM1, ENSG00000117676|RPS6KA1, ENSG00000213281|NRAS, ENSG00000120910|PPP3CC, ENSG00000160014|CALM3, ENSG00000154229|PRKCA, ENSG00000213639|PPP1CB, ENSG00000145349|CAMK2D, ENSG00000138814|PPP3CA, ENS…	22	1956	71	9173	0.3099	0.036197	*	0.115107	ns	ENSG00000128272|ATF4, ENSG00000174775|HRAS	2	ENSG00000123104|ITPR2, ENSG00000157764|BRAF, ENSG00000005339|CREBBP, ENSG00000072062|PRKACA, ENSG00000100393|EP300, ENSG00000107758|PPP3CB, ENSG00000198668|CALM1, ENSG00000117676|RPS6KA1, ENSG00000213281|NRAS, ENSG00000120910|PPP3CC, ENSG00000160014|CALM3, ENSG00000154229|PRKCA, ENSG00000213639|PPP1CB, ENSG00000145349|CAMK2D, ENSG00000138814|PPP3CA, ENSG00000096433|ITPR3, ENSG00000078061|ARAF, EN…	20	62	-4.953
hsa05202	Human Diseases	Cancer: overview	Transcriptional misregulation in cancer	ENSG00000175197|DDIT3, ENSG00000124762|CDKN1A, ENSG00000116717|GADD45A, ENSG00000203852|H3C15, ENSG00000203811|H3C14, ENSG00000099860|GADD45B, ENSG00000113916|BCL6, ENSG00000171843|MLLT3, ENSG00000144802|NFKBIZ, ENSG00000122861|PLAU, ENSG00000170365|SMAD1, ENSG00000172216|CEBPB, ENSG00000158711|ELK4, ENSG00000140443|IGF1R, ENSG00000100385|IL2RB, ENSG00000109320|NFKB1, ENSG00000185591|SP1, ENSG000…	52	1956	195	9173	0.2667	0.0423942	*	0.133479	ns	ENSG00000175197|DDIT3, ENSG00000124762|CDKN1A, ENSG00000116717|GADD45A, ENSG00000203852|H3C15, ENSG00000203811|H3C14, ENSG00000099860|GADD45B, ENSG00000113916|BCL6, ENSG00000144802|NFKBIZ, ENSG00000122861|PLAU, ENSG00000172216|CEBPB	10	ENSG00000171843|MLLT3, ENSG00000170365|SMAD1, ENSG00000158711|ELK4, ENSG00000140443|IGF1R, ENSG00000100385|IL2RB, ENSG00000109320|NFKB1, ENSG00000185591|SP1, ENSG00000123268|ATF1, ENSG00000136997|MYC, ENSG00000130382|MLLT1, ENSG00000104885|DOT1L, ENSG00000109685|NSD2, ENSG00000133895|MEN1, ENSG00000141027|NCOR1, ENSG00000178573|MAF, ENSG00000185630|PBX1, ENSG00000169375|SIN3A, ENSG00000175832|ETV…	42	167	-5.64891
hsa04371	Environmental Information Processing	Signal transduction	Apelin signaling pathway	ENSG00000168243|GNG4, ENSG00000196218|RYR1, ENSG00000176170|SPHK1, ENSG00000139112|GABARAPL1, ENSG00000213999|MEF2B, ENSG00000123104|ITPR2, ENSG00000137154|RPS6, ENSG00000138031|ADCY3, ENSG00000126458|RRAS, ENSG00000106366|SERPINE1, ENSG00000174775|HRAS, ENSG00000068024|HDAC4, ENSG00000127955|GNAI1, ENSG00000111664|GNB3, ENSG00000176533|GNG7, ENSG00000072062|PRKACA, ENSG00000105221|AKT2, ENSG0000…	39	1956	141	9173	0.2766	0.0432914	*	0.134967	ns	ENSG00000176170|SPHK1, ENSG00000139112|GABARAPL1, ENSG00000213999|MEF2B, ENSG00000137154|RPS6, ENSG00000126458|RRAS, ENSG00000106366|SERPINE1, ENSG00000174775|HRAS, ENSG00000127955|GNAI1, ENSG00000111664|GNB3	9	ENSG00000168243|GNG4, ENSG00000196218|RYR1, ENSG00000123104|ITPR2, ENSG00000138031|ADCY3, ENSG00000068024|HDAC4, ENSG00000176533|GNG7, ENSG00000072062|PRKACA, ENSG00000105221|AKT2, ENSG00000127528|KLF2, ENSG00000120063|GNA13, ENSG00000114353|GNAI2, ENSG00000166949|SMAD3, ENSG00000198668|CALM1, ENSG00000117020|AKT3, ENSG00000213281|NRAS, ENSG00000158186|MRAS, ENSG00000142208|AKT1, ENSG00000081189|…	30	126	-4.8107
hsa04730	Organismal Systems	Nervous system	Long-term depression	ENSG00000196218|RYR1, ENSG00000123104|ITPR2, ENSG00000168970|JMJD7-PLA2G4B, ENSG00000157764|BRAF, ENSG00000174775|HRAS, ENSG00000127955|GNAI1, ENSG00000140443|IGF1R, ENSG00000120063|GNA13, ENSG00000114353|GNAI2, ENSG00000152402|GUCY1A2, ENSG00000164116|GUCY1A1, ENSG00000213281|NRAS, ENSG00000061918|GUCY1B1, ENSG00000146535|GNA12, ENSG00000154229|PRKCA, ENSG00000254087|LYN, ENSG00000096433|ITPR3, …	20	1956	65	9173	0.3077	0.0475273	*	0.146735	ns	ENSG00000168970|JMJD7-PLA2G4B, ENSG00000174775|HRAS, ENSG00000127955|GNAI1	3	ENSG00000196218|RYR1, ENSG00000123104|ITPR2, ENSG00000157764|BRAF, ENSG00000140443|IGF1R, ENSG00000120063|GNA13, ENSG00000114353|GNAI2, ENSG00000152402|GUCY1A2, ENSG00000164116|GUCY1A1, ENSG00000213281|NRAS, ENSG00000061918|GUCY1B1, ENSG00000146535|GNA12, ENSG00000154229|PRKCA, ENSG00000254087|LYN, ENSG00000096433|ITPR3, ENSG00000078061|ARAF, ENSG00000100030|MAPK1, ENSG00000141837|CACNA1A	17	57	-4.76832
hsa00520	Metabolism	Carbohydrate metabolism	Amino sugar and nucleotide sugar metabolism	ENSG00000159399|HK2, ENSG00000159921|GNE, ENSG00000213930|GALT, ENSG00000170191|NANP, ENSG00000178802|MPI, ENSG00000100522|GNPNAT1, ENSG00000112699|GMDS, ENSG00000215883|CYB5RL, ENSG00000115652|UXS1, ENSG00000079739|PGM1, ENSG00000105220|GPI, ENSG00000109814|UGDH, ENSG00000100243|CYB5R3, ENSG00000157353|FCSK, ENSG00000169299|PGM2, ENSG00000169764|UGP2	16	1956	50	9173	0.32	0.0516785	ns	0.158017	ns		0	ENSG00000159399|HK2, ENSG00000159921|GNE, ENSG00000213930|GALT, ENSG00000170191|NANP, ENSG00000178802|MPI, ENSG00000100522|GNPNAT1, ENSG00000112699|GMDS, ENSG00000215883|CYB5RL, ENSG00000115652|UXS1, ENSG00000079739|PGM1, ENSG00000105220|GPI, ENSG00000109814|UGDH, ENSG00000100243|CYB5R3, ENSG00000157353|FCSK, ENSG00000169299|PGM2, ENSG00000169764|UGP2	16	46	-5.01303
hsa04330	Environmental Information Processing	Signal transduction	Notch signaling pathway	ENSG00000184916|JAG2, ENSG00000134250|NOTCH2, ENSG00000005339|CREBBP, ENSG00000143801|PSEN2, ENSG00000196498|NCOR2, ENSG00000133961|NUMB, ENSG00000100393|EP300, ENSG00000114166|KAT2B, ENSG00000100060|MFNG, ENSG00000184384|MAML2, ENSG00000159692|CTBP1, ENSG00000105245|NUMBL, ENSG00000168214|RBPJ, ENSG00000117362|APH1A, ENSG00000107404|DVL1, ENSG00000110042|DTX4, ENSG00000080815|PSEN1, ENSG00000108…	18	1956	58	9173	0.3103	0.0538239	ns	0.161558	ns	ENSG00000184916|JAG2	1	ENSG00000134250|NOTCH2, ENSG00000005339|CREBBP, ENSG00000143801|PSEN2, ENSG00000196498|NCOR2, ENSG00000133961|NUMB, ENSG00000100393|EP300, ENSG00000114166|KAT2B, ENSG00000100060|MFNG, ENSG00000184384|MAML2, ENSG00000159692|CTBP1, ENSG00000105245|NUMBL, ENSG00000168214|RBPJ, ENSG00000117362|APH1A, ENSG00000107404|DVL1, ENSG00000110042|DTX4, ENSG00000080815|PSEN1, ENSG00000108773|KAT2A	17	47	-3.35489
hsa04350	Environmental Information Processing	Signal transduction	TGF-beta signaling pathway	ENSG00000095739|BAMBI, ENSG00000125968|ID1, ENSG00000117318|ID3, ENSG00000158747|NBL1, ENSG00000118707|TGIF2, ENSG00000170365|SMAD1, ENSG00000198176|TFDP1, ENSG00000005339|CREBBP, ENSG00000133740|E2F5, ENSG00000100393|EP300, ENSG00000185591|SP1, ENSG00000136997|MYC, ENSG00000137801|THBS1, ENSG00000116985|BMP8B, ENSG00000049323|LTBP1, ENSG00000139269|INHBE, ENSG00000067900|ROCK1, ENSG00000080839|R…	29	1956	102	9173	0.2843	0.0538528	ns	0.161558	ns	ENSG00000095739|BAMBI, ENSG00000125968|ID1, ENSG00000117318|ID3, ENSG00000158747|NBL1, ENSG00000137801|THBS1	5	ENSG00000118707|TGIF2, ENSG00000170365|SMAD1, ENSG00000198176|TFDP1, ENSG00000005339|CREBBP, ENSG00000133740|E2F5, ENSG00000100393|EP300, ENSG00000185591|SP1, ENSG00000136997|MYC, ENSG00000116985|BMP8B, ENSG00000049323|LTBP1, ENSG00000139269|INHBE, ENSG00000067900|ROCK1, ENSG00000080839|RBL1, ENSG00000166949|SMAD3, ENSG00000113658|SMAD5, ENSG00000183682|BMP8A, ENSG00000105329|TGFB1, ENSG000001147…	24	90	-3.79473
hsa04917	Organismal Systems	Endocrine system	Prolactin signaling pathway	ENSG00000170345|FOS, ENSG00000184557|SOCS3, ENSG00000174775|HRAS, ENSG00000145675|PIK3R1, ENSG00000274211|SOCS7, ENSG00000213930|GALT, ENSG00000109320|NFKB1, ENSG00000105221|AKT2, ENSG00000050748|MAPK9, ENSG00000180008|SOCS4, ENSG00000117020|AKT3, ENSG00000051382|PIK3CB, ENSG00000213281|NRAS, ENSG00000118971|CCND2, ENSG00000142208|AKT1, ENSG00000173757|STAT5B, ENSG00000118689|FOXO3, ENSG000001120…	22	1956	74	9173	0.2973	0.0554807	ns	0.164887	ns	ENSG00000170345|FOS, ENSG00000184557|SOCS3, ENSG00000174775|HRAS	3	ENSG00000145675|PIK3R1, ENSG00000274211|SOCS7, ENSG00000213930|GALT, ENSG00000109320|NFKB1, ENSG00000105221|AKT2, ENSG00000050748|MAPK9, ENSG00000180008|SOCS4, ENSG00000117020|AKT3, ENSG00000051382|PIK3CB, ENSG00000213281|NRAS, ENSG00000118971|CCND2, ENSG00000142208|AKT1, ENSG00000173757|STAT5B, ENSG00000118689|FOXO3, ENSG00000112062|MAPK14, ENSG00000107643|MAPK8, ENSG00000114737|CISH, ENSG000001…	19	59	-4.55661
hsa00020	Metabolism	Carbohydrate metabolism	Citrate cycle (TCA cycle)	ENSG00000182054|IDH2, ENSG00000173599|PC, ENSG00000150768|DLAT, ENSG00000105953|OGDH, ENSG00000062485|CS, ENSG00000172340|SUCLG2, ENSG00000131473|ACLY, ENSG00000091140|DLD, ENSG00000073578|SDHA, ENSG00000146701|MDH2, ENSG00000143252|SDHC	11	1956	32	9173	0.3438	0.0614226	ns	0.180855	ns		0	ENSG00000182054|IDH2, ENSG00000173599|PC, ENSG00000150768|DLAT, ENSG00000105953|OGDH, ENSG00000062485|CS, ENSG00000172340|SUCLG2, ENSG00000131473|ACLY, ENSG00000091140|DLD, ENSG00000073578|SDHA, ENSG00000146701|MDH2, ENSG00000143252|SDHC	11	29	-2.78543
hsa04218	Cellular Processes	Cell growth and death	Cellular senescence	ENSG00000124762|CDKN1A, ENSG00000116717|GADD45A, ENSG00000099860|GADD45B, ENSG00000147889|CDKN2A, ENSG00000161011|SQSTM1, ENSG00000134954|ETS1, ENSG00000187840|EIF4EBP1, ENSG00000064393|HIPK2, ENSG00000123104|ITPR2, ENSG00000101096|NFATC2, ENSG00000103479|RBL2, ENSG00000126458|RRAS, ENSG00000104320|NBN, ENSG00000106366|SERPINE1, ENSG00000139687|RB1, ENSG00000174775|HRAS, ENSG00000007968|E2F2, ENS…	78	1956	312	9173	0.25	0.0633564	ns	0.184838	ns	ENSG00000124762|CDKN1A, ENSG00000116717|GADD45A, ENSG00000099860|GADD45B, ENSG00000147889|CDKN2A, ENSG00000161011|SQSTM1, ENSG00000187840|EIF4EBP1, ENSG00000126458|RRAS, ENSG00000106366|SERPINE1, ENSG00000174775|HRAS, ENSG00000169100|SLC25A6	10	ENSG00000134954|ETS1, ENSG00000064393|HIPK2, ENSG00000123104|ITPR2, ENSG00000101096|NFATC2, ENSG00000103479|RBL2, ENSG00000104320|NBN, ENSG00000139687|RB1, ENSG00000007968|E2F2, ENSG00000145675|PIK3R1, ENSG00000113522|RAD50, ENSG00000266094|RASSF5, ENSG00000162521|RBBP4, ENSG00000133740|E2F5, ENSG00000171862|PTEN, ENSG00000112242|E2F3, ENSG00000109320|NFKB1, ENSG00000136997|MYC, ENSG00000105221|A…	68	154	-6.60775
hsa04660	Organismal Systems	Immune system	T cell receptor signaling pathway	ENSG00000177606|JUN, ENSG00000170345|FOS, ENSG00000101096|NFATC2, ENSG00000006062|MAP3K14, ENSG00000043462|LCP2, ENSG00000141968|VAV1, ENSG00000180370|PAK2, ENSG00000174775|HRAS, ENSG00000145675|PIK3R1, ENSG00000111679|PTPN6, ENSG00000109320|NFKB1, ENSG00000105221|AKT2, ENSG00000050748|MAPK9, ENSG00000107758|PPP3CB, ENSG00000075711|DLG1, ENSG00000081237|PTPRC, ENSG00000117020|AKT3, ENSG0000005138…	31	1956	113	9173	0.2743	0.07238	ns	0.209244	ns	ENSG00000177606|JUN, ENSG00000170345|FOS, ENSG00000006062|MAP3K14, ENSG00000174775|HRAS	4	ENSG00000101096|NFATC2, ENSG00000043462|LCP2, ENSG00000141968|VAV1, ENSG00000180370|PAK2, ENSG00000145675|PIK3R1, ENSG00000111679|PTPN6, ENSG00000109320|NFKB1, ENSG00000105221|AKT2, ENSG00000050748|MAPK9, ENSG00000107758|PPP3CB, ENSG00000075711|DLG1, ENSG00000081237|PTPRC, ENSG00000117020|AKT3, ENSG00000051382|PIK3CB, ENSG00000160293|VAV2, ENSG00000213281|NRAS, ENSG00000120910|PPP3CC, ENSG0000014…	27	93	-5.28845
hsa03410	Genetic Information Processing	Replication and repair	Base excision repair	ENSG00000115350|POLE4, ENSG00000070501|POLB, ENSG00000143799|PARP1, ENSG00000109674|NEIL3, ENSG00000005156|LIG3, ENSG00000076248|UNG, ENSG00000102699|PARP4, ENSG00000114026|OGG1, ENSG00000105486|LIG1, ENSG00000177084|POLE, ENSG00000139372|TDG	11	1956	33	9173	0.3333	0.0750543	ns	0.21502	ns	ENSG00000115350|POLE4, ENSG00000070501|POLB	2	ENSG00000143799|PARP1, ENSG00000109674|NEIL3, ENSG00000005156|LIG3, ENSG00000076248|UNG, ENSG00000102699|PARP4, ENSG00000114026|OGG1, ENSG00000105486|LIG1, ENSG00000177084|POLE, ENSG00000139372|TDG	9	33	-3.30748
hsa04728	Organismal Systems	Nervous system	Dopaminergic synapse	ENSG00000170345|FOS, ENSG00000168243|GNG4, ENSG00000123104|ITPR2, ENSG00000167393|PPP2R3B, ENSG00000128272|ATF4, ENSG00000068971|PPP2R5B, ENSG00000127955|GNAI1, ENSG00000111664|GNB3, ENSG00000176533|GNG7, ENSG00000072062|PRKACA, ENSG00000105221|AKT2, ENSG00000050748|MAPK9, ENSG00000118260|CREB1, ENSG00000213676|ATF6B, ENSG00000182158|CREB3L2, ENSG00000107758|PPP3CB, ENSG00000114353|GNAI2, ENSG000…	38	1956	144	9173	0.2639	0.084123	ns	0.238849	ns	ENSG00000170345|FOS, ENSG00000128272|ATF4, ENSG00000068971|PPP2R5B, ENSG00000127955|GNAI1, ENSG00000111664|GNB3	5	ENSG00000168243|GNG4, ENSG00000123104|ITPR2, ENSG00000167393|PPP2R3B, ENSG00000176533|GNG7, ENSG00000072062|PRKACA, ENSG00000105221|AKT2, ENSG00000050748|MAPK9, ENSG00000118260|CREB1, ENSG00000213676|ATF6B, ENSG00000182158|CREB3L2, ENSG00000107758|PPP3CB, ENSG00000114353|GNAI2, ENSG00000112640|PPP2R5D, ENSG00000198668|CALM1, ENSG00000117020|AKT3, ENSG00000154001|PPP2R5E, ENSG00000120910|PPP3CC, E…	33	124	-4.66974
hsa04392	Environmental Information Processing	Signal transduction	Hippo signaling pathway - multiple species	ENSG00000144791|LIMD1, ENSG00000068028|RASSF1, ENSG00000074219|TEAD2, ENSG00000131023|LATS1, ENSG00000186575|NF2, ENSG00000129474|AJUBA, ENSG00000114978|MOB1A, ENSG00000139926|FRMD6, ENSG00000150457|LATS2, ENSG00000113645|WWC1	10	1956	30	9173	0.3333	0.0874039	ns	0.245214	ns	ENSG00000068028|RASSF1, ENSG00000074219|TEAD2	2	ENSG00000144791|LIMD1, ENSG00000131023|LATS1, ENSG00000186575|NF2, ENSG00000129474|AJUBA, ENSG00000114978|MOB1A, ENSG00000139926|FRMD6, ENSG00000150457|LATS2, ENSG00000113645|WWC1	8	28	-1.70084
hsa04933	Human Diseases	Endocrine and metabolic disease	AGE-RAGE signaling pathway in diabetic complications	ENSG00000177606|JUN, ENSG00000115414|FN1, ENSG00000171791|BCL2, ENSG00000106366|SERPINE1, ENSG00000174775|HRAS, ENSG00000145675|PIK3R1, ENSG00000108821|COL1A1, ENSG00000109320|NFKB1, ENSG00000105221|AKT2, ENSG00000050748|MAPK9, ENSG00000131504|DIAPH1, ENSG00000166949|SMAD3, ENSG00000117020|AKT3, ENSG00000164305|CASP3, ENSG00000051382|PIK3CB, ENSG00000213281|NRAS, ENSG00000105329|TGFB1, ENSG000001…	31	1956	115	9173	0.2696	0.087907	ns	0.245214	ns	ENSG00000177606|JUN, ENSG00000115414|FN1, ENSG00000106366|SERPINE1, ENSG00000174775|HRAS, ENSG00000108821|COL1A1	5	ENSG00000171791|BCL2, ENSG00000145675|PIK3R1, ENSG00000109320|NFKB1, ENSG00000105221|AKT2, ENSG00000050748|MAPK9, ENSG00000131504|DIAPH1, ENSG00000166949|SMAD3, ENSG00000117020|AKT3, ENSG00000164305|CASP3, ENSG00000051382|PIK3CB, ENSG00000213281|NRAS, ENSG00000105329|TGFB1, ENSG00000142208|AKT1, ENSG00000154229|PRKCA, ENSG00000173757|STAT5B, ENSG00000163932|PRKCD, ENSG00000150907|FOXO1, ENSG00000…	26	97	-5.17827
hsa00531	Metabolism	Glycan biosynthesis and metabolism	Glycosaminoglycan degradation	ENSG00000068001|HYAL2, ENSG00000165102|HGSNAT, ENSG00000181523|SGSH, ENSG00000010404|IDS, ENSG00000141012|GALNS, ENSG00000170266|GLB1, ENSG00000108784|NAGLU	7	1956	19	9173	0.3684	0.0899761	ns	0.247772	ns		0	ENSG00000068001|HYAL2, ENSG00000165102|HGSNAT, ENSG00000181523|SGSH, ENSG00000010404|IDS, ENSG00000141012|GALNS, ENSG00000170266|GLB1, ENSG00000108784|NAGLU	7	16	-3.5
hsa00051	Metabolism	Carbohydrate metabolism	Fructose and mannose metabolism	ENSG00000159399|HK2, ENSG00000178802|MPI, ENSG00000112699|GMDS, ENSG00000141959|PFKL, ENSG00000149476|TKFC, ENSG00000114268|PFKFB4, ENSG00000157353|FCSK, ENSG00000132199|ENOSF1, ENSG00000140263|SORD, ENSG00000152556|PFKM, ENSG00000109107|ALDOC	11	1956	34	9173	0.3235	0.0904507	ns	0.247772	ns		0	ENSG00000159399|HK2, ENSG00000178802|MPI, ENSG00000112699|GMDS, ENSG00000141959|PFKL, ENSG00000149476|TKFC, ENSG00000114268|PFKFB4, ENSG00000157353|FCSK, ENSG00000132199|ENOSF1, ENSG00000140263|SORD, ENSG00000152556|PFKM, ENSG00000109107|ALDOC	11	32	-4.24264
hsa05226	Human Diseases	Cancer: specific types	Gastric cancer	ENSG00000124762|CDKN1A, ENSG00000116717|GADD45A, ENSG00000099860|GADD45B, ENSG00000157764|BRAF, ENSG00000171791|BCL2, ENSG00000139687|RB1, ENSG00000174775|HRAS, ENSG00000007968|E2F2, ENSG00000145675|PIK3R1, ENSG00000157240|FZD1, ENSG00000112242|E2F3, ENSG00000136997|MYC, ENSG00000162337|LRP5, ENSG00000105221|AKT2, ENSG00000180340|FZD2, ENSG00000109458|GAB1, ENSG00000165879|FRAT1, ENSG00000166949|…	42	1956	162	9173	0.2593	0.0911614	ns	0.247772	ns	ENSG00000124762|CDKN1A, ENSG00000116717|GADD45A, ENSG00000099860|GADD45B, ENSG00000174775|HRAS, ENSG00000157240|FZD1	5	ENSG00000157764|BRAF, ENSG00000171791|BCL2, ENSG00000139687|RB1, ENSG00000007968|E2F2, ENSG00000145675|PIK3R1, ENSG00000112242|E2F3, ENSG00000136997|MYC, ENSG00000162337|LRP5, ENSG00000105221|AKT2, ENSG00000180340|FZD2, ENSG00000109458|GAB1, ENSG00000165879|FRAT1, ENSG00000166949|SMAD3, ENSG00000169884|WNT10B, ENSG00000117020|AKT3, ENSG00000173801|JUP, ENSG00000051382|PIK3CB, ENSG00000138795|LEF1…	37	136	-5.48795
hsa05166	Human Diseases	Infectious disease: viral	Human T-cell leukemia virus 1 infection	ENSG00000177606|JUN, ENSG00000124762|CDKN1A, ENSG00000170345|FOS, ENSG00000163132|MSX1, ENSG00000117394|SLC2A1, ENSG00000147889|CDKN2A, ENSG00000134954|ETS1, ENSG00000147168|IL2RG, ENSG00000101096|NFATC2, ENSG00000128016|ZFP36, ENSG00000138031|ADCY3, ENSG00000006062|MAP3K14, ENSG00000128272|ATF4, ENSG00000139687|RB1, ENSG00000174775|HRAS, ENSG00000007968|E2F2, ENSG00000145675|PIK3R1, ENSG00000169…	86	1956	355	9173	0.2423	0.0988312	ns	0.266075	ns	ENSG00000177606|JUN, ENSG00000124762|CDKN1A, ENSG00000170345|FOS, ENSG00000163132|MSX1, ENSG00000147889|CDKN2A, ENSG00000128016|ZFP36, ENSG00000006062|MAP3K14, ENSG00000128272|ATF4, ENSG00000174775|HRAS, ENSG00000169100|SLC25A6, ENSG00000070501|POLB	11	ENSG00000117394|SLC2A1, ENSG00000134954|ETS1, ENSG00000147168|IL2RG, ENSG00000101096|NFATC2, ENSG00000138031|ADCY3, ENSG00000139687|RB1, ENSG00000007968|E2F2, ENSG00000145675|PIK3R1, ENSG00000135476|ESPL1, ENSG00000005844|ITGAL, ENSG00000005339|CREBBP, ENSG00000158711|ELK4, ENSG00000171862|PTEN, ENSG00000100385|IL2RB, ENSG00000072062|PRKACA, ENSG00000100393|EP300, ENSG00000112242|E2F3, ENSG000001…	75	211	-7.98577
hsa05167	Human Diseases	Infectious disease: viral	Kaposi sarcoma-associated herpesvirus infection	ENSG00000177606|JUN, ENSG00000124762|CDKN1A, ENSG00000170345|FOS, ENSG00000170315|UBB, ENSG00000168243|GNG4, ENSG00000185507|IRF7, ENSG00000204520|MICA, ENSG00000163823|CCR1, ENSG00000139112|GABARAPL1, ENSG00000213928|IRF9, ENSG00000123104|ITPR2, ENSG00000101096|NFATC2, ENSG00000128016|ZFP36, ENSG00000159110|IFNAR2, ENSG00000139687|RB1, ENSG00000174775|HRAS, ENSG00000007968|E2F2, ENSG00000145675|…	60	1956	241	9173	0.249	0.0995689	ns	0.266075	ns	ENSG00000177606|JUN, ENSG00000124762|CDKN1A, ENSG00000170345|FOS, ENSG00000170315|UBB, ENSG00000185507|IRF7, ENSG00000204520|MICA, ENSG00000139112|GABARAPL1, ENSG00000213928|IRF9, ENSG00000128016|ZFP36, ENSG00000174775|HRAS, ENSG00000125730|C3, ENSG00000111664|GNB3	12	ENSG00000168243|GNG4, ENSG00000163823|CCR1, ENSG00000123104|ITPR2, ENSG00000101096|NFATC2, ENSG00000159110|IFNAR2, ENSG00000139687|RB1, ENSG00000007968|E2F2, ENSG00000145675|PIK3R1, ENSG00000005339|CREBBP, ENSG00000176533|GNG7, ENSG00000183735|TBK1, ENSG00000100393|EP300, ENSG00000112242|E2F3, ENSG00000109320|NFKB1, ENSG00000136997|MYC, ENSG00000105221|AKT2, ENSG00000050748|MAPK9, ENSG00000118260…	48	166	-5.74351
hsa04664	Organismal Systems	Immune system	Fc epsilon RI signaling pathway	ENSG00000168970|JMJD7-PLA2G4B, ENSG00000043462|LCP2, ENSG00000141968|VAV1, ENSG00000174775|HRAS, ENSG00000145675|PIK3R1, ENSG00000168918|INPP5D, ENSG00000105221|AKT2, ENSG00000050748|MAPK9, ENSG00000128340|RAC2, ENSG00000117020|AKT3, ENSG00000051382|PIK3CB, ENSG00000160293|VAV2, ENSG00000213281|NRAS, ENSG00000142208|AKT1, ENSG00000154229|PRKCA, ENSG00000140992|PDPK1, ENSG00000254087|LYN, ENSG0000…	22	1956	79	9173	0.2785	0.101967	ns	0.269105	ns	ENSG00000168970|JMJD7-PLA2G4B, ENSG00000174775|HRAS	2	ENSG00000043462|LCP2, ENSG00000141968|VAV1, ENSG00000145675|PIK3R1, ENSG00000168918|INPP5D, ENSG00000105221|AKT2, ENSG00000050748|MAPK9, ENSG00000128340|RAC2, ENSG00000117020|AKT3, ENSG00000051382|PIK3CB, ENSG00000160293|VAV2, ENSG00000213281|NRAS, ENSG00000142208|AKT1, ENSG00000154229|PRKCA, ENSG00000140992|PDPK1, ENSG00000254087|LYN, ENSG00000112062|MAPK14, ENSG00000107643|MAPK8, ENSG0000013421…	20	61	-5.37755
hsa04015	Environmental Information Processing	Signal transduction	Rap1 signaling pathway	ENSG00000125968|ID1, ENSG00000119630|PGF, ENSG00000157764|BRAF, ENSG00000077782|FGFR1, ENSG00000138031|ADCY3, ENSG00000126458|RRAS, ENSG00000127533|F2RL3, ENSG00000043462|LCP2, ENSG00000174775|HRAS, ENSG00000145675|PIK3R1, ENSG00000005844|ITGAL, ENSG00000181104|F2R, ENSG00000105738|SIPA1L3, ENSG00000127955|GNAI1, ENSG00000130396|AFDN, ENSG00000266094|RASSF5, ENSG00000120318|ARAP3, ENSG00000140443…	53	1956	211	9173	0.2512	0.102395	ns	0.269105	ns	ENSG00000125968|ID1, ENSG00000119630|PGF, ENSG00000077782|FGFR1, ENSG00000126458|RRAS, ENSG00000174775|HRAS, ENSG00000127955|GNAI1, ENSG00000120318|ARAP3, ENSG00000137801|THBS1	8	ENSG00000157764|BRAF, ENSG00000138031|ADCY3, ENSG00000127533|F2RL3, ENSG00000043462|LCP2, ENSG00000145675|PIK3R1, ENSG00000005844|ITGAL, ENSG00000181104|F2R, ENSG00000105738|SIPA1L3, ENSG00000130396|AFDN, ENSG00000266094|RASSF5, ENSG00000140443|IGF1R, ENSG00000105221|AKT2, ENSG00000077420|APBB1IP, ENSG00000158987|RAPGEF6, ENSG00000099942|CRKL, ENSG00000141293|SKAP1, ENSG00000128340|RAC2, ENSG0000…	45	190	-6.31164
hsa04630	Environmental Information Processing	Signal transduction	JAK-STAT signaling pathway	ENSG00000124762|CDKN1A, ENSG00000147168|IL2RG, ENSG00000213928|IRF9, ENSG00000184557|SOCS3, ENSG00000110324|IL10RA, ENSG00000168811|IL12A, ENSG00000159110|IFNAR2, ENSG00000243646|IL10RB, ENSG00000171791|BCL2, ENSG00000174775|HRAS, ENSG00000145675|PIK3R1, ENSG00000274211|SOCS7, ENSG00000022267|FHL1, ENSG00000005339|CREBBP, ENSG00000179295|PTPN11, ENSG00000100385|IL2RB, ENSG00000111679|PTPN6, ENSG0…	43	1956	168	9173	0.256	0.103826	ns	0.270629	ns	ENSG00000124762|CDKN1A, ENSG00000213928|IRF9, ENSG00000184557|SOCS3, ENSG00000110324|IL10RA, ENSG00000168811|IL12A, ENSG00000174775|HRAS, ENSG00000022267|FHL1	7	ENSG00000147168|IL2RG, ENSG00000159110|IFNAR2, ENSG00000243646|IL10RB, ENSG00000171791|BCL2, ENSG00000145675|PIK3R1, ENSG00000274211|SOCS7, ENSG00000005339|CREBBP, ENSG00000179295|PTPN11, ENSG00000100385|IL2RB, ENSG00000111679|PTPN6, ENSG00000100393|EP300, ENSG00000033800|PIAS1, ENSG00000187266|EPOR, ENSG00000136997|MYC, ENSG00000175354|PTPN2, ENSG00000105221|AKT2, ENSG00000180008|SOCS4, ENSG0000…	36	125	-4.11437
hsa04710	Organismal Systems	Environmental adaptation	Circadian rhythm	ENSG00000005812|FBXL3, ENSG00000118260|CREB1, ENSG00000126368|NR1D1, ENSG00000166167|BTRC, ENSG00000132326|PER2, ENSG00000132356|PRKAA1, ENSG00000055130|CUL1, ENSG00000072803|FBXW11, ENSG00000141551|CSNK1D, ENSG00000179094|PER1	10	1956	31	9173	0.3226	0.105445	ns	0.272614	ns		0	ENSG00000005812|FBXL3, ENSG00000118260|CREB1, ENSG00000126368|NR1D1, ENSG00000166167|BTRC, ENSG00000132326|PER2, ENSG00000132356|PRKAA1, ENSG00000055130|CUL1, ENSG00000072803|FBXW11, ENSG00000141551|CSNK1D, ENSG00000179094|PER1	10	31	-3.2329
hsa00770	Metabolism	Metabolism of cofactors and vitamins	Pantothenate and CoA biosynthesis	ENSG00000138621|PPCDC, ENSG00000120137|PANK3, ENSG00000060982|BCAT1, ENSG00000149313|AASDHPPT, ENSG00000157881|PANK4, ENSG00000105552|BCAT2, ENSG00000127125|PPCS	7	1956	20	9173	0.35	0.114026	ns	0.292421	ns	ENSG00000138621|PPCDC	1	ENSG00000120137|PANK3, ENSG00000060982|BCAT1, ENSG00000149313|AASDHPPT, ENSG00000157881|PANK4, ENSG00000105552|BCAT2, ENSG00000127125|PPCS	6	15	-3.35659
hsa00750	Metabolism	Metabolism of cofactors and vitamins	Vitamin B6 metabolism	ENSG00000135069|PSAT1, ENSG00000108439|PNPO, ENSG00000160209|PDXK	3	1956	6	9173	0.5	0.11574	ns	0.294442	ns		0	ENSG00000135069|PSAT1, ENSG00000108439|PNPO, ENSG00000160209|PDXK	3	6	-1.22474
hsa00515	Metabolism	Glycan biosynthesis and metabolism	Mannose type O-glycan biosynthesis	ENSG00000126091|ST3GAL3, ENSG00000165905|LARGE2, ENSG00000185900|POMK, ENSG00000133424|LARGE1, ENSG00000117411|B4GALT2, ENSG00000118600|RXYLT1, ENSG00000158850|B4GALT3, ENSG00000009830|POMT2	8	1956	24	9173	0.3333	0.11973	ns	0.302176	ns		0	ENSG00000126091|ST3GAL3, ENSG00000165905|LARGE2, ENSG00000185900|POMK, ENSG00000133424|LARGE1, ENSG00000117411|B4GALT2, ENSG00000118600|RXYLT1, ENSG00000158850|B4GALT3, ENSG00000009830|POMT2	8	23	-2.9192
hsa03450	Genetic Information Processing	Replication and repair	Non-homologous end-joining	ENSG00000253729|PRKDC, ENSG00000113522|RAD50, ENSG00000020922|MRE11, ENSG00000174405|LIG4, ENSG00000079246|XRCC5	5	1956	13	9173	0.3846	0.123339	ns	0.307962	ns		0	ENSG00000253729|PRKDC, ENSG00000113522|RAD50, ENSG00000020922|MRE11, ENSG00000174405|LIG4, ENSG00000079246|XRCC5	5	12	-2.88675
hsa04260	Organismal Systems	Circulatory system	Cardiac muscle contraction	ENSG00000164919|COX6C, ENSG00000135940|COX5B, ENSG00000156467|UQCRB, ENSG00000127184|COX7C, ENSG00000126267|COX6B1, ENSG00000170516|COX7B2, ENSG00000173660|UQCRH, ENSG00000164405|UQCRQ, ENSG00000131143|COX4I1, ENSG00000111775|COX6A1, ENSG00000198804|MT-CO1, ENSG00000198938|MT-CO3, ENSG00000233954|UQCRHL, ENSG00000198712|MT-CO2, ENSG00000198727|MT-CYB, ENSG00000198689|SLC9A6, ENSG00000174437|ATP2A…	22	1956	81	9173	0.2716	0.125972	ns	0.307962	ns	ENSG00000164919|COX6C, ENSG00000135940|COX5B, ENSG00000156467|UQCRB, ENSG00000127184|COX7C, ENSG00000126267|COX6B1, ENSG00000170516|COX7B2, ENSG00000173660|UQCRH, ENSG00000164405|UQCRQ, ENSG00000131143|COX4I1, ENSG00000111775|COX6A1, ENSG00000233954|UQCRHL	11	ENSG00000198804|MT-CO1, ENSG00000198938|MT-CO3, ENSG00000198712|MT-CO2, ENSG00000198727|MT-CYB, ENSG00000198689|SLC9A6, ENSG00000174437|ATP2A2, ENSG00000067191|CACNB1, ENSG00000105409|ATP1A3, ENSG00000069849|ATP1B3, ENSG00000167460|TPM4, ENSG00000130433|CACNG6	11	66	-0.738549
hsa00250	Metabolism	Amino acid metabolism	Alanine, aspartate and glutamate metabolism	ENSG00000035687|ADSS2, ENSG00000112294|ALDH5A1, ENSG00000084774|CAD, ENSG00000115419|GLS, ENSG00000128059|PPAT, ENSG00000135821|GLUL, ENSG00000159423|ALDH4A1, ENSG00000183044|ABAT, ENSG00000126522|ASL, ENSG00000166123|GPT2, ENSG00000148672|GLUD1	11	1956	36	9173	0.3056	0.126541	ns	0.307962	ns		0	ENSG00000035687|ADSS2, ENSG00000112294|ALDH5A1, ENSG00000084774|CAD, ENSG00000115419|GLS, ENSG00000128059|PPAT, ENSG00000135821|GLUL, ENSG00000159423|ALDH4A1, ENSG00000183044|ABAT, ENSG00000126522|ASL, ENSG00000166123|GPT2, ENSG00000148672|GLUD1	11	31	-1.79605
hsa00620	Metabolism	Carbohydrate metabolism	Pyruvate metabolism	ENSG00000119640|ACYP1, ENSG00000154930|ACSS1, ENSG00000131069|ACSS2, ENSG00000173599|PC, ENSG00000150768|DLAT, ENSG00000137124|ALDH1B1, ENSG00000134333|LDHA, ENSG00000082212|ME2, ENSG00000278540|ACACA, ENSG00000091140|DLD, ENSG00000076555|ACACB, ENSG00000146701|MDH2, ENSG00000072210|ALDH3A2	13	1956	44	9173	0.2955	0.126622	ns	0.307962	ns	ENSG00000119640|ACYP1, ENSG00000131069|ACSS2	2	ENSG00000154930|ACSS1, ENSG00000173599|PC, ENSG00000150768|DLAT, ENSG00000137124|ALDH1B1, ENSG00000134333|LDHA, ENSG00000082212|ME2, ENSG00000278540|ACACA, ENSG00000091140|DLD, ENSG00000076555|ACACB, ENSG00000146701|MDH2, ENSG00000072210|ALDH3A2	11	37	-3.61678
hsa04216	Cellular Processes	Cell growth and death	Ferroptosis	ENSG00000130066|SAT1, ENSG00000140941|MAP1LC3B, ENSG00000087086|FTL, ENSG00000167468|GPX4, ENSG00000168003|SLC3A2, ENSG00000115107|STEAP3, ENSG00000001084|GCLC, ENSG00000072274|TFRC, ENSG00000111684|LPCAT3, ENSG00000110911|SLC11A2, ENSG00000138821|SLC39A8, ENSG00000104635|SLC39A14	12	1956	40	9173	0.3	0.126865	ns	0.307962	ns	ENSG00000130066|SAT1, ENSG00000140941|MAP1LC3B, ENSG00000087086|FTL, ENSG00000167468|GPX4, ENSG00000168003|SLC3A2	5	ENSG00000115107|STEAP3, ENSG00000001084|GCLC, ENSG00000072274|TFRC, ENSG00000111684|LPCAT3, ENSG00000110911|SLC11A2, ENSG00000138821|SLC39A8, ENSG00000104635|SLC39A14	7	38	-0.162221
hsa00230	Metabolism	Nucleotide metabolism	Purine metabolism	ENSG00000106992|AK1, ENSG00000035687|ADSS2, ENSG00000164978|NUDT2, ENSG00000125458|NT5C, ENSG00000116748|AMPD1, ENSG00000138031|ADCY3, ENSG00000205268|PDE7A, ENSG00000159899|NPR2, ENSG00000243678|NME2, ENSG00000065989|PDE4A, ENSG00000101911|PRPS2, ENSG00000178921|PFAS, ENSG00000198585|NUDT16, ENSG00000152402|GUCY1A2, ENSG00000164116|GUCY1A1, ENSG00000128059|PPAT, ENSG00000138363|ATIC, ENSG0000019…	35	1956	137	9173	0.2555	0.134033	ns	0.322898	ns	ENSG00000106992|AK1, ENSG00000164978|NUDT2, ENSG00000125458|NT5C, ENSG00000159899|NPR2, ENSG00000243678|NME2	5	ENSG00000035687|ADSS2, ENSG00000116748|AMPD1, ENSG00000138031|ADCY3, ENSG00000205268|PDE7A, ENSG00000065989|PDE4A, ENSG00000101911|PRPS2, ENSG00000178921|PFAS, ENSG00000198585|NUDT16, ENSG00000152402|GUCY1A2, ENSG00000164116|GUCY1A1, ENSG00000128059|PPAT, ENSG00000138363|ATIC, ENSG00000197586|ENTPD6, ENSG00000048392|RRM2B, ENSG00000079739|PGM1, ENSG00000061918|GUCY1B1, ENSG00000198682|PAPSS2, ENS…	30	121	-4.27273
hsa00240	Metabolism	Nucleotide metabolism	Pyrimidine metabolism	ENSG00000183696|UPP1, ENSG00000164978|NUDT2, ENSG00000125458|NT5C, ENSG00000243678|NME2, ENSG00000084774|CAD, ENSG00000102967|DHODH, ENSG00000114491|UMPS, ENSG00000197586|ENTPD6, ENSG00000048392|RRM2B, ENSG00000128951|DUT, ENSG00000197217|ENTPD4, ENSG00000171302|CANT1, ENSG00000143179|UCK2, ENSG00000167325|RRM1, ENSG00000129187|DCTD, ENSG00000076685|NT5C2	16	1956	57	9173	0.2807	0.139636	ns	0.333867	ns	ENSG00000183696|UPP1, ENSG00000164978|NUDT2, ENSG00000125458|NT5C, ENSG00000243678|NME2	4	ENSG00000084774|CAD, ENSG00000102967|DHODH, ENSG00000114491|UMPS, ENSG00000197586|ENTPD6, ENSG00000048392|RRM2B, ENSG00000128951|DUT, ENSG00000197217|ENTPD4, ENSG00000171302|CANT1, ENSG00000143179|UCK2, ENSG00000167325|RRM1, ENSG00000129187|DCTD, ENSG00000076685|NT5C2	12	54	-3.81032
hsa04723	Organismal Systems	Nervous system	Retrograde endocannabinoid signaling	ENSG00000168243|GNG4, ENSG00000259112|NDUFC2-KCTD14, ENSG00000185633|NDUFA4L2, ENSG00000123104|ITPR2, ENSG00000164258|NDUFS4, ENSG00000125356|NDUFA1, ENSG00000115286|NDUFS7, ENSG00000119013|NDUFB3, ENSG00000099795|NDUFB7, ENSG00000111886|GABRR2, ENSG00000184983|NDUFA6, ENSG00000138031|ADCY3, ENSG00000184752|NDUFA12, ENSG00000174886|NDUFA11, ENSG00000212907|MT-ND4L, ENSG00000170906|NDUFA3, ENSG000…	42	1956	168	9173	0.25	0.140739	ns	0.333993	ns	ENSG00000259112|NDUFC2-KCTD14, ENSG00000185633|NDUFA4L2, ENSG00000164258|NDUFS4, ENSG00000125356|NDUFA1, ENSG00000115286|NDUFS7, ENSG00000119013|NDUFB3, ENSG00000099795|NDUFB7, ENSG00000111886|GABRR2, ENSG00000184983|NDUFA6, ENSG00000184752|NDUFA12, ENSG00000174886|NDUFA11, ENSG00000170906|NDUFA3, ENSG00000186010|NDUFA13, ENSG00000168653|NDUFS5, ENSG00000147123|NDUFB11, ENSG00000127955|GNAI1, ENS…	18	ENSG00000168243|GNG4, ENSG00000123104|ITPR2, ENSG00000138031|ADCY3, ENSG00000212907|MT-ND4L, ENSG00000176533|GNG7, ENSG00000198695|MT-ND6, ENSG00000198786|MT-ND5, ENSG00000072062|PRKACA, ENSG00000198886|MT-ND4, ENSG00000050748|MAPK9, ENSG00000114353|GNAI2, ENSG00000161048|NAPEPLD, ENSG00000128609|NDUFA5, ENSG00000154229|PRKCA, ENSG00000160194|NDUFV3, ENSG00000078369|GNB1, ENSG00000096433|ITPR3, E…	24	130	-2.71888
hsa01523	Human Diseases	Drug resistance: antineoplastic	Antifolate resistance	ENSG00000177000|MTHFR, ENSG00000125257|ABCC4, ENSG00000103222|ABCC1, ENSG00000109320|NFKB1, ENSG00000173638|SLC19A1, ENSG00000076351|SLC46A1, ENSG00000228716|DHFR, ENSG00000176974|SHMT1, ENSG00000138363|ATIC, ENSG00000178700|DHFR2, ENSG00000159131|GART, ENSG00000137563|GGH	12	1956	41	9173	0.2927	0.14634	ns	0.339589	ns		0	ENSG00000177000|MTHFR, ENSG00000125257|ABCC4, ENSG00000103222|ABCC1, ENSG00000109320|NFKB1, ENSG00000173638|SLC19A1, ENSG00000076351|SLC46A1, ENSG00000228716|DHFR, ENSG00000176974|SHMT1, ENSG00000138363|ATIC, ENSG00000178700|DHFR2, ENSG00000159131|GART, ENSG00000137563|GGH	12	30	-3.10376
hsa00650	Metabolism	Carbohydrate metabolism	Butanoate metabolism	ENSG00000164039|BDH2, ENSG00000161267|BDH1, ENSG00000112294|ALDH5A1, ENSG00000087299|L2HGDH, ENSG00000117305|HMGCL, ENSG00000083720|OXCT1, ENSG00000183044|ABAT, ENSG00000081760|AACS, ENSG00000138796|HADH	9	1956	29	9173	0.3103	0.146708	ns	0.339589	ns	ENSG00000164039|BDH2	1	ENSG00000161267|BDH1, ENSG00000112294|ALDH5A1, ENSG00000087299|L2HGDH, ENSG00000117305|HMGCL, ENSG00000083720|OXCT1, ENSG00000183044|ABAT, ENSG00000081760|AACS, ENSG00000138796|HADH	8	22	-2.34521
hsa04215	Cellular Processes	Cell growth and death	Apoptosis - multiple species	ENSG00000141682|PMAIP1, ENSG00000171791|BCL2, ENSG00000165806|CASP7, ENSG00000050748|MAPK9, ENSG00000089685|BIRC5, ENSG00000115760|BIRC6, ENSG00000171552|BCL2L1, ENSG00000164305|CASP3, ENSG00000120868|APAF1, ENSG00000107643|MAPK8	10	1956	33	9173	0.303	0.147369	ns	0.339589	ns	ENSG00000141682|PMAIP1, ENSG00000165806|CASP7	2	ENSG00000171791|BCL2, ENSG00000050748|MAPK9, ENSG00000089685|BIRC5, ENSG00000115760|BIRC6, ENSG00000171552|BCL2L1, ENSG00000164305|CASP3, ENSG00000120868|APAF1, ENSG00000107643|MAPK8	8	31	-1.43684
hsa00512	Metabolism	Glycan biosynthesis and metabolism	Mucin type O-glycan biosynthesis	ENSG00000110328|GALNT18, ENSG00000139629|GALNT6, ENSG00000158470|B4GALT5, ENSG00000008513|ST3GAL1, ENSG00000143641|GALNT2, ENSG00000106392|C1GALT1, ENSG00000109586|GALNT7, ENSG00000141429|GALNT1, ENSG00000157350|ST3GAL2, ENSG00000164574|GALNT10	10	1956	33	9173	0.303	0.147369	ns	0.339589	ns		0	ENSG00000110328|GALNT18, ENSG00000139629|GALNT6, ENSG00000158470|B4GALT5, ENSG00000008513|ST3GAL1, ENSG00000143641|GALNT2, ENSG00000106392|C1GALT1, ENSG00000109586|GALNT7, ENSG00000141429|GALNT1, ENSG00000157350|ST3GAL2, ENSG00000164574|GALNT10	10	28	-2.83473
hsa04550	Cellular Processes	Cellular community - eukaryotes	Signaling pathways regulating pluripotency of stem cells	ENSG00000125968|ID1, ENSG00000117318|ID3, ENSG00000008083|JARID2, ENSG00000077782|FGFR1, ENSG00000170365|SMAD1, ENSG00000115289|PCGF1, ENSG00000174775|HRAS, ENSG00000145675|PIK3R1, ENSG00000083168|KAT6A, ENSG00000157240|FZD1, ENSG00000140443|IGF1R, ENSG00000136997|MYC, ENSG00000105221|AKT2, ENSG00000180340|FZD2, ENSG00000139269|INHBE, ENSG00000071564|TCF3, ENSG00000163104|SMARCAD1, ENSG0000016694…	38	1956	152	9173	0.25	0.154801	ns	0.354148	ns	ENSG00000125968|ID1, ENSG00000117318|ID3, ENSG00000077782|FGFR1, ENSG00000115289|PCGF1, ENSG00000174775|HRAS, ENSG00000157240|FZD1	6	ENSG00000008083|JARID2, ENSG00000170365|SMAD1, ENSG00000145675|PIK3R1, ENSG00000083168|KAT6A, ENSG00000140443|IGF1R, ENSG00000136997|MYC, ENSG00000105221|AKT2, ENSG00000180340|FZD2, ENSG00000139269|INHBE, ENSG00000071564|TCF3, ENSG00000163104|SMARCAD1, ENSG00000166949|SMAD3, ENSG00000169884|WNT10B, ENSG00000113658|SMAD5, ENSG00000117020|AKT3, ENSG00000051382|PIK3CB, ENSG00000213281|NRAS, ENSG0000…	32	130	-5.87629
hsa00533	Metabolism	Glycan biosynthesis and metabolism	Glycosaminoglycan biosynthesis - keratan sulfate	ENSG00000126091|ST3GAL3, ENSG00000008513|ST3GAL1, ENSG00000117411|B4GALT2, ENSG00000157350|ST3GAL2, ENSG00000158850|B4GALT3	5	1956	14	9173	0.3571	0.159741	ns	0.362841	ns		0	ENSG00000126091|ST3GAL3, ENSG00000008513|ST3GAL1, ENSG00000117411|B4GALT2, ENSG00000157350|ST3GAL2, ENSG00000158850|B4GALT3	5	14	-2.13809
hsa04670	Organismal Systems	Immune system	Leukocyte transendothelial migration	ENSG00000149564|ESAM, ENSG00000120899|PTK2B, ENSG00000215375|MYL5, ENSG00000141968|VAV1, ENSG00000145675|PIK3R1, ENSG00000005844|ITGAL, ENSG00000165215|CLDN3, ENSG00000127955|GNAI1, ENSG00000130396|AFDN, ENSG00000266094|RASSF5, ENSG00000101335|MYL9, ENSG00000179295|PTPN11, ENSG00000067900|ROCK1, ENSG00000160007|ARHGAP35, ENSG00000128340|RAC2, ENSG00000114353|GNAI2, ENSG00000075624|ACTB, ENSG00000…	30	1956	118	9173	0.2542	0.16286	ns	0.367302	ns	ENSG00000149564|ESAM, ENSG00000215375|MYL5, ENSG00000165215|CLDN3, ENSG00000127955|GNAI1, ENSG00000101335|MYL9	5	ENSG00000120899|PTK2B, ENSG00000141968|VAV1, ENSG00000145675|PIK3R1, ENSG00000005844|ITGAL, ENSG00000130396|AFDN, ENSG00000266094|RASSF5, ENSG00000179295|PTPN11, ENSG00000067900|ROCK1, ENSG00000160007|ARHGAP35, ENSG00000128340|RAC2, ENSG00000114353|GNAI2, ENSG00000075624|ACTB, ENSG00000115232|ITGA4, ENSG00000051382|PIK3CB, ENSG00000035403|VCL, ENSG00000160293|VAV2, ENSG00000154229|PRKCA, ENSG0000…	25	100	-4.8
hsa00790	Metabolism	Metabolism of cofactors and vitamins	Folate biosynthesis	ENSG00000166228|PCBD1, ENSG00000150787|PTS, ENSG00000196139|AKR1C3, ENSG00000075643|MOCOS, ENSG00000228716|DHFR, ENSG00000178700|DHFR2, ENSG00000171723|GPHN, ENSG00000137563|GGH	8	1956	26	9173	0.3077	0.172215	ns	0.385664	ns	ENSG00000166228|PCBD1, ENSG00000150787|PTS, ENSG00000196139|AKR1C3	3	ENSG00000075643|MOCOS, ENSG00000228716|DHFR, ENSG00000178700|DHFR2, ENSG00000171723|GPHN, ENSG00000137563|GGH	5	23	-2.08514
hsa05163	Human Diseases	Infectious disease: viral	Human cytomegalovirus infection	ENSG00000277632|CCL3, ENSG00000124762|CDKN1A, ENSG00000271503|CCL5, ENSG00000168243|GNG4, ENSG00000163823|CCR1, ENSG00000147889|CDKN2A, ENSG00000187840|EIF4EBP1, ENSG00000123104|ITPR2, ENSG00000171522|PTGER4, ENSG00000120899|PTK2B, ENSG00000101096|NFATC2, ENSG00000110324|IL10RA, ENSG00000138031|ADCY3, ENSG00000137275|RIPK1, ENSG00000128272|ATF4, ENSG00000243646|IL10RB, ENSG00000139687|RB1, ENSG00…	73	1956	309	9173	0.2362	0.174698	ns	0.388489	ns	ENSG00000277632|CCL3, ENSG00000124762|CDKN1A, ENSG00000271503|CCL5, ENSG00000147889|CDKN2A, ENSG00000187840|EIF4EBP1, ENSG00000171522|PTGER4, ENSG00000110324|IL10RA, ENSG00000128272|ATF4, ENSG00000174775|HRAS, ENSG00000127955|GNAI1, ENSG00000111664|GNB3	11	ENSG00000168243|GNG4, ENSG00000163823|CCR1, ENSG00000123104|ITPR2, ENSG00000120899|PTK2B, ENSG00000101096|NFATC2, ENSG00000138031|ADCY3, ENSG00000137275|RIPK1, ENSG00000243646|IL10RB, ENSG00000139687|RB1, ENSG00000007968|E2F2, ENSG00000145675|PIK3R1, ENSG00000176533|GNG7, ENSG00000231925|TAPBP, ENSG00000183735|TBK1, ENSG00000072062|PRKACA, ENSG00000112242|E2F3, ENSG00000109320|NFKB1, ENSG00000185…	62	202	-6.05094
hsa03040	Genetic Information Processing	Transcription	Spliceosome	ENSG00000173110|HSPA6, ENSG00000204388|HSPA1B, ENSG00000204389|HSPA1A, ENSG00000261796|ISY1-RAB43, ENSG00000109971|HSPA8, ENSG00000125743|SNRPD2, ENSG00000164610|RP9, ENSG00000182004|SNRPE, ENSG00000143977|SNRPG, ENSG00000139343|SNRPF, ENSG00000126803|HSPA2, ENSG00000106245|BUD31, ENSG00000170860|LSM3, ENSG00000160799|CCDC12, ENSG00000115128|SF3B6, ENSG00000161265|U2AF1L4, ENSG00000150316|CWC15, …	43	1956	176	9173	0.2443	0.177106	ns	0.39111	ns	ENSG00000173110|HSPA6, ENSG00000204388|HSPA1B, ENSG00000204389|HSPA1A, ENSG00000261796|ISY1-RAB43, ENSG00000109971|HSPA8, ENSG00000125743|SNRPD2, ENSG00000164610|RP9, ENSG00000182004|SNRPE, ENSG00000143977|SNRPG, ENSG00000139343|SNRPF, ENSG00000126803|HSPA2, ENSG00000106245|BUD31, ENSG00000170860|LSM3, ENSG00000160799|CCDC12, ENSG00000115128|SF3B6, ENSG00000161265|U2AF1L4, ENSG00000150316|CWC15, …	18	ENSG00000134186|PRPF38B, ENSG00000136937|NCBP1, ENSG00000119707|RBM25, ENSG00000189091|SF3B3, ENSG00000174231|PRPF8, ENSG00000136450|SRSF1, ENSG00000021776|AQR, ENSG00000087365|SF3B2, ENSG00000170144|HNRNPA3, ENSG00000085872|CHERP, ENSG00000109606|DHX15, ENSG00000213516|RBMXL1, ENSG00000136875|PRPF4, ENSG00000145833|DDX46, ENSG00000144028|SNRNP200, ENSG00000084463|WBP11, ENSG00000165119|HNRNPK, E…	25	132	-3.74267
hsa04915	Organismal Systems	Endocrine system	Estrogen signaling pathway	ENSG00000173110|HSPA6, ENSG00000204388|HSPA1B, ENSG00000204389|HSPA1A, ENSG00000177606|JUN, ENSG00000170345|FOS, ENSG00000113070|HBEGF, ENSG00000109971|HSPA8, ENSG00000080824|HSP90AA1, ENSG00000123104|ITPR2, ENSG00000111057|KRT18, ENSG00000126803|HSPA2, ENSG00000096060|FKBP5, ENSG00000124151|NCOA3, ENSG00000138031|ADCY3, ENSG00000084676|NCOA1, ENSG00000128272|ATF4, ENSG00000096384|HSP90AB1, ENSG0…	42	1956	172	9173	0.2442	0.181457	ns	0.397954	ns	ENSG00000173110|HSPA6, ENSG00000204388|HSPA1B, ENSG00000204389|HSPA1A, ENSG00000177606|JUN, ENSG00000170345|FOS, ENSG00000113070|HBEGF, ENSG00000109971|HSPA8, ENSG00000080824|HSP90AA1, ENSG00000111057|KRT18, ENSG00000126803|HSPA2, ENSG00000128272|ATF4, ENSG00000096384|HSP90AB1, ENSG00000174775|HRAS, ENSG00000127955|GNAI1	14	ENSG00000123104|ITPR2, ENSG00000096060|FKBP5, ENSG00000124151|NCOA3, ENSG00000138031|ADCY3, ENSG00000084676|NCOA1, ENSG00000171791|BCL2, ENSG00000145675|PIK3R1, ENSG00000072062|PRKACA, ENSG00000185591|SP1, ENSG00000105221|AKT2, ENSG00000118260|CREB1, ENSG00000213676|ATF6B, ENSG00000182158|CREB3L2, ENSG00000114353|GNAI2, ENSG00000198668|CALM1, ENSG00000117020|AKT3, ENSG00000051382|PIK3CB, ENSG0000…	28	106	-2.91386
hsa04934	Human Diseases	Endocrine and metabolic disease	Cushing syndrome	ENSG00000124762|CDKN1A, ENSG00000147889|CDKN2A, ENSG00000123104|ITPR2, ENSG00000157764|BRAF, ENSG00000123358|NR4A1, ENSG00000138031|ADCY3, ENSG00000128272|ATF4, ENSG00000130164|LDLR, ENSG00000139687|RB1, ENSG00000007968|E2F2, ENSG00000127955|GNAI1, ENSG00000157240|FZD1, ENSG00000072062|PRKACA, ENSG00000112242|E2F3, ENSG00000185591|SP1, ENSG00000180340|FZD2, ENSG00000133895|MEN1, ENSG00000144959|N…	43	1956	177	9173	0.2429	0.187923	ns	0.409313	ns	ENSG00000124762|CDKN1A, ENSG00000147889|CDKN2A, ENSG00000123358|NR4A1, ENSG00000128272|ATF4, ENSG00000130164|LDLR, ENSG00000127955|GNAI1, ENSG00000157240|FZD1	7	ENSG00000123104|ITPR2, ENSG00000157764|BRAF, ENSG00000138031|ADCY3, ENSG00000139687|RB1, ENSG00000007968|E2F2, ENSG00000072062|PRKACA, ENSG00000112242|E2F3, ENSG00000185591|SP1, ENSG00000180340|FZD2, ENSG00000133895|MEN1, ENSG00000144959|NCEH1, ENSG00000118260|CREB1, ENSG00000167548|KMT2D, ENSG00000213676|ATF6B, ENSG00000182158|CREB3L2, ENSG00000185630|PBX1, ENSG00000196363|WDR5, ENSG00000114353|…	36	145	-4.81664
hsa00130	Metabolism	Metabolism of cofactors and vitamins	Ubiquinone and other terpenoid-quinone biosynthesis	ENSG00000196715|VKORC1L1, ENSG00000173085|COQ2, ENSG00000167186|COQ7, ENSG00000132423|COQ3	4	1956	11	9173	0.3636	0.191505	ns	0.414277	ns		0	ENSG00000196715|VKORC1L1, ENSG00000173085|COQ2, ENSG00000167186|COQ7, ENSG00000132423|COQ3	4	10	-1.89737
hsa04725	Organismal Systems	Nervous system	Cholinergic synapse	ENSG00000170345|FOS, ENSG00000168243|GNG4, ENSG00000087085|ACHE, ENSG00000123104|ITPR2, ENSG00000138031|ADCY3, ENSG00000128272|ATF4, ENSG00000171791|BCL2, ENSG00000174775|HRAS, ENSG00000145675|PIK3R1, ENSG00000127955|GNAI1, ENSG00000111664|GNB3, ENSG00000176533|GNG7, ENSG00000072062|PRKACA, ENSG00000105221|AKT2, ENSG00000185760|KCNQ5, ENSG00000118260|CREB1, ENSG00000182158|CREB3L2, ENSG0000011435…	30	1956	122	9173	0.2459	0.216559	ns	0.459224	ns	ENSG00000170345|FOS, ENSG00000087085|ACHE, ENSG00000128272|ATF4, ENSG00000174775|HRAS, ENSG00000127955|GNAI1, ENSG00000111664|GNB3	6	ENSG00000168243|GNG4, ENSG00000123104|ITPR2, ENSG00000138031|ADCY3, ENSG00000171791|BCL2, ENSG00000145675|PIK3R1, ENSG00000176533|GNG7, ENSG00000072062|PRKACA, ENSG00000105221|AKT2, ENSG00000185760|KCNQ5, ENSG00000118260|CREB1, ENSG00000182158|CREB3L2, ENSG00000114353|GNAI2, ENSG00000117020|AKT3, ENSG00000051382|PIK3CB, ENSG00000213281|NRAS, ENSG00000142208|AKT1, ENSG00000154229|PRKCA, ENSG000000…	24	104	-4.70679
hsa05165	Human Diseases	Infectious disease: viral	Human papillomavirus infection	ENSG00000135114|OASL, ENSG00000124762|CDKN1A, ENSG00000187840|EIF4EBP1, ENSG00000213928|IRF9, ENSG00000171522|PTGER4, ENSG00000187608|ISG15, ENSG00000103479|RBL2, ENSG00000161638|ITGA5, ENSG00000135424|ITGA7, ENSG00000167393|PPP2R3B, ENSG00000115414|FN1, ENSG00000082781|ITGB5, ENSG00000159110|IFNAR2, ENSG00000185344|ATP6V0A2, ENSG00000139687|RB1, ENSG00000174775|HRAS, ENSG00000145675|PIK3R1, ENSG…	94	1956	409	9173	0.2298	0.21747	ns	0.459224	ns	ENSG00000135114|OASL, ENSG00000124762|CDKN1A, ENSG00000187840|EIF4EBP1, ENSG00000213928|IRF9, ENSG00000171522|PTGER4, ENSG00000187608|ISG15, ENSG00000161638|ITGA5, ENSG00000135424|ITGA7, ENSG00000115414|FN1, ENSG00000174775|HRAS, ENSG00000108821|COL1A1, ENSG00000068971|PPP2R5B, ENSG00000157240|FZD1, ENSG00000073350|LLGL2, ENSG00000142156|COL6A1, ENSG00000137801|THBS1, ENSG00000113296|THBS4	17	ENSG00000103479|RBL2, ENSG00000167393|PPP2R3B, ENSG00000082781|ITGB5, ENSG00000159110|IFNAR2, ENSG00000185344|ATP6V0A2, ENSG00000139687|RB1, ENSG00000145675|PIK3R1, ENSG00000134250|NOTCH2, ENSG00000005339|CREBBP, ENSG00000111642|CHD4, ENSG00000171862|PTEN, ENSG00000071553|ATP6AP1, ENSG00000183735|TBK1, ENSG00000072062|PRKACA, ENSG00000100393|EP300, ENSG00000109320|NFKB1, ENSG00000105221|AKT2, ENS…	77	308	-6.60971
hsa00500	Metabolism	Carbohydrate metabolism	Starch and sucrose metabolism	ENSG00000159399|HK2, ENSG00000100994|PYGB, ENSG00000079739|PGM1, ENSG00000105220|GPI, ENSG00000163754|GYG1, ENSG00000214013|GANC, ENSG00000104812|GYS1, ENSG00000141349|G6PC3, ENSG00000171298|GAA, ENSG00000169299|PGM2, ENSG00000169764|UGP2	11	1956	40	9173	0.275	0.218314	ns	0.459224	ns		0	ENSG00000159399|HK2, ENSG00000100994|PYGB, ENSG00000079739|PGM1, ENSG00000105220|GPI, ENSG00000163754|GYG1, ENSG00000214013|GANC, ENSG00000104812|GYS1, ENSG00000141349|G6PC3, ENSG00000171298|GAA, ENSG00000169299|PGM2, ENSG00000169764|UGP2	11	23	-3.96177
hsa03022	Genetic Information Processing	Transcription	Basal transcription factors	ENSG00000263001|GTF2I, ENSG00000147133|TAF1, ENSG00000145736|GTF2H2, ENSG00000153767|GTF2E1, ENSG00000135801|TAF5L, ENSG00000104884|ERCC2, ENSG00000148835|TAF5, ENSG00000110768|GTF2H1, ENSG00000141384|TAF4B, ENSG00000183474|GTF2H2C, ENSG00000187325|TAF9B, ENSG00000137413|TAF8, ENSG00000270647|TAF15, ENSG00000213780|GTF2H4, ENSG00000165632|TAF3	15	1956	57	9173	0.2632	0.219503	ns	0.459224	ns		0	ENSG00000263001|GTF2I, ENSG00000147133|TAF1, ENSG00000145736|GTF2H2, ENSG00000153767|GTF2E1, ENSG00000135801|TAF5L, ENSG00000104884|ERCC2, ENSG00000148835|TAF5, ENSG00000110768|GTF2H1, ENSG00000141384|TAF4B, ENSG00000183474|GTF2H2C, ENSG00000187325|TAF9B, ENSG00000137413|TAF8, ENSG00000270647|TAF15, ENSG00000213780|GTF2H4, ENSG00000165632|TAF3	15	43	-3.35497
hsa04930	Human Diseases	Endocrine and metabolic disease	Type II diabetes mellitus	ENSG00000159399|HK2, ENSG00000184557|SOCS3, ENSG00000145675|PIK3R1, ENSG00000050748|MAPK9, ENSG00000180008|SOCS4, ENSG00000171105|INSR, ENSG00000051382|PIK3CB, ENSG00000163932|PRKCD, ENSG00000198793|MTOR, ENSG00000187486|KCNJ11, ENSG00000169047|IRS1, ENSG00000107643|MAPK8, ENSG00000100030|MAPK1, ENSG00000121879|PIK3CA, ENSG00000141837|CACNA1A	15	1956	57	9173	0.2632	0.219503	ns	0.459224	ns	ENSG00000184557|SOCS3	1	ENSG00000159399|HK2, ENSG00000145675|PIK3R1, ENSG00000050748|MAPK9, ENSG00000180008|SOCS4, ENSG00000171105|INSR, ENSG00000051382|PIK3CB, ENSG00000163932|PRKCD, ENSG00000198793|MTOR, ENSG00000187486|KCNJ11, ENSG00000169047|IRS1, ENSG00000107643|MAPK8, ENSG00000100030|MAPK1, ENSG00000121879|PIK3CA, ENSG00000141837|CACNA1A	14	41	-4.37287
hsa04713	Organismal Systems	Environmental adaptation	Circadian entrainment	ENSG00000170345|FOS, ENSG00000168243|GNG4, ENSG00000196218|RYR1, ENSG00000198929|NOS1AP, ENSG00000138031|ADCY3, ENSG00000127955|GNAI1, ENSG00000111664|GNB3, ENSG00000176533|GNG7, ENSG00000072062|PRKACA, ENSG00000118260|CREB1, ENSG00000114353|GNAI2, ENSG00000152402|GUCY1A2, ENSG00000164116|GUCY1A1, ENSG00000198668|CALM1, ENSG00000100784|RPS6KA5, ENSG00000132326|PER2, ENSG00000061918|GUCY1B1, ENSG0…	25	1956	101	9173	0.2475	0.23126	ns	0.480658	ns	ENSG00000170345|FOS, ENSG00000198929|NOS1AP, ENSG00000127955|GNAI1, ENSG00000111664|GNB3	4	ENSG00000168243|GNG4, ENSG00000196218|RYR1, ENSG00000138031|ADCY3, ENSG00000176533|GNG7, ENSG00000072062|PRKACA, ENSG00000118260|CREB1, ENSG00000114353|GNAI2, ENSG00000152402|GUCY1A2, ENSG00000164116|GUCY1A1, ENSG00000198668|CALM1, ENSG00000100784|RPS6KA5, ENSG00000132326|PER2, ENSG00000061918|GUCY1B1, ENSG00000160014|CALM3, ENSG00000154229|PRKCA, ENSG00000078369|GNB1, ENSG00000145349|CAMK2D, ENS…	21	86	-3.23498
hsa04912	Organismal Systems	Endocrine system	GnRH signaling pathway	ENSG00000177606|JUN, ENSG00000113070|HBEGF, ENSG00000123104|ITPR2, ENSG00000120899|PTK2B, ENSG00000168970|JMJD7-PLA2G4B, ENSG00000138031|ADCY3, ENSG00000128272|ATF4, ENSG00000174775|HRAS, ENSG00000157227|MMP14, ENSG00000072062|PRKACA, ENSG00000050748|MAPK9, ENSG00000198668|CALM1, ENSG00000213281|NRAS, ENSG00000160014|CALM3, ENSG00000154229|PRKCA, ENSG00000163932|PRKCD, ENSG00000145349|CAMK2D, ENS…	24	1956	97	9173	0.2474	0.237741	ns	0.490919	ns	ENSG00000177606|JUN, ENSG00000113070|HBEGF, ENSG00000168970|JMJD7-PLA2G4B, ENSG00000128272|ATF4, ENSG00000174775|HRAS, ENSG00000157227|MMP14	6	ENSG00000123104|ITPR2, ENSG00000120899|PTK2B, ENSG00000138031|ADCY3, ENSG00000072062|PRKACA, ENSG00000050748|MAPK9, ENSG00000198668|CALM1, ENSG00000213281|NRAS, ENSG00000160014|CALM3, ENSG00000154229|PRKCA, ENSG00000163932|PRKCD, ENSG00000145349|CAMK2D, ENSG00000096433|ITPR3, ENSG00000126767|ELK1, ENSG00000120738|EGR1, ENSG00000112062|MAPK14, ENSG00000107643|MAPK8, ENSG00000100030|MAPK1, ENSG0000…	18	87	-4.50287
hsa04217	Cellular Processes	Cell growth and death	Necroptosis	ENSG00000080824|HSP90AA1, ENSG00000161011|SQSTM1, ENSG00000184260|H2AC20, ENSG00000213928|IRF9, ENSG00000168970|JMJD7-PLA2G4B, ENSG00000087086|FTL, ENSG00000137275|RIPK1, ENSG00000159110|IFNAR2, ENSG00000278677|H2AC17, ENSG00000203812|H2AC18, ENSG00000272196|H2AC19, ENSG00000096384|HSP90AB1, ENSG00000171791|BCL2, ENSG00000169100|SLC25A6, ENSG00000143799|PARP1, ENSG00000100994|PYGB, ENSG0000011850…	42	1956	177	9173	0.2373	0.240407	ns	0.493222	ns	ENSG00000080824|HSP90AA1, ENSG00000161011|SQSTM1, ENSG00000184260|H2AC20, ENSG00000213928|IRF9, ENSG00000168970|JMJD7-PLA2G4B, ENSG00000087086|FTL, ENSG00000278677|H2AC17, ENSG00000203812|H2AC18, ENSG00000272196|H2AC19, ENSG00000096384|HSP90AB1, ENSG00000169100|SLC25A6	11	ENSG00000137275|RIPK1, ENSG00000159110|IFNAR2, ENSG00000171791|BCL2, ENSG00000143799|PARP1, ENSG00000100994|PYGB, ENSG00000118503|TNFAIP3, ENSG00000050748|MAPK9, ENSG00000102699|PARP4, ENSG00000092439|TRPM7, ENSG00000142166|IFNAR1, ENSG00000055332|EIF2AK2, ENSG00000082512|TRAF5, ENSG00000003402|CFLAR, ENSG00000180573|H2AC6, ENSG00000173757|STAT5B, ENSG00000135821|GLUL, ENSG00000166888|STAT6, ENSG…	31	146	-3.97251
hsa00260	Metabolism	Amino acid metabolism	Glycine, serine and threonine metabolism	ENSG00000178445|GLDC, ENSG00000116761|CTH, ENSG00000168237|GLYCTK, ENSG00000140905|GCSH, ENSG00000274276|CBSL, ENSG00000139410|SDSL, ENSG00000135069|PSAT1, ENSG00000176974|SHMT1, ENSG00000091140|DLD, ENSG00000160200|CBS, ENSG00000171314|PGAM1	11	1956	41	9173	0.2683	0.244705	ns	0.498821	ns	ENSG00000116761|CTH, ENSG00000168237|GLYCTK	2	ENSG00000178445|GLDC, ENSG00000140905|GCSH, ENSG00000274276|CBSL, ENSG00000139410|SDSL, ENSG00000135069|PSAT1, ENSG00000176974|SHMT1, ENSG00000091140|DLD, ENSG00000160200|CBS, ENSG00000171314|PGAM1	9	34	-1.37199
hsa00601	Metabolism	Glycan biosynthesis and metabolism	Glycosphingolipid biosynthesis - lacto and neolacto series	ENSG00000126091|ST3GAL3, ENSG00000174951|FUT1, ENSG00000169255|B3GALNT1, ENSG00000117411|B4GALT2, ENSG00000176383|B3GNT4, ENSG00000128274|A4GALT, ENSG00000064225|ST3GAL6, ENSG00000158850|B4GALT3	8	1956	29	9173	0.2759	0.266011	ns	0.5388	ns	ENSG00000174951|FUT1, ENSG00000169255|B3GALNT1	2	ENSG00000126091|ST3GAL3, ENSG00000117411|B4GALT2, ENSG00000176383|B3GNT4, ENSG00000128274|A4GALT, ENSG00000064225|ST3GAL6, ENSG00000158850|B4GALT3	6	25	-2.4
hsa04151	Environmental Information Processing	Signal transduction	PI3K-Akt signaling pathway	ENSG00000124762|CDKN1A, ENSG00000168243|GNG4, ENSG00000119630|PGF, ENSG00000080824|HSP90AA1, ENSG00000187840|EIF4EBP1, ENSG00000147168|IL2RG, ENSG00000103479|RBL2, ENSG00000161638|ITGA5, ENSG00000137154|RPS6, ENSG00000135424|ITGA7, ENSG00000167393|PPP2R3B, ENSG00000077782|FGFR1, ENSG00000123358|NR4A1, ENSG00000115414|FN1, ENSG00000082781|ITGB5, ENSG00000128272|ATF4, ENSG00000159110|IFNAR2, ENSG00…	85	1956	374	9173	0.2273	0.267854	ns	0.539099	ns	ENSG00000124762|CDKN1A, ENSG00000119630|PGF, ENSG00000080824|HSP90AA1, ENSG00000187840|EIF4EBP1, ENSG00000161638|ITGA5, ENSG00000137154|RPS6, ENSG00000135424|ITGA7, ENSG00000077782|FGFR1, ENSG00000123358|NR4A1, ENSG00000115414|FN1, ENSG00000128272|ATF4, ENSG00000096384|HSP90AB1, ENSG00000174775|HRAS, ENSG00000108821|COL1A1, ENSG00000068971|PPP2R5B, ENSG00000111664|GNB3, ENSG00000118515|SGK1, ENSG…	20	ENSG00000168243|GNG4, ENSG00000147168|IL2RG, ENSG00000103479|RBL2, ENSG00000167393|PPP2R3B, ENSG00000082781|ITGB5, ENSG00000159110|IFNAR2, ENSG00000171791|BCL2, ENSG00000145675|PIK3R1, ENSG00000181104|F2R, ENSG00000081913|PHLPP1, ENSG00000176533|GNG7, ENSG00000171862|PTEN, ENSG00000140443|IGF1R, ENSG00000100385|IL2RB, ENSG00000109320|NFKB1, ENSG00000187266|EPOR, ENSG00000136997|MYC, ENSG000001052…	65	307	-5.02243
hsa00534	Metabolism	Glycan biosynthesis and metabolism	Glycosaminoglycan biosynthesis - heparan sulfate / heparin	ENSG00000166507|NDST2, ENSG00000103489|XYLT1, ENSG00000249853|HS3ST5, ENSG00000176022|B3GALT6, ENSG00000153936|HS2ST1, ENSG00000070614|NDST1, ENSG00000151348|EXT2	7	1956	25	9173	0.28	0.27346	ns	0.543501	ns	ENSG00000249853|HS3ST5	1	ENSG00000166507|NDST2, ENSG00000103489|XYLT1, ENSG00000176022|B3GALT6, ENSG00000153936|HS2ST1, ENSG00000070614|NDST1, ENSG00000151348|EXT2	6	21	-1.96396
hsa04977	Organismal Systems	Digestive system	Vitamin digestion and absorption	ENSG00000138074|SLC5A6, ENSG00000132763|MMACHC, ENSG00000103222|ABCC1, ENSG00000173638|SLC19A1, ENSG00000076351|SLC46A1, ENSG00000169814|BTD, ENSG00000073060|SCARB1	7	1956	25	9173	0.28	0.27346	ns	0.543501	ns		0	ENSG00000138074|SLC5A6, ENSG00000132763|MMACHC, ENSG00000103222|ABCC1, ENSG00000173638|SLC19A1, ENSG00000076351|SLC46A1, ENSG00000169814|BTD, ENSG00000073060|SCARB1	7	19	-3.21182
hsa05130	Human Diseases	Infectious disease: bacterial	Pathogenic Escherichia coli infection	ENSG00000137267|TUBB2A, ENSG00000111057|KRT18, ENSG00000137285|TUBB2B, ENSG00000136950|ARPC5L, ENSG00000067900|ROCK1, ENSG00000075624|ACTB, ENSG00000196230|TUBB, ENSG00000164924|YWHAZ, ENSG00000154229|PRKCA, ENSG00000104833|TUBB4A, ENSG00000162704|ARPC5, ENSG00000115053|NCL, ENSG00000097007|ABL1, ENSG00000116584|ARHGEF2, ENSG00000158092|NCK1, ENSG00000134318|ROCK2	16	1956	64	9173	0.25	0.278695	ns	0.550466	ns	ENSG00000137267|TUBB2A, ENSG00000111057|KRT18, ENSG00000137285|TUBB2B, ENSG00000136950|ARPC5L	4	ENSG00000067900|ROCK1, ENSG00000075624|ACTB, ENSG00000196230|TUBB, ENSG00000164924|YWHAZ, ENSG00000154229|PRKCA, ENSG00000104833|TUBB4A, ENSG00000162704|ARPC5, ENSG00000115053|NCL, ENSG00000097007|ABL1, ENSG00000116584|ARHGEF2, ENSG00000158092|NCK1, ENSG00000134318|ROCK2	12	55	-2.83164
hsa04620	Organismal Systems	Immune system	Toll-like receptor signaling pathway	ENSG00000277632|CCL3, ENSG00000177606|JUN, ENSG00000170345|FOS, ENSG00000271503|CCL5, ENSG00000185507|IRF7, ENSG00000143387|CTSK, ENSG00000137275|RIPK1, ENSG00000168811|IL12A, ENSG00000159110|IFNAR2, ENSG00000145675|PIK3R1, ENSG00000183735|TBK1, ENSG00000109320|NFKB1, ENSG00000105221|AKT2, ENSG00000050748|MAPK9, ENSG00000184216|IRAK1, ENSG00000142166|IFNAR1, ENSG00000128604|IRF5, ENSG00000117020|…	29	1956	122	9173	0.2377	0.285283	ns	0.558914	ns	ENSG00000277632|CCL3, ENSG00000177606|JUN, ENSG00000170345|FOS, ENSG00000271503|CCL5, ENSG00000185507|IRF7, ENSG00000143387|CTSK, ENSG00000168811|IL12A	7	ENSG00000137275|RIPK1, ENSG00000159110|IFNAR2, ENSG00000145675|PIK3R1, ENSG00000183735|TBK1, ENSG00000109320|NFKB1, ENSG00000105221|AKT2, ENSG00000050748|MAPK9, ENSG00000184216|IRAK1, ENSG00000142166|IFNAR1, ENSG00000128604|IRF5, ENSG00000117020|AKT3, ENSG00000131323|TRAF3, ENSG00000051382|PIK3CB, ENSG00000142208|AKT1, ENSG00000172936|MYD88, ENSG00000055208|TAB2, ENSG00000112062|MAPK14, ENSG00000…	22	87	-3.96682
hsa04926	Organismal Systems	Endocrine system	Relaxin signaling pathway	ENSG00000177606|JUN, ENSG00000170345|FOS, ENSG00000168243|GNG4, ENSG00000138031|ADCY3, ENSG00000128272|ATF4, ENSG00000174775|HRAS, ENSG00000145675|PIK3R1, ENSG00000108821|COL1A1, ENSG00000127955|GNAI1, ENSG00000111664|GNB3, ENSG00000176533|GNG7, ENSG00000072062|PRKACA, ENSG00000109320|NFKB1, ENSG00000105221|AKT2, ENSG00000050748|MAPK9, ENSG00000118260|CREB1, ENSG00000213676|ATF6B, ENSG00000182158…	33	1956	140	9173	0.2357	0.286487	ns	0.558914	ns	ENSG00000177606|JUN, ENSG00000170345|FOS, ENSG00000128272|ATF4, ENSG00000174775|HRAS, ENSG00000108821|COL1A1, ENSG00000127955|GNAI1, ENSG00000111664|GNB3	7	ENSG00000168243|GNG4, ENSG00000138031|ADCY3, ENSG00000145675|PIK3R1, ENSG00000176533|GNG7, ENSG00000072062|PRKACA, ENSG00000109320|NFKB1, ENSG00000105221|AKT2, ENSG00000050748|MAPK9, ENSG00000118260|CREB1, ENSG00000213676|ATF6B, ENSG00000182158|CREB3L2, ENSG00000114353|GNAI2, ENSG00000166949|SMAD3, ENSG00000117020|AKT3, ENSG00000051382|PIK3CB, ENSG00000213281|NRAS, ENSG00000105329|TGFB1, ENSG0000…	26	123	-4.14768
hsa04962	Organismal Systems	Excretory system	Vasopressin-regulated water reabsorption	ENSG00000138031|ADCY3, ENSG00000077380|DYNC1I2, ENSG00000072062|PRKACA, ENSG00000118260|CREB1, ENSG00000111348|ARHGDIB, ENSG00000182158|CREB3L2, ENSG00000141522|ARHGDIA, ENSG00000197102|DYNC1H1, ENSG00000073969|NSF, ENSG00000204843|DCTN1, ENSG00000144566|RAB5A, ENSG00000166847|DCTN5	12	1956	47	9173	0.2553	0.290603	ns	0.563486	ns		0	ENSG00000138031|ADCY3, ENSG00000077380|DYNC1I2, ENSG00000072062|PRKACA, ENSG00000118260|CREB1, ENSG00000111348|ARHGDIB, ENSG00000182158|CREB3L2, ENSG00000141522|ARHGDIA, ENSG00000197102|DYNC1H1, ENSG00000073969|NSF, ENSG00000204843|DCTN1, ENSG00000144566|RAB5A, ENSG00000166847|DCTN5	12	41	-3.43582
hsa00920	Metabolism	Energy metabolism	Sulfur metabolism	ENSG00000139531|SUOX, ENSG00000162813|BPNT1, ENSG00000198682|PAPSS2	3	1956	9	9173	0.3333	0.297254	ns	0.57289	ns		0	ENSG00000139531|SUOX, ENSG00000162813|BPNT1, ENSG00000198682|PAPSS2	3	9	-1.66667
hsa05216	Human Diseases	Cancer: specific types	Thyroid cancer	ENSG00000124762|CDKN1A, ENSG00000116717|GADD45A, ENSG00000099860|GADD45B, ENSG00000157764|BRAF, ENSG00000174775|HRAS, ENSG00000136997|MYC, ENSG00000108091|CCDC6, ENSG00000138795|LEF1, ENSG00000213281|NRAS, ENSG00000114354|TFG, ENSG00000100030|MAPK1	11	1956	43	9173	0.2558	0.300548	ns	0.575749	ns	ENSG00000124762|CDKN1A, ENSG00000116717|GADD45A, ENSG00000099860|GADD45B, ENSG00000174775|HRAS	4	ENSG00000157764|BRAF, ENSG00000136997|MYC, ENSG00000108091|CCDC6, ENSG00000138795|LEF1, ENSG00000213281|NRAS, ENSG00000114354|TFG, ENSG00000100030|MAPK1	7	36	-1
hsa00010	Metabolism	Carbohydrate metabolism	Glycolysis / Gluconeogenesis	ENSG00000111674|ENO2, ENSG00000159399|HK2, ENSG00000154930|ACSS1, ENSG00000131069|ACSS2, ENSG00000150768|DLAT, ENSG00000137124|ALDH1B1, ENSG00000107789|MINPP1, ENSG00000134333|LDHA, ENSG00000079739|PGM1, ENSG00000141959|PFKL, ENSG00000105220|GPI, ENSG00000091140|DLD, ENSG00000141349|G6PC3, ENSG00000169299|PGM2, ENSG00000171314|PGAM1, ENSG00000152556|PFKM, ENSG00000109107|ALDOC, ENSG00000072210|AL…	18	1956	74	9173	0.2432	0.304905	ns	0.580598	ns	ENSG00000111674|ENO2, ENSG00000131069|ACSS2	2	ENSG00000159399|HK2, ENSG00000154930|ACSS1, ENSG00000150768|DLAT, ENSG00000137124|ALDH1B1, ENSG00000107789|MINPP1, ENSG00000134333|LDHA, ENSG00000079739|PGM1, ENSG00000141959|PFKL, ENSG00000105220|GPI, ENSG00000091140|DLD, ENSG00000141349|G6PC3, ENSG00000169299|PGM2, ENSG00000171314|PGAM1, ENSG00000152556|PFKM, ENSG00000109107|ALDOC, ENSG00000072210|ALDH3A2	16	56	-3.87529
hsa04270	Organismal Systems	Circulatory system	Vascular smooth muscle contraction	ENSG00000123104|ITPR2, ENSG00000196465|MYL6B, ENSG00000148926|ADM, ENSG00000168970|JMJD7-PLA2G4B, ENSG00000157764|BRAF, ENSG00000138031|ADCY3, ENSG00000159899|NPR2, ENSG00000092841|MYL6, ENSG00000135643|KCNMB4, ENSG00000101335|MYL9, ENSG00000122786|CALD1, ENSG00000072062|PRKACA, ENSG00000120063|GNA13, ENSG00000067900|ROCK1, ENSG00000196914|ARHGEF12, ENSG00000058272|PPP1R12A, ENSG00000152402|GUCY1…	32	1956	137	9173	0.2336	0.310161	ns	0.58709	ns	ENSG00000196465|MYL6B, ENSG00000148926|ADM, ENSG00000168970|JMJD7-PLA2G4B, ENSG00000159899|NPR2, ENSG00000092841|MYL6, ENSG00000135643|KCNMB4, ENSG00000101335|MYL9, ENSG00000122786|CALD1	8	ENSG00000123104|ITPR2, ENSG00000157764|BRAF, ENSG00000138031|ADCY3, ENSG00000072062|PRKACA, ENSG00000120063|GNA13, ENSG00000067900|ROCK1, ENSG00000196914|ARHGEF12, ENSG00000058272|PPP1R12A, ENSG00000152402|GUCY1A2, ENSG00000164116|GUCY1A1, ENSG00000198668|CALM1, ENSG00000061918|GUCY1B1, ENSG00000160014|CALM3, ENSG00000146535|GNA12, ENSG00000154229|PRKCA, ENSG00000163932|PRKCD, ENSG00000213639|PPP…	24	110	-3.62316
hsa04920	Organismal Systems	Endocrine system	Adipocytokine signaling pathway	ENSG00000117394|SLC2A1, ENSG00000205560|CPT1B, ENSG00000184557|SOCS3, ENSG00000169169|CPT1C, ENSG00000028137|TNFRSF1B, ENSG00000110090|CPT1A, ENSG00000179295|PTPN11, ENSG00000109320|NFKB1, ENSG00000105221|AKT2, ENSG00000050748|MAPK9, ENSG00000110931|CAMKK2, ENSG00000117020|AKT3, ENSG00000186951|PPARA, ENSG00000142208|AKT1, ENSG00000198793|MTOR, ENSG00000006831|ADIPOR2, ENSG00000132356|PRKAA1, ENS…	21	1956	88	9173	0.2386	0.318107	ns	0.598568	ns	ENSG00000205560|CPT1B, ENSG00000184557|SOCS3, ENSG00000169169|CPT1C	3	ENSG00000117394|SLC2A1, ENSG00000028137|TNFRSF1B, ENSG00000110090|CPT1A, ENSG00000179295|PTPN11, ENSG00000109320|NFKB1, ENSG00000105221|AKT2, ENSG00000050748|MAPK9, ENSG00000110931|CAMKK2, ENSG00000117020|AKT3, ENSG00000186951|PPARA, ENSG00000142208|AKT1, ENSG00000198793|MTOR, ENSG00000006831|ADIPOR2, ENSG00000132356|PRKAA1, ENSG00000169047|IRS1, ENSG00000141349|G6PC3, ENSG00000076555|ACACB, ENSG…	18	60	-3.87298
hsa00220	Metabolism	Amino acid metabolism	Arginine biosynthesis	ENSG00000081181|ARG2, ENSG00000115419|GLS, ENSG00000135821|GLUL, ENSG00000126522|ASL, ENSG00000166123|GPT2, ENSG00000148672|GLUD1	6	1956	22	9173	0.2727	0.322173	ns	0.601348	ns	ENSG00000081181|ARG2	1	ENSG00000115419|GLS, ENSG00000135821|GLUL, ENSG00000126522|ASL, ENSG00000166123|GPT2, ENSG00000148672|GLUD1	5	20	-0.67082
hsa04261	Organismal Systems	Circulatory system	Adrenergic signaling in cardiomyocytes	ENSG00000167393|PPP2R3B, ENSG00000138031|ADCY3, ENSG00000128272|ATF4, ENSG00000171791|BCL2, ENSG00000068971|PPP2R5B, ENSG00000127955|GNAI1, ENSG00000072062|PRKACA, ENSG00000105221|AKT2, ENSG00000118260|CREB1, ENSG00000213676|ATF6B, ENSG00000182158|CREB3L2, ENSG00000174437|ATP2A2, ENSG00000114353|GNAI2, ENSG00000067191|CACNB1, ENSG00000112640|PPP2R5D, ENSG00000198668|CALM1, ENSG00000105409|ATP1A3,…	36	1956	156	9173	0.2308	0.32448	ns	0.601348	ns	ENSG00000128272|ATF4, ENSG00000068971|PPP2R5B, ENSG00000127955|GNAI1	3	ENSG00000167393|PPP2R3B, ENSG00000138031|ADCY3, ENSG00000171791|BCL2, ENSG00000072062|PRKACA, ENSG00000105221|AKT2, ENSG00000118260|CREB1, ENSG00000213676|ATF6B, ENSG00000182158|CREB3L2, ENSG00000174437|ATP2A2, ENSG00000114353|GNAI2, ENSG00000067191|CACNB1, ENSG00000112640|PPP2R5D, ENSG00000198668|CALM1, ENSG00000105409|ATP1A3, ENSG00000117020|AKT3, ENSG00000100784|RPS6KA5, ENSG00000154001|PPP2R5…	33	128	-3.88909
hsa05217	Human Diseases	Cancer: specific types	Basal cell carcinoma	ENSG00000124762|CDKN1A, ENSG00000116717|GADD45A, ENSG00000099860|GADD45B, ENSG00000166813|KIF7, ENSG00000157240|FZD1, ENSG00000180340|FZD2, ENSG00000169884|WNT10B, ENSG00000138795|LEF1, ENSG00000107882|SUFU, ENSG00000107404|DVL1, ENSG00000185920|PTCH1, ENSG00000135925|WNT10A, ENSG00000106571|GLI3, ENSG00000104290|FZD3, ENSG00000168646|AXIN2, ENSG00000111186|WNT5B	16	1956	66	9173	0.2424	0.325258	ns	0.601348	ns	ENSG00000124762|CDKN1A, ENSG00000116717|GADD45A, ENSG00000099860|GADD45B, ENSG00000166813|KIF7, ENSG00000157240|FZD1	5	ENSG00000180340|FZD2, ENSG00000169884|WNT10B, ENSG00000138795|LEF1, ENSG00000107882|SUFU, ENSG00000107404|DVL1, ENSG00000185920|PTCH1, ENSG00000135925|WNT10A, ENSG00000106571|GLI3, ENSG00000104290|FZD3, ENSG00000168646|AXIN2, ENSG00000111186|WNT5B	11	62	-2.032
hsa00450	Metabolism	Metabolism of other amino acids	Selenocompound metabolism	ENSG00000116984|MTR, ENSG00000132330|SCLY, ENSG00000116761|CTH, ENSG00000247626|MARS2, ENSG00000198682|PAPSS2	5	1956	18	9173	0.2778	0.334518	ns	0.614895	ns	ENSG00000116761|CTH	1	ENSG00000116984|MTR, ENSG00000132330|SCLY, ENSG00000247626|MARS2, ENSG00000198682|PAPSS2	4	18	-1.64992
hsa04916	Organismal Systems	Endocrine system	Melanogenesis	ENSG00000138031|ADCY3, ENSG00000174775|HRAS, ENSG00000127955|GNAI1, ENSG00000157240|FZD1, ENSG00000005339|CREBBP, ENSG00000072062|PRKACA, ENSG00000100393|EP300, ENSG00000180340|FZD2, ENSG00000118260|CREB1, ENSG00000182158|CREB3L2, ENSG00000114353|GNAI2, ENSG00000169884|WNT10B, ENSG00000198668|CALM1, ENSG00000138795|LEF1, ENSG00000213281|NRAS, ENSG00000160014|CALM3, ENSG00000154229|PRKCA, ENSG0000…	25	1956	107	9173	0.2336	0.337915	ns	0.617569	ns	ENSG00000174775|HRAS, ENSG00000127955|GNAI1, ENSG00000157240|FZD1	3	ENSG00000138031|ADCY3, ENSG00000005339|CREBBP, ENSG00000072062|PRKACA, ENSG00000100393|EP300, ENSG00000180340|FZD2, ENSG00000118260|CREB1, ENSG00000182158|CREB3L2, ENSG00000114353|GNAI2, ENSG00000169884|WNT10B, ENSG00000198668|CALM1, ENSG00000138795|LEF1, ENSG00000213281|NRAS, ENSG00000160014|CALM3, ENSG00000154229|PRKCA, ENSG00000145349|CAMK2D, ENSG00000107404|DVL1, ENSG00000135925|WNT10A, ENSG0…	22	94	-4.12568
hsa04750	Organismal Systems	Sensory system	Inflammatory mediator regulation of TRP channels	ENSG00000123104|ITPR2, ENSG00000171522|PTGER4, ENSG00000168970|JMJD7-PLA2G4B, ENSG00000138031|ADCY3, ENSG00000145675|PIK3R1, ENSG00000167723|TRPV3, ENSG00000213199|ASIC3, ENSG00000072062|PRKACA, ENSG00000050748|MAPK9, ENSG00000198668|CALM1, ENSG00000051382|PIK3CB, ENSG00000160014|CALM3, ENSG00000154229|PRKCA, ENSG00000163932|PRKCD, ENSG00000213639|PPP1CB, ENSG00000145349|CAMK2D, ENSG00000096433|I…	24	1956	103	9173	0.233	0.347883	ns	0.632153	ns	ENSG00000171522|PTGER4, ENSG00000168970|JMJD7-PLA2G4B, ENSG00000167723|TRPV3, ENSG00000213199|ASIC3	4	ENSG00000123104|ITPR2, ENSG00000138031|ADCY3, ENSG00000145675|PIK3R1, ENSG00000072062|PRKACA, ENSG00000050748|MAPK9, ENSG00000198668|CALM1, ENSG00000051382|PIK3CB, ENSG00000160014|CALM3, ENSG00000154229|PRKCA, ENSG00000163932|PRKCD, ENSG00000213639|PPP1CB, ENSG00000145349|CAMK2D, ENSG00000096433|ITPR3, ENSG00000187688|TRPV2, ENSG00000112062|MAPK14, ENSG00000107643|MAPK8, ENSG00000110881|ASIC1, EN…	20	90	-4.32178
hsa04024	Environmental Information Processing	Signal transduction	cAMP signaling pathway	ENSG00000177606|JUN, ENSG00000170345|FOS, ENSG00000157764|BRAF, ENSG00000138031|ADCY3, ENSG00000126458|RRAS, ENSG00000141968|VAV1, ENSG00000145675|PIK3R1, ENSG00000181104|F2R, ENSG00000127955|GNAI1, ENSG00000130396|AFDN, ENSG00000005339|CREBBP, ENSG00000101335|MYL9, ENSG00000120318|ARAP3, ENSG00000125257|ABCC4, ENSG00000087008|ACOX3, ENSG00000065989|PDE4A, ENSG00000072062|PRKACA, ENSG00000100393|…	50	1956	222	9173	0.2252	0.355079	ns	0.638514	ns	ENSG00000177606|JUN, ENSG00000170345|FOS, ENSG00000126458|RRAS, ENSG00000127955|GNAI1, ENSG00000101335|MYL9, ENSG00000120318|ARAP3	6	ENSG00000157764|BRAF, ENSG00000138031|ADCY3, ENSG00000141968|VAV1, ENSG00000145675|PIK3R1, ENSG00000181104|F2R, ENSG00000130396|AFDN, ENSG00000005339|CREBBP, ENSG00000125257|ABCC4, ENSG00000087008|ACOX3, ENSG00000065989|PDE4A, ENSG00000072062|PRKACA, ENSG00000100393|EP300, ENSG00000109320|NFKB1, ENSG00000105221|AKT2, ENSG00000050748|MAPK9, ENSG00000118260|CREB1, ENSG00000067900|ROCK1, ENSG0000018…	44	177	-5.03603
hsa05142	Human Diseases	Infectious disease: parasitic	Chagas disease	ENSG00000277632|CCL3, ENSG00000177606|JUN, ENSG00000170345|FOS, ENSG00000271503|CCL5, ENSG00000168811|IL12A, ENSG00000106366|SERPINE1, ENSG00000145675|PIK3R1, ENSG00000125730|C3, ENSG00000127955|GNAI1, ENSG00000109320|NFKB1, ENSG00000105221|AKT2, ENSG00000050748|MAPK9, ENSG00000184216|IRAK1, ENSG00000114353|GNAI2, ENSG00000166949|SMAD3, ENSG00000117020|AKT3, ENSG00000051382|PIK3CB, ENSG0000010532…	27	1956	117	9173	0.2308	0.355399	ns	0.638514	ns	ENSG00000277632|CCL3, ENSG00000177606|JUN, ENSG00000170345|FOS, ENSG00000271503|CCL5, ENSG00000168811|IL12A, ENSG00000106366|SERPINE1, ENSG00000125730|C3, ENSG00000127955|GNAI1	8	ENSG00000145675|PIK3R1, ENSG00000109320|NFKB1, ENSG00000105221|AKT2, ENSG00000050748|MAPK9, ENSG00000184216|IRAK1, ENSG00000114353|GNAI2, ENSG00000166949|SMAD3, ENSG00000117020|AKT3, ENSG00000051382|PIK3CB, ENSG00000105329|TGFB1, ENSG00000142208|AKT1, ENSG00000003402|CFLAR, ENSG00000141404|GNAL, ENSG00000172936|MYD88, ENSG00000112062|MAPK14, ENSG00000107643|MAPK8, ENSG00000198001|IRAK4, ENSG00000…	19	96	-3.98042
hsa03060	Genetic Information Processing	Folding, sorting and degradation	Protein export	ENSG00000140319|SRP14, ENSG00000132432|SEC61G, ENSG00000058262|SEC61A1, ENSG00000167881|SRP68, ENSG00000174780|SRP72, ENSG00000182934|SRPRA	6	1956	23	9173	0.2609	0.364197	ns	0.650644	ns	ENSG00000140319|SRP14, ENSG00000132432|SEC61G	2	ENSG00000058262|SEC61A1, ENSG00000167881|SRP68, ENSG00000174780|SRP72, ENSG00000182934|SRPRA	4	23	-2.71069
hsa05418	Human Diseases	Cardiovascular disease	Fluid shear stress and atherosclerosis	ENSG00000120129|DUSP1, ENSG00000177606|JUN, ENSG00000170345|FOS, ENSG00000080824|HSP90AA1, ENSG00000161011|SQSTM1, ENSG00000115884|SDC1, ENSG00000105974|CAV1, ENSG00000136810|TXN, ENSG00000096384|HSP90AB1, ENSG00000171791|BCL2, ENSG00000145675|PIK3R1, ENSG00000137764|MAP2K5, ENSG00000109320|NFKB1, ENSG00000105221|AKT2, ENSG00000127528|KLF2, ENSG00000050748|MAPK9, ENSG00000197442|MAP3K5, ENSG00000…	34	1956	150	9173	0.2267	0.374037	ns	0.66449	ns	ENSG00000120129|DUSP1, ENSG00000177606|JUN, ENSG00000170345|FOS, ENSG00000080824|HSP90AA1, ENSG00000161011|SQSTM1, ENSG00000136810|TXN, ENSG00000096384|HSP90AB1	7	ENSG00000115884|SDC1, ENSG00000105974|CAV1, ENSG00000171791|BCL2, ENSG00000145675|PIK3R1, ENSG00000137764|MAP2K5, ENSG00000109320|NFKB1, ENSG00000105221|AKT2, ENSG00000127528|KLF2, ENSG00000050748|MAPK9, ENSG00000197442|MAP3K5, ENSG00000128340|RAC2, ENSG00000075624|ACTB, ENSG00000198668|CALM1, ENSG00000117020|AKT3, ENSG00000051382|PIK3CB, ENSG00000142208|AKT1, ENSG00000081189|MEF2C, ENSG000001600…	27	129	-2.99353
hsa00440	Metabolism	Metabolism of other amino acids	Phosphonate and phosphinate metabolism	ENSG00000185813|PCYT2, ENSG00000138018|SELENOI	2	1956	6	9173	0.3333	0.377145	ns	0.666289	ns		0	ENSG00000185813|PCYT2, ENSG00000138018|SELENOI	2	6	-1.22474
hsa01040	Metabolism	Lipid metabolism	Biosynthesis of unsaturated fatty acids	ENSG00000097021|ACOT7, ENSG00000170522|ELOVL6, ENSG00000087008|ACOX3, ENSG00000149485|FADS1, ENSG00000206527|HACD2, ENSG00000134824|FADS2, ENSG00000149084|HSD17B12	7	1956	28	9173	0.25	0.387525	ns	0.680229	ns	ENSG00000097021|ACOT7	1	ENSG00000170522|ELOVL6, ENSG00000087008|ACOX3, ENSG00000149485|FADS1, ENSG00000206527|HACD2, ENSG00000134824|FADS2, ENSG00000149084|HSD17B12	6	26	-2.15728
hsa03030	Genetic Information Processing	Replication and repair	DNA replication	ENSG00000115350|POLE4, ENSG00000104738|MCM4, ENSG00000105486|LIG1, ENSG00000014138|POLA2, ENSG00000076003|MCM6, ENSG00000177084|POLE, ENSG00000073111|MCM2, ENSG00000112118|MCM3, ENSG00000100297|MCM5	9	1956	37	9173	0.2432	0.389313	ns	0.680229	ns	ENSG00000115350|POLE4	1	ENSG00000104738|MCM4, ENSG00000105486|LIG1, ENSG00000014138|POLA2, ENSG00000076003|MCM6, ENSG00000177084|POLE, ENSG00000073111|MCM2, ENSG00000112118|MCM3, ENSG00000100297|MCM5	8	35	-4.90189
hsa05120	Human Diseases	Infectious disease: bacterial	Epithelial cell signaling in Helicobacter pylori infection	ENSG00000177606|JUN, ENSG00000271503|CCL5, ENSG00000113070|HBEGF, ENSG00000006062|MAP3K14, ENSG00000185344|ATP6V0A2, ENSG00000179295|PTPN11, ENSG00000071553|ATP6AP1, ENSG00000109320|NFKB1, ENSG00000050748|MAPK9, ENSG00000137845|ADAM10, ENSG00000164305|CASP3, ENSG00000033627|ATP6V0A1, ENSG00000103653|CSK, ENSG00000254087|LYN, ENSG00000158769|F11R, ENSG00000112062|MAPK14, ENSG00000107643|MAPK8, ENS…	18	1956	78	9173	0.2308	0.395388	ns	0.687068	ns	ENSG00000177606|JUN, ENSG00000271503|CCL5, ENSG00000113070|HBEGF, ENSG00000006062|MAP3K14	4	ENSG00000185344|ATP6V0A2, ENSG00000179295|PTPN11, ENSG00000071553|ATP6AP1, ENSG00000109320|NFKB1, ENSG00000050748|MAPK9, ENSG00000137845|ADAM10, ENSG00000164305|CASP3, ENSG00000033627|ATP6V0A1, ENSG00000103653|CSK, ENSG00000254087|LYN, ENSG00000158769|F11R, ENSG00000112062|MAPK14, ENSG00000107643|MAPK8, ENSG00000250565|ATP6V1E2	14	61	-3.58503
hsa05110	Human Diseases	Infectious disease: bacterial	Vibrio cholerae infection	ENSG00000132432|SEC61G, ENSG00000138031|ADCY3, ENSG00000185344|ATP6V0A2, ENSG00000071553|ATP6AP1, ENSG00000072062|PRKACA, ENSG00000155660|PDIA4, ENSG00000197930|ERO1A, ENSG00000075624|ACTB, ENSG00000058262|SEC61A1, ENSG00000033627|ATP6V0A1, ENSG00000154229|PRKCA, ENSG00000064651|SLC12A2, ENSG00000136240|KDELR2, ENSG00000250565|ATP6V1E2	14	1956	60	9173	0.2333	0.400742	ns	0.691071	ns	ENSG00000132432|SEC61G	1	ENSG00000138031|ADCY3, ENSG00000185344|ATP6V0A2, ENSG00000071553|ATP6AP1, ENSG00000072062|PRKACA, ENSG00000155660|PDIA4, ENSG00000197930|ERO1A, ENSG00000075624|ACTB, ENSG00000058262|SEC61A1, ENSG00000033627|ATP6V0A1, ENSG00000154229|PRKCA, ENSG00000064651|SLC12A2, ENSG00000136240|KDELR2, ENSG00000250565|ATP6V1E2	13	46	-3.68605
hsa00330	Metabolism	Amino acid metabolism	Arginine and proline metabolism	ENSG00000130066|SAT1, ENSG00000088826|SMOX, ENSG00000166165|CKB, ENSG00000104524|PYCR3, ENSG00000081181|ARG2, ENSG00000137124|ALDH1B1, ENSG00000123505|AMD1, ENSG00000122884|P4HA1, ENSG00000159423|ALDH4A1, ENSG00000002549|LAP3, ENSG00000133313|CNDP2, ENSG00000072210|ALDH3A2	12	1956	51	9173	0.2353	0.403202	ns	0.691071	ns	ENSG00000130066|SAT1, ENSG00000088826|SMOX, ENSG00000166165|CKB, ENSG00000081181|ARG2	4	ENSG00000104524|PYCR3, ENSG00000137124|ALDH1B1, ENSG00000123505|AMD1, ENSG00000122884|P4HA1, ENSG00000159423|ALDH4A1, ENSG00000002549|LAP3, ENSG00000133313|CNDP2, ENSG00000072210|ALDH3A2	8	46	-1.47442
hsa04657	Organismal Systems	Immune system	IL-17 signaling pathway	ENSG00000177606|JUN, ENSG00000170345|FOS, ENSG00000130522|JUND, ENSG00000080824|HSP90AA1, ENSG00000096384|HSP90AB1, ENSG00000172216|CEBPB, ENSG00000183735|TBK1, ENSG00000109320|NFKB1, ENSG00000136450|SRSF1, ENSG00000118503|TNFAIP3, ENSG00000155313|USP25, ENSG00000050748|MAPK9, ENSG00000082512|TRAF5, ENSG00000066044|ELAVL1, ENSG00000131323|TRAF3, ENSG00000164305|CASP3, ENSG00000069956|MAPK6, ENSG0…	24	1956	106	9173	0.2264	0.407058	ns	0.691071	ns	ENSG00000177606|JUN, ENSG00000170345|FOS, ENSG00000130522|JUND, ENSG00000080824|HSP90AA1, ENSG00000096384|HSP90AB1, ENSG00000172216|CEBPB	6	ENSG00000183735|TBK1, ENSG00000109320|NFKB1, ENSG00000136450|SRSF1, ENSG00000118503|TNFAIP3, ENSG00000155313|USP25, ENSG00000050748|MAPK9, ENSG00000082512|TRAF5, ENSG00000066044|ELAVL1, ENSG00000131323|TRAF3, ENSG00000164305|CASP3, ENSG00000069956|MAPK6, ENSG00000163702|IL17RC, ENSG00000166598|HSP90B1, ENSG00000089053|ANAPC5, ENSG00000055208|TAB2, ENSG00000112062|MAPK14, ENSG00000107643|MAPK8, EN…	18	75	-3.57957
hsa05031	Human Diseases	Substance dependence	Amphetamine addiction	ENSG00000177606|JUN, ENSG00000170345|FOS, ENSG00000128272|ATF4, ENSG00000106089|STX1A, ENSG00000072062|PRKACA, ENSG00000118260|CREB1, ENSG00000213676|ATF6B, ENSG00000182158|CREB3L2, ENSG00000107758|PPP3CB, ENSG00000198668|CALM1, ENSG00000120910|PPP3CC, ENSG00000160014|CALM3, ENSG00000154229|PRKCA, ENSG00000213639|PPP1CB, ENSG00000145349|CAMK2D, ENSG00000138814|PPP3CA, ENSG00000186298|PPP1CC	17	1956	74	9173	0.2297	0.408692	ns	0.691071	ns	ENSG00000177606|JUN, ENSG00000170345|FOS, ENSG00000128272|ATF4, ENSG00000106089|STX1A	4	ENSG00000072062|PRKACA, ENSG00000118260|CREB1, ENSG00000213676|ATF6B, ENSG00000182158|CREB3L2, ENSG00000107758|PPP3CB, ENSG00000198668|CALM1, ENSG00000120910|PPP3CC, ENSG00000160014|CALM3, ENSG00000154229|PRKCA, ENSG00000213639|PPP1CB, ENSG00000145349|CAMK2D, ENSG00000138814|PPP3CA, ENSG00000186298|PPP1CC	13	63	-1.88982
hsa05132	Human Diseases	Infectious disease: bacterial	Salmonella infection	ENSG00000277632|CCL3, ENSG00000177606|JUN, ENSG00000170345|FOS, ENSG00000136950|ARPC5L, ENSG00000077380|DYNC1I2, ENSG00000167705|RILP, ENSG00000133026|MYH10, ENSG00000109320|NFKB1, ENSG00000050748|MAPK9, ENSG00000067900|ROCK1, ENSG00000075624|ACTB, ENSG00000100345|MYH9, ENSG00000197102|DYNC1H1, ENSG00000162704|ARPC5, ENSG00000172936|MYD88, ENSG00000112062|MAPK14, ENSG00000107643|MAPK8, ENSG000001…	22	1956	97	9173	0.2268	0.410731	ns	0.691071	ns	ENSG00000277632|CCL3, ENSG00000177606|JUN, ENSG00000170345|FOS, ENSG00000136950|ARPC5L, ENSG00000167705|RILP	5	ENSG00000077380|DYNC1I2, ENSG00000133026|MYH10, ENSG00000109320|NFKB1, ENSG00000050748|MAPK9, ENSG00000067900|ROCK1, ENSG00000075624|ACTB, ENSG00000100345|MYH9, ENSG00000197102|DYNC1H1, ENSG00000162704|ARPC5, ENSG00000172936|MYD88, ENSG00000112062|MAPK14, ENSG00000107643|MAPK8, ENSG00000136068|FLNB, ENSG00000123143|PKN1, ENSG00000100030|MAPK1, ENSG00000134318|ROCK2, ENSG00000112290|WASF1	17	81	-1.88889
hsa05133	Human Diseases	Infectious disease: bacterial	Pertussis	ENSG00000177606|JUN, ENSG00000170345|FOS, ENSG00000161638|ITGA5, ENSG00000165410|CFL2, ENSG00000168811|IL12A, ENSG00000165806|CASP7, ENSG00000125730|C3, ENSG00000127955|GNAI1, ENSG00000109320|NFKB1, ENSG00000050748|MAPK9, ENSG00000184216|IRAK1, ENSG00000114353|GNAI2, ENSG00000224389|C4B, ENSG00000198668|CALM1, ENSG00000164305|CASP3, ENSG00000160014|CALM3, ENSG00000172936|MYD88, ENSG00000112062|MA…	22	1956	97	9173	0.2268	0.410731	ns	0.691071	ns	ENSG00000177606|JUN, ENSG00000170345|FOS, ENSG00000161638|ITGA5, ENSG00000165410|CFL2, ENSG00000168811|IL12A, ENSG00000165806|CASP7, ENSG00000125730|C3, ENSG00000127955|GNAI1	8	ENSG00000109320|NFKB1, ENSG00000050748|MAPK9, ENSG00000184216|IRAK1, ENSG00000114353|GNAI2, ENSG00000224389|C4B, ENSG00000198668|CALM1, ENSG00000164305|CASP3, ENSG00000160014|CALM3, ENSG00000172936|MYD88, ENSG00000112062|MAPK14, ENSG00000244731|C4A, ENSG00000107643|MAPK8, ENSG00000198001|IRAK4, ENSG00000100030|MAPK1	14	68	-2.30409
hsa00564	Metabolism	Lipid metabolism	Glycerophospholipid metabolism	ENSG00000087085|ACHE, ENSG00000168970|JMJD7-PLA2G4B, ENSG00000153395|LPCAT1, ENSG00000139163|ETNK1, ENSG00000204310|AGPAT1, ENSG00000185813|PCYT2, ENSG00000155189|AGPAT5, ENSG00000160216|AGPAT3, ENSG00000153933|DGKE, ENSG00000116906|GNPAT, ENSG00000077044|DGKD, ENSG00000138018|SELENOI, ENSG00000111684|LPCAT3, ENSG00000172954|LCLAT1, ENSG00000152642|GPD1L, ENSG00000120992|LYPLA1, ENSG00000166428|P…	26	1956	117	9173	0.2222	0.44192	ns	0.739634	ns	ENSG00000087085|ACHE, ENSG00000168970|JMJD7-PLA2G4B	2	ENSG00000153395|LPCAT1, ENSG00000139163|ETNK1, ENSG00000204310|AGPAT1, ENSG00000185813|PCYT2, ENSG00000155189|AGPAT5, ENSG00000160216|AGPAT3, ENSG00000153933|DGKE, ENSG00000116906|GNPAT, ENSG00000077044|DGKD, ENSG00000138018|SELENOI, ENSG00000111684|LPCAT3, ENSG00000172954|LCLAT1, ENSG00000152642|GPD1L, ENSG00000120992|LYPLA1, ENSG00000166428|PLD4, ENSG00000176454|LPCAT4, ENSG00000101290|CDS2, EN…	24	90	-4.21637
hsa04146	Cellular Processes	Transport and catabolism	Peroxisome	ENSG00000142168|SOD1, ENSG00000182054|IDH2, ENSG00000087008|ACOX3, ENSG00000034693|PEX3, ENSG00000166821|PEX11A, ENSG00000131779|PEX11B, ENSG00000242110|AMACR, ENSG00000116906|GNPAT, ENSG00000117305|HMGCL, ENSG00000139197|PEX5, ENSG00000254858|MPV17L2, ENSG00000101417|PXMP4, ENSG00000103150|MLYCD, ENSG00000176894|PXMP2, ENSG00000213965|NUDT19, ENSG00000120915|EPHX2, ENSG00000157911|PEX10, ENSG000…	21	1956	94	9173	0.2234	0.444805	ns	0.740565	ns	ENSG00000142168|SOD1, ENSG00000166821|PEX11A	2	ENSG00000182054|IDH2, ENSG00000087008|ACOX3, ENSG00000034693|PEX3, ENSG00000131779|PEX11B, ENSG00000242110|AMACR, ENSG00000116906|GNPAT, ENSG00000117305|HMGCL, ENSG00000139197|PEX5, ENSG00000254858|MPV17L2, ENSG00000101417|PXMP4, ENSG00000103150|MLYCD, ENSG00000176894|PXMP2, ENSG00000213965|NUDT19, ENSG00000120915|EPHX2, ENSG00000157911|PEX10, ENSG00000101986|ABCD1, ENSG00000117528|ABCD3, ENSG000…	19	77	-4.78634
hsa00561	Metabolism	Lipid metabolism	Glycerolipid metabolism	ENSG00000102393|GLA, ENSG00000168237|GLYCTK, ENSG00000204310|AGPAT1, ENSG00000137124|ALDH1B1, ENSG00000155189|AGPAT5, ENSG00000160216|AGPAT3, ENSG00000062282|DGAT2, ENSG00000153933|DGKE, ENSG00000077044|DGKD, ENSG00000172954|LCLAT1, ENSG00000149476|TKFC, ENSG00000134324|LPIN1, ENSG00000101577|LPIN2, ENSG00000006530|AGK, ENSG00000158669|GPAT4, ENSG00000072210|ALDH3A2	16	1956	71	9173	0.2254	0.447514	ns	0.741194	ns	ENSG00000102393|GLA, ENSG00000168237|GLYCTK	2	ENSG00000204310|AGPAT1, ENSG00000137124|ALDH1B1, ENSG00000155189|AGPAT5, ENSG00000160216|AGPAT3, ENSG00000062282|DGAT2, ENSG00000153933|DGKE, ENSG00000077044|DGKD, ENSG00000172954|LCLAT1, ENSG00000149476|TKFC, ENSG00000134324|LPIN1, ENSG00000101577|LPIN2, ENSG00000006530|AGK, ENSG00000158669|GPAT4, ENSG00000072210|ALDH3A2	14	50	-3.25269
hsa00730	Metabolism	Metabolism of cofactors and vitamins	Thiamine metabolism	ENSG00000106992|AK1, ENSG00000196511|TPK1, ENSG00000244005|NFS1, ENSG00000135778|NTPCR	4	1956	16	9173	0.25	0.454735	ns	0.749252	ns	ENSG00000106992|AK1	1	ENSG00000196511|TPK1, ENSG00000244005|NFS1, ENSG00000135778|NTPCR	3	16	-0.25
hsa00071	Metabolism	Lipid metabolism	Fatty acid degradation	ENSG00000205560|CPT1B, ENSG00000169169|CPT1C, ENSG00000167969|ECI1, ENSG00000110090|CPT1A, ENSG00000087008|ACOX3, ENSG00000157184|CPT2, ENSG00000137124|ALDH1B1, ENSG00000105607|GCDH, ENSG00000138796|HADH, ENSG00000072210|ALDH3A2	10	1956	44	9173	0.2273	0.468648	ns	0.768196	ns	ENSG00000205560|CPT1B, ENSG00000169169|CPT1C, ENSG00000167969|ECI1	3	ENSG00000110090|CPT1A, ENSG00000087008|ACOX3, ENSG00000157184|CPT2, ENSG00000137124|ALDH1B1, ENSG00000105607|GCDH, ENSG00000138796|HADH, ENSG00000072210|ALDH3A2	7	37	-2.63038
hsa04924	Organismal Systems	Endocrine system	Renin secretion	ENSG00000123104|ITPR2, ENSG00000171522|PTGER4, ENSG00000127955|GNAI1, ENSG00000072062|PRKACA, ENSG00000118260|CREB1, ENSG00000107758|PPP3CB, ENSG00000114353|GNAI2, ENSG00000152402|GUCY1A2, ENSG00000164116|GUCY1A1, ENSG00000198668|CALM1, ENSG00000120910|PPP3CC, ENSG00000061918|GUCY1B1, ENSG00000160014|CALM3, ENSG00000164733|CTSB, ENSG00000138814|PPP3CA, ENSG00000096433|ITPR3	16	1956	72	9173	0.2222	0.472177	ns	0.769827	ns	ENSG00000171522|PTGER4, ENSG00000127955|GNAI1	2	ENSG00000123104|ITPR2, ENSG00000072062|PRKACA, ENSG00000118260|CREB1, ENSG00000107758|PPP3CB, ENSG00000114353|GNAI2, ENSG00000152402|GUCY1A2, ENSG00000164116|GUCY1A1, ENSG00000198668|CALM1, ENSG00000120910|PPP3CC, ENSG00000061918|GUCY1B1, ENSG00000160014|CALM3, ENSG00000164733|CTSB, ENSG00000138814|PPP3CA, ENSG00000096433|ITPR3	14	56	-3.34077
hsa00100	Metabolism	Lipid metabolism	Steroid biosynthesis	ENSG00000160285|LSS, ENSG00000172893|DHCR7, ENSG00000107798|LIPA, ENSG00000149809|TM7SF2, ENSG00000057252|SOAT1	5	1956	21	9173	0.2381	0.474485	ns	0.769827	ns		0	ENSG00000160285|LSS, ENSG00000172893|DHCR7, ENSG00000107798|LIPA, ENSG00000149809|TM7SF2, ENSG00000057252|SOAT1	5	18	-1.88562
hsa04621	Organismal Systems	Immune system	NOD-like receptor signaling pathway	ENSG00000177606|JUN, ENSG00000271503|CCL5, ENSG00000185507|IRF7, ENSG00000080824|HSP90AA1, ENSG00000139112|GABARAPL1, ENSG00000213928|IRF9, ENSG00000123104|ITPR2, ENSG00000136810|TXN, ENSG00000137275|RIPK1, ENSG00000159110|IFNAR2, ENSG00000096384|HSP90AB1, ENSG00000171791|BCL2, ENSG00000196954|CASP4, ENSG00000088888|MAVS, ENSG00000005100|DHX33, ENSG00000183735|TBK1, ENSG00000109320|NFKB1, ENSG000…	47	1956	217	9173	0.2166	0.478651	ns	0.770064	ns	ENSG00000177606|JUN, ENSG00000271503|CCL5, ENSG00000185507|IRF7, ENSG00000080824|HSP90AA1, ENSG00000139112|GABARAPL1, ENSG00000213928|IRF9, ENSG00000136810|TXN, ENSG00000096384|HSP90AB1, ENSG00000196954|CASP4	9	ENSG00000123104|ITPR2, ENSG00000137275|RIPK1, ENSG00000159110|IFNAR2, ENSG00000171791|BCL2, ENSG00000088888|MAVS, ENSG00000005100|DHX33, ENSG00000183735|TBK1, ENSG00000109320|NFKB1, ENSG00000118503|TNFAIP3, ENSG00000050748|MAPK9, ENSG00000092439|TRPM7, ENSG00000142166|IFNAR1, ENSG00000171552|BCL2L1, ENSG00000082512|TRAF5, ENSG00000131323|TRAF3, ENSG00000110218|PANX1, ENSG00000111335|OAS2, ENSG000…	38	144	-4.66667
hsa04973	Organismal Systems	Digestive system	Carbohydrate digestion and absorption	ENSG00000159399|HK2, ENSG00000145675|PIK3R1, ENSG00000105221|AKT2, ENSG00000105409|ATP1A3, ENSG00000117020|AKT3, ENSG00000051382|PIK3CB, ENSG00000142208|AKT1, ENSG00000137700|SLC37A4, ENSG00000069849|ATP1B3, ENSG00000141349|G6PC3, ENSG00000121879|PIK3CA	11	1956	49	9173	0.2245	0.479474	ns	0.770064	ns		0	ENSG00000159399|HK2, ENSG00000145675|PIK3R1, ENSG00000105221|AKT2, ENSG00000105409|ATP1A3, ENSG00000117020|AKT3, ENSG00000051382|PIK3CB, ENSG00000142208|AKT1, ENSG00000137700|SLC37A4, ENSG00000069849|ATP1B3, ENSG00000141349|G6PC3, ENSG00000121879|PIK3CA	11	31	-3.95132
hsa04925	Organismal Systems	Endocrine system	Aldosterone synthesis and secretion	ENSG00000123104|ITPR2, ENSG00000123358|NR4A1, ENSG00000138031|ADCY3, ENSG00000128272|ATF4, ENSG00000130164|LDLR, ENSG00000072062|PRKACA, ENSG00000123268|ATF1, ENSG00000153234|NR4A2, ENSG00000118260|CREB1, ENSG00000213676|ATF6B, ENSG00000182158|CREB3L2, ENSG00000183049|CAMK1D, ENSG00000198668|CALM1, ENSG00000105409|ATP1A3, ENSG00000160014|CALM3, ENSG00000154229|PRKCA, ENSG00000073060|SCARB1, ENSG0…	24	1956	110	9173	0.2182	0.487108	ns	0.770998	ns	ENSG00000123358|NR4A1, ENSG00000128272|ATF4, ENSG00000130164|LDLR, ENSG00000153234|NR4A2	4	ENSG00000123104|ITPR2, ENSG00000138031|ADCY3, ENSG00000072062|PRKACA, ENSG00000123268|ATF1, ENSG00000118260|CREB1, ENSG00000213676|ATF6B, ENSG00000182158|CREB3L2, ENSG00000183049|CAMK1D, ENSG00000198668|CALM1, ENSG00000105409|ATP1A3, ENSG00000160014|CALM3, ENSG00000154229|PRKCA, ENSG00000073060|SCARB1, ENSG00000145349|CAMK2D, ENSG00000096433|ITPR3, ENSG00000069849|ATP1B3, ENSG00000115825|PRKD3, E…	20	83	-1.75623
hsa00430	Metabolism	Metabolism of other amino acids	Taurine and hypotaurine metabolism	ENSG00000139631|CSAD, ENSG00000100031|GGT1, ENSG00000181915|ADO	3	1956	12	9173	0.25	0.488144	ns	0.770998	ns	ENSG00000139631|CSAD	1	ENSG00000100031|GGT1, ENSG00000181915|ADO	2	9	0.333333
hsa03020	Genetic Information Processing	Transcription	RNA polymerase	ENSG00000005075|POLR2J, ENSG00000125630|POLR1B, ENSG00000186141|POLR3C, ENSG00000068654|POLR1A, ENSG00000113356|POLR3G, ENSG00000181222|POLR2A, ENSG00000148606|POLR3A, ENSG00000100413|POLR3H, ENSG00000121851|POLR3GL	9	1956	40	9173	0.225	0.489652	ns	0.770998	ns	ENSG00000005075|POLR2J, ENSG00000186141|POLR3C	2	ENSG00000125630|POLR1B, ENSG00000068654|POLR1A, ENSG00000113356|POLR3G, ENSG00000181222|POLR2A, ENSG00000148606|POLR3A, ENSG00000100413|POLR3H, ENSG00000121851|POLR3GL	7	31	-2.33487
hsa04964	Organismal Systems	Excretory system	Proximal tubule bicarbonate reclamation	ENSG00000104267|CA2, ENSG00000183048|SLC25A10, ENSG00000115419|GLS, ENSG00000105409|ATP1A3, ENSG00000069849|ATP1B3, ENSG00000148672|GLUD1	6	1956	26	9173	0.2308	0.489753	ns	0.770998	ns	ENSG00000104267|CA2	1	ENSG00000183048|SLC25A10, ENSG00000115419|GLS, ENSG00000105409|ATP1A3, ENSG00000069849|ATP1B3, ENSG00000148672|GLUD1	5	19	-1.60591
hsa04923	Organismal Systems	Endocrine system	Regulation of lipolysis in adipocytes	ENSG00000138031|ADCY3, ENSG00000145675|PIK3R1, ENSG00000127955|GNAI1, ENSG00000072062|PRKACA, ENSG00000105221|AKT2, ENSG00000114353|GNAI2, ENSG00000117020|AKT3, ENSG00000171105|INSR, ENSG00000051382|PIK3CB, ENSG00000142208|AKT1, ENSG00000169047|IRS1, ENSG00000121879|PIK3CA, ENSG00000121281|ADCY7	13	1956	59	9173	0.2203	0.498125	ns	0.779138	ns	ENSG00000127955|GNAI1	1	ENSG00000138031|ADCY3, ENSG00000145675|PIK3R1, ENSG00000072062|PRKACA, ENSG00000105221|AKT2, ENSG00000114353|GNAI2, ENSG00000117020|AKT3, ENSG00000171105|INSR, ENSG00000051382|PIK3CB, ENSG00000142208|AKT1, ENSG00000169047|IRS1, ENSG00000121879|PIK3CA, ENSG00000121281|ADCY7	12	48	-2.74241
hsa04014	Environmental Information Processing	Signal transduction	Ras signaling pathway	ENSG00000168243|GNG4, ENSG00000119630|PGF, ENSG00000134954|ETS1, ENSG00000168970|JMJD7-PLA2G4B, ENSG00000077782|FGFR1, ENSG00000126458|RRAS, ENSG00000068028|RASSF1, ENSG00000185989|RASA3, ENSG00000180370|PAK2, ENSG00000174775|HRAS, ENSG00000145675|PIK3R1, ENSG00000143344|RGL1, ENSG00000111664|GNB3, ENSG00000130396|AFDN, ENSG00000266094|RASSF5, ENSG00000171777|RASGRP4, ENSG00000176533|GNG7, ENSG00…	52	1956	242	9173	0.2149	0.500756	ns	0.779138	ns	ENSG00000119630|PGF, ENSG00000168970|JMJD7-PLA2G4B, ENSG00000077782|FGFR1, ENSG00000126458|RRAS, ENSG00000068028|RASSF1, ENSG00000174775|HRAS, ENSG00000111664|GNB3	7	ENSG00000168243|GNG4, ENSG00000134954|ETS1, ENSG00000185989|RASA3, ENSG00000180370|PAK2, ENSG00000145675|PIK3R1, ENSG00000143344|RGL1, ENSG00000130396|AFDN, ENSG00000266094|RASSF5, ENSG00000171777|RASGRP4, ENSG00000176533|GNG7, ENSG00000140443|IGF1R, ENSG00000179295|PTPN11, ENSG00000196712|NF1, ENSG00000183735|TBK1, ENSG00000072062|PRKACA, ENSG00000109320|NFKB1, ENSG00000105221|AKT2, ENSG00000109…	45	206	-5.78288
hsa00410	Metabolism	Metabolism of other amino acids	beta-Alanine metabolism	ENSG00000088826|SMOX, ENSG00000137124|ALDH1B1, ENSG00000119711|ALDH6A1, ENSG00000103150|MLYCD, ENSG00000183044|ABAT, ENSG00000133313|CNDP2, ENSG00000072210|ALDH3A2	7	1956	31	9173	0.2258	0.502275	ns	0.779138	ns	ENSG00000088826|SMOX	1	ENSG00000137124|ALDH1B1, ENSG00000119711|ALDH6A1, ENSG00000103150|MLYCD, ENSG00000183044|ABAT, ENSG00000133313|CNDP2, ENSG00000072210|ALDH3A2	6	27	-3.0792
hsa00780	Metabolism	Metabolism of cofactors and vitamins	Biotin metabolism	ENSG00000169814|BTD	1	1956	3	9173	0.3333	0.513035	ns	0.791967	ns		0	ENSG00000169814|BTD	1	3	-1.73205
hsa00900	Metabolism	Metabolism of terpenoids and polyketides	Terpenoid backbone biosynthesis	ENSG00000164494|PDSS2, ENSG00000148459|PDSS1, ENSG00000116237|ICMT, ENSG00000084073|ZMPSTE24, ENSG00000153989|NUS1	5	1956	22	9173	0.2273	0.519282	ns	0.793916	ns		0	ENSG00000164494|PDSS2, ENSG00000148459|PDSS1, ENSG00000116237|ICMT, ENSG00000084073|ZMPSTE24, ENSG00000153989|NUS1	5	22	-1.91881
hsa05020	Human Diseases	Neurodegenerative disease	Prion disease	ENSG00000204389|HSPA1A, ENSG00000271503|CCL5, ENSG00000142168|SOD1, ENSG00000149294|NCAM1, ENSG00000072062|PRKACA, ENSG00000135862|LAMC1, ENSG00000126767|ELK1, ENSG00000120738|EGR1, ENSG00000100030|MAPK1	9	1956	41	9173	0.2195	0.522289	ns	0.793916	ns	ENSG00000204389|HSPA1A, ENSG00000271503|CCL5, ENSG00000142168|SOD1	3	ENSG00000149294|NCAM1, ENSG00000072062|PRKACA, ENSG00000135862|LAMC1, ENSG00000126767|ELK1, ENSG00000120738|EGR1, ENSG00000100030|MAPK1	6	29	-1.11417
hsa04064	Environmental Information Processing	Signal transduction	NF-kappa B signaling pathway	ENSG00000099860|GADD45B, ENSG00000122861|PLAU, ENSG00000006062|MAP3K14, ENSG00000137275|RIPK1, ENSG00000171791|BCL2, ENSG00000143799|PARP1, ENSG00000109320|NFKB1, ENSG00000082805|ERC1, ENSG00000118503|TNFAIP3, ENSG00000184216|IRAK1, ENSG00000121060|TRIM25, ENSG00000171552|BCL2L1, ENSG00000082512|TRAF5, ENSG00000149311|ATM, ENSG00000131323|TRAF3, ENSG00000003402|CFLAR, ENSG00000198286|CARD11, ENSG…	27	1956	126	9173	0.2143	0.52395	ns	0.793916	ns	ENSG00000099860|GADD45B, ENSG00000122861|PLAU, ENSG00000006062|MAP3K14	3	ENSG00000137275|RIPK1, ENSG00000171791|BCL2, ENSG00000143799|PARP1, ENSG00000109320|NFKB1, ENSG00000082805|ERC1, ENSG00000118503|TNFAIP3, ENSG00000184216|IRAK1, ENSG00000121060|TRIM25, ENSG00000171552|BCL2L1, ENSG00000082512|TRAF5, ENSG00000149311|ATM, ENSG00000131323|TRAF3, ENSG00000003402|CFLAR, ENSG00000198286|CARD11, ENSG00000172175|MALT1, ENSG00000101266|CSNK2A1, ENSG00000172936|MYD88, ENSG0…	24	85	-4.23014
hsa04072	Environmental Information Processing	Signal transduction	Phospholipase D signaling pathway	ENSG00000176170|SPHK1, ENSG00000120899|PTK2B, ENSG00000168970|JMJD7-PLA2G4B, ENSG00000138031|ADCY3, ENSG00000126458|RRAS, ENSG00000174775|HRAS, ENSG00000145675|PIK3R1, ENSG00000181104|F2R, ENSG00000179295|PTPN11, ENSG00000204310|AGPAT1, ENSG00000105221|AKT2, ENSG00000155189|AGPAT5, ENSG00000160216|AGPAT3, ENSG00000107242|PIP5K1B, ENSG00000109458|GAB1, ENSG00000120063|GNA13, ENSG00000153933|DGKE, …	34	1956	159	9173	0.2138	0.524284	ns	0.793916	ns	ENSG00000176170|SPHK1, ENSG00000168970|JMJD7-PLA2G4B, ENSG00000126458|RRAS, ENSG00000174775|HRAS	4	ENSG00000120899|PTK2B, ENSG00000138031|ADCY3, ENSG00000145675|PIK3R1, ENSG00000181104|F2R, ENSG00000179295|PTPN11, ENSG00000204310|AGPAT1, ENSG00000105221|AKT2, ENSG00000155189|AGPAT5, ENSG00000160216|AGPAT3, ENSG00000107242|PIP5K1B, ENSG00000109458|GAB1, ENSG00000120063|GNA13, ENSG00000153933|DGKE, ENSG00000077044|DGKD, ENSG00000100055|CYTH4, ENSG00000117020|AKT3, ENSG00000171105|INSR, ENSG00000…	30	134	-5.87431
hsa00740	Metabolism	Metabolism of cofactors and vitamins	Riboflavin metabolism	ENSG00000090013|BLVRB, ENSG00000135002|RFK	2	1956	8	9173	0.25	0.534943	ns	0.802415	ns	ENSG00000090013|BLVRB	1	ENSG00000135002|RFK	1	7	-0.755929
hsa04122	Genetic Information Processing	Folding, sorting and degradation	Sulfur relay system	ENSG00000244005|NFS1, ENSG00000124217|MOCS3	2	1956	8	9173	0.25	0.534943	ns	0.802415	ns		0	ENSG00000244005|NFS1, ENSG00000124217|MOCS3	2	8	-2.12132
hsa03420	Genetic Information Processing	Replication and repair	Nucleotide excision repair	ENSG00000115350|POLE4, ENSG00000158290|CUL4B, ENSG00000145736|GTF2H2, ENSG00000104884|ERCC2, ENSG00000110768|GTF2H1, ENSG00000183474|GTF2H2C, ENSG00000105486|LIG1, ENSG00000154767|XPC, ENSG00000177084|POLE, ENSG00000167986|DDB1, ENSG00000213780|GTF2H4, ENSG00000139842|CUL4A	12	1956	56	9173	0.2143	0.54513	ns	0.813856	ns	ENSG00000115350|POLE4	1	ENSG00000158290|CUL4B, ENSG00000145736|GTF2H2, ENSG00000104884|ERCC2, ENSG00000110768|GTF2H1, ENSG00000183474|GTF2H2C, ENSG00000105486|LIG1, ENSG00000154767|XPC, ENSG00000177084|POLE, ENSG00000167986|DDB1, ENSG00000213780|GTF2H4, ENSG00000139842|CUL4A	11	45	-4.17399
hsa04622	Organismal Systems	Immune system	RIG-I-like receptor signaling pathway	ENSG00000185507|IRF7, ENSG00000187608|ISG15, ENSG00000137275|RIPK1, ENSG00000168811|IL12A, ENSG00000088888|MAVS, ENSG00000183735|TBK1, ENSG00000109320|NFKB1, ENSG00000050748|MAPK9, ENSG00000163512|AZI2, ENSG00000121060|TRIM25, ENSG00000215301|DDX3X, ENSG00000101695|RNF125, ENSG00000131323|TRAF3, ENSG00000149476|TKFC, ENSG00000112062|MAPK14, ENSG00000107643|MAPK8, ENSG00000003400|CASP10	17	1956	80	9173	0.2125	0.550752	ns	0.818407	ns	ENSG00000185507|IRF7, ENSG00000187608|ISG15, ENSG00000168811|IL12A	3	ENSG00000137275|RIPK1, ENSG00000088888|MAVS, ENSG00000183735|TBK1, ENSG00000109320|NFKB1, ENSG00000050748|MAPK9, ENSG00000163512|AZI2, ENSG00000121060|TRIM25, ENSG00000215301|DDX3X, ENSG00000101695|RNF125, ENSG00000131323|TRAF3, ENSG00000149476|TKFC, ENSG00000112062|MAPK14, ENSG00000107643|MAPK8, ENSG00000003400|CASP10	14	55	-4.0452
hsa00910	Metabolism	Energy metabolism	Nitrogen metabolism	ENSG00000104267|CA2, ENSG00000178538|CA8, ENSG00000135821|GLUL, ENSG00000148672|GLUD1	4	1956	18	9173	0.2222	0.555025	ns	0.82092	ns	ENSG00000104267|CA2	1	ENSG00000178538|CA8, ENSG00000135821|GLUL, ENSG00000148672|GLUD1	3	12	-1.44338
hsa04062	Organismal Systems	Immune system	Chemokine signaling pathway	ENSG00000277632|CCL3, ENSG00000271503|CCL5, ENSG00000168243|GNG4, ENSG00000163823|CCR1, ENSG00000120899|PTK2B, ENSG00000157764|BRAF, ENSG00000138031|ADCY3, ENSG00000141968|VAV1, ENSG00000174775|HRAS, ENSG00000145675|PIK3R1, ENSG00000127955|GNAI1, ENSG00000111664|GNB3, ENSG00000184451|CCR10, ENSG00000176533|GNG7, ENSG00000198055|GRK6, ENSG00000072062|PRKACA, ENSG00000109320|NFKB1, ENSG00000105221|…	45	1956	214	9173	0.2103	0.569934	ns	0.839069	ns	ENSG00000277632|CCL3, ENSG00000271503|CCL5, ENSG00000174775|HRAS, ENSG00000127955|GNAI1, ENSG00000111664|GNB3, ENSG00000161921|CXCL16	6	ENSG00000168243|GNG4, ENSG00000163823|CCR1, ENSG00000120899|PTK2B, ENSG00000157764|BRAF, ENSG00000138031|ADCY3, ENSG00000141968|VAV1, ENSG00000145675|PIK3R1, ENSG00000184451|CCR10, ENSG00000176533|GNG7, ENSG00000198055|GRK6, ENSG00000072062|PRKACA, ENSG00000109320|NFKB1, ENSG00000105221|AKT2, ENSG00000067900|ROCK1, ENSG00000099942|CRKL, ENSG00000128340|RAC2, ENSG00000125388|GRK4, ENSG00000148498|…	39	157	-7.02316
hsa04136	Cellular Processes	Transport and catabolism	Autophagy - other	ENSG00000139112|GABARAPL1, ENSG00000066739|ATG2B, ENSG00000141564|RPTOR, ENSG00000198793|MTOR, ENSG00000070540|WIPI1, ENSG00000175224|ATG13, ENSG00000168397|ATG4B	7	1956	33	9173	0.2121	0.574727	ns	0.842226	ns	ENSG00000139112|GABARAPL1	1	ENSG00000066739|ATG2B, ENSG00000141564|RPTOR, ENSG00000198793|MTOR, ENSG00000070540|WIPI1, ENSG00000175224|ATG13, ENSG00000168397|ATG4B	6	31	-1.61645
hsa05134	Human Diseases	Infectious disease: bacterial	Legionellosis	ENSG00000173110|HSPA6, ENSG00000204388|HSPA1B, ENSG00000204389|HSPA1A, ENSG00000109971|HSPA8, ENSG00000013441|CLK1, ENSG00000126803|HSPA2, ENSG00000168811|IL12A, ENSG00000254772|EEF1G, ENSG00000144381|HSPD1, ENSG00000165806|CASP7, ENSG00000125730|C3, ENSG00000109320|NFKB1, ENSG00000164305|CASP3, ENSG00000172936|MYD88, ENSG00000077150|NFKB2, ENSG00000120868|APAF1	16	1956	77	9173	0.2078	0.591573	ns	0.862937	ns	ENSG00000173110|HSPA6, ENSG00000204388|HSPA1B, ENSG00000204389|HSPA1A, ENSG00000109971|HSPA8, ENSG00000013441|CLK1, ENSG00000126803|HSPA2, ENSG00000168811|IL12A, ENSG00000254772|EEF1G, ENSG00000144381|HSPD1, ENSG00000165806|CASP7, ENSG00000125730|C3	11	ENSG00000109320|NFKB1, ENSG00000164305|CASP3, ENSG00000172936|MYD88, ENSG00000077150|NFKB2, ENSG00000120868|APAF1	5	51	0.420084
hsa03008	Genetic Information Processing	Translation	Ribosome biogenesis in eukaryotes	ENSG00000140598|EFL1, ENSG00000101888|NXT2, ENSG00000135372|NAT10, ENSG00000130119|GNL3L, ENSG00000065183|WDR3, ENSG00000112159|MDN1, ENSG00000124383|MPHOSPH10, ENSG00000058729|RIOK2, ENSG00000163811|WDR43, ENSG00000119285|HEATR1, ENSG00000070814|TCOF1, ENSG00000082898|XPO1, ENSG00000011260|UTP18, ENSG00000165271|NOL6, ENSG00000115368|WDR75, ENSG00000101266|CSNK2A1, ENSG00000130826|DKC1, ENSG0000…	23	1956	111	9173	0.2072	0.599472	ns	0.863486	ns		0	ENSG00000140598|EFL1, ENSG00000101888|NXT2, ENSG00000135372|NAT10, ENSG00000130119|GNL3L, ENSG00000065183|WDR3, ENSG00000112159|MDN1, ENSG00000124383|MPHOSPH10, ENSG00000058729|RIOK2, ENSG00000163811|WDR43, ENSG00000119285|HEATR1, ENSG00000070814|TCOF1, ENSG00000082898|XPO1, ENSG00000011260|UTP18, ENSG00000165271|NOL6, ENSG00000115368|WDR75, ENSG00000101266|CSNK2A1, ENSG00000130826|DKC1, ENSG0000…	23	91	-6.18488
hsa00061	Metabolism	Lipid metabolism	Fatty acid biosynthesis	ENSG00000278540|ACACA, ENSG00000169710|FASN, ENSG00000076555|ACACB	3	1956	14	9173	0.2143	0.600452	ns	0.863486	ns		0	ENSG00000278540|ACACA, ENSG00000169710|FASN, ENSG00000076555|ACACB	3	12	-2.02073
hsa00604	Metabolism	Glycan biosynthesis and metabolism	Glycosphingolipid biosynthesis - ganglio series	ENSG00000008513|ST3GAL1, ENSG00000169359|SLC33A1, ENSG00000157350|ST3GAL2, ENSG00000170266|GLB1	4	1956	19	9173	0.2105	0.601289	ns	0.863486	ns		0	ENSG00000008513|ST3GAL1, ENSG00000169359|SLC33A1, ENSG00000157350|ST3GAL2, ENSG00000170266|GLB1	4	15	-1.29099
hsa05014	Human Diseases	Neurodegenerative disease	Amyotrophic lateral sclerosis	ENSG00000142168|SOD1, ENSG00000028137|TNFRSF1B, ENSG00000171791|BCL2, ENSG00000233276|GPX1, ENSG00000197442|MAP3K5, ENSG00000107758|PPP3CB, ENSG00000171552|BCL2L1, ENSG00000164305|CASP3, ENSG00000120910|PPP3CC, ENSG00000138814|PPP3CA, ENSG00000120868|APAF1, ENSG00000112062|MAPK14, ENSG00000144566|RAB5A	13	1956	63	9173	0.2063	0.602811	ns	0.863486	ns	ENSG00000142168|SOD1, ENSG00000233276|GPX1	2	ENSG00000028137|TNFRSF1B, ENSG00000171791|BCL2, ENSG00000197442|MAP3K5, ENSG00000107758|PPP3CB, ENSG00000171552|BCL2L1, ENSG00000164305|CASP3, ENSG00000120910|PPP3CC, ENSG00000138814|PPP3CA, ENSG00000120868|APAF1, ENSG00000112062|MAPK14, ENSG00000144566|RAB5A	11	50	-2.96985
hsa04130	Genetic Information Processing	Folding, sorting and degradation	SNARE interactions in vesicular transport	ENSG00000053501|USE1, ENSG00000106089|STX1A, ENSG00000092531|SNAP23, ENSG00000124333|VAMP7, ENSG00000111450|STX2, ENSG00000099940|SNAP29, ENSG00000108587|GOSR1	7	1956	34	9173	0.2059	0.609001	ns	0.864564	ns	ENSG00000053501|USE1, ENSG00000106089|STX1A	2	ENSG00000092531|SNAP23, ENSG00000124333|VAMP7, ENSG00000111450|STX2, ENSG00000099940|SNAP29, ENSG00000108587|GOSR1	5	34	-2.05798
hsa00062	Metabolism	Lipid metabolism	Fatty acid elongation	ENSG00000097021|ACOT7, ENSG00000170522|ELOVL6, ENSG00000221988|PPT2, ENSG00000206527|HACD2, ENSG00000116353|MECR, ENSG00000149084|HSD17B12, ENSG00000138796|HADH	7	1956	34	9173	0.2059	0.609001	ns	0.864564	ns	ENSG00000097021|ACOT7	1	ENSG00000170522|ELOVL6, ENSG00000221988|PPT2, ENSG00000206527|HACD2, ENSG00000116353|MECR, ENSG00000149084|HSD17B12, ENSG00000138796|HADH	6	26	-2.35339
hsa04918	Organismal Systems	Endocrine system	Thyroid hormone synthesis	ENSG00000123104|ITPR2, ENSG00000138031|ADCY3, ENSG00000128272|ATF4, ENSG00000233276|GPX1, ENSG00000116830|TTF2, ENSG00000072062|PRKACA, ENSG00000155660|PDIA4, ENSG00000118260|CREB1, ENSG00000213676|ATF6B, ENSG00000182158|CREB3L2, ENSG00000105409|ATP1A3, ENSG00000154229|PRKCA, ENSG00000127022|CANX, ENSG00000166598|HSP90B1, ENSG00000096433|ITPR3, ENSG00000069849|ATP1B3, ENSG00000121281|ADCY7	17	1956	83	9173	0.2048	0.617649	ns	0.872944	ns	ENSG00000128272|ATF4, ENSG00000233276|GPX1	2	ENSG00000123104|ITPR2, ENSG00000138031|ADCY3, ENSG00000116830|TTF2, ENSG00000072062|PRKACA, ENSG00000155660|PDIA4, ENSG00000118260|CREB1, ENSG00000213676|ATF6B, ENSG00000182158|CREB3L2, ENSG00000105409|ATP1A3, ENSG00000154229|PRKCA, ENSG00000127022|CANX, ENSG00000166598|HSP90B1, ENSG00000096433|ITPR3, ENSG00000069849|ATP1B3, ENSG00000121281|ADCY7	15	60	-2.06559
hsa05412	Human Diseases	Cardiovascular disease	Arrhythmogenic right ventricular cardiomyopathy	ENSG00000161638|ITGA5, ENSG00000135424|ITGA7, ENSG00000082781|ITGB5, ENSG00000096696|DSP, ENSG00000005884|ITGA3, ENSG00000057294|PKP2, ENSG00000174437|ATP2A2, ENSG00000075624|ACTB, ENSG00000067191|CACNB1, ENSG00000173801|JUP, ENSG00000115232|ITGA4, ENSG00000138795|LEF1, ENSG00000091409|ITGA6, ENSG00000173402|DAG1, ENSG00000130433|CACNG6	15	1956	74	9173	0.2027	0.633263	ns	0.891052	ns	ENSG00000161638|ITGA5, ENSG00000135424|ITGA7, ENSG00000096696|DSP	3	ENSG00000082781|ITGB5, ENSG00000005884|ITGA3, ENSG00000057294|PKP2, ENSG00000174437|ATP2A2, ENSG00000075624|ACTB, ENSG00000067191|CACNB1, ENSG00000173801|JUP, ENSG00000115232|ITGA4, ENSG00000138795|LEF1, ENSG00000091409|ITGA6, ENSG00000173402|DAG1, ENSG00000130433|CACNG6	12	65	-0.992278
hsa04971	Organismal Systems	Digestive system	Gastric acid secretion	ENSG00000123104|ITPR2, ENSG00000138031|ADCY3, ENSG00000127955|GNAI1, ENSG00000104267|CA2, ENSG00000072062|PRKACA, ENSG00000114353|GNAI2, ENSG00000075624|ACTB, ENSG00000198668|CALM1, ENSG00000105409|ATP1A3, ENSG00000160014|CALM3, ENSG00000154229|PRKCA, ENSG00000145349|CAMK2D, ENSG00000096433|ITPR3, ENSG00000069849|ATP1B3, ENSG00000121281|ADCY7, ENSG00000164889|SLC4A2	16	1956	79	9173	0.2025	0.636112	ns	0.891117	ns	ENSG00000127955|GNAI1, ENSG00000104267|CA2	2	ENSG00000123104|ITPR2, ENSG00000138031|ADCY3, ENSG00000072062|PRKACA, ENSG00000114353|GNAI2, ENSG00000075624|ACTB, ENSG00000198668|CALM1, ENSG00000105409|ATP1A3, ENSG00000160014|CALM3, ENSG00000154229|PRKCA, ENSG00000145349|CAMK2D, ENSG00000096433|ITPR3, ENSG00000069849|ATP1B3, ENSG00000121281|ADCY7, ENSG00000164889|SLC4A2	14	64	-4.5
hsa04540	Cellular Processes	Cellular community - eukaryotes	Gap junction	ENSG00000137267|TUBB2A, ENSG00000123104|ITPR2, ENSG00000137285|TUBB2B, ENSG00000138031|ADCY3, ENSG00000174775|HRAS, ENSG00000127955|GNAI1, ENSG00000072062|PRKACA, ENSG00000137764|MAP2K5, ENSG00000114353|GNAI2, ENSG00000152402|GUCY1A2, ENSG00000164116|GUCY1A1, ENSG00000196230|TUBB, ENSG00000213281|NRAS, ENSG00000061918|GUCY1B1, ENSG00000154229|PRKCA, ENSG00000104833|TUBB4A, ENSG00000096433|ITPR3, …	20	1956	99	9173	0.202	0.646997	ns	0.902391	ns	ENSG00000137267|TUBB2A, ENSG00000137285|TUBB2B, ENSG00000174775|HRAS, ENSG00000127955|GNAI1	4	ENSG00000123104|ITPR2, ENSG00000138031|ADCY3, ENSG00000072062|PRKACA, ENSG00000137764|MAP2K5, ENSG00000114353|GNAI2, ENSG00000152402|GUCY1A2, ENSG00000164116|GUCY1A1, ENSG00000196230|TUBB, ENSG00000213281|NRAS, ENSG00000061918|GUCY1B1, ENSG00000154229|PRKCA, ENSG00000104833|TUBB4A, ENSG00000096433|ITPR3, ENSG00000100030|MAPK1, ENSG00000141551|CSNK1D, ENSG00000121281|ADCY7	16	82	-3.97553
hsa04380	Organismal Systems	Development and regeneration	Osteoclast differentiation	ENSG00000177606|JUN, ENSG00000170345|FOS, ENSG00000130522|JUND, ENSG00000161011|SQSTM1, ENSG00000213928|IRF9, ENSG00000184557|SOCS3, ENSG00000075426|FOSL2, ENSG00000101096|NFATC2, ENSG00000143387|CTSK, ENSG00000006062|MAP3K14, ENSG00000043462|LCP2, ENSG00000159110|IFNAR2, ENSG00000145675|PIK3R1, ENSG00000104972|LILRB1, ENSG00000109320|NFKB1, ENSG00000105221|AKT2, ENSG00000050748|MAPK9, ENSG000001…	38	1956	187	9173	0.2032	0.66078	ns	0.91759	ns	ENSG00000177606|JUN, ENSG00000170345|FOS, ENSG00000130522|JUND, ENSG00000161011|SQSTM1, ENSG00000213928|IRF9, ENSG00000184557|SOCS3, ENSG00000075426|FOSL2, ENSG00000143387|CTSK, ENSG00000006062|MAP3K14	9	ENSG00000101096|NFATC2, ENSG00000043462|LCP2, ENSG00000159110|IFNAR2, ENSG00000145675|PIK3R1, ENSG00000104972|LILRB1, ENSG00000109320|NFKB1, ENSG00000105221|AKT2, ENSG00000050748|MAPK9, ENSG00000118260|CREB1, ENSG00000142166|IFNAR1, ENSG00000107758|PPP3CB, ENSG00000117020|AKT3, ENSG00000051382|PIK3CB, ENSG00000120910|PPP3CC, ENSG00000105329|TGFB1, ENSG00000142208|AKT1, ENSG00000239998|LILRA2, ENS…	29	119	-4.67516
hsa00860	Metabolism	Metabolism of cofactors and vitamins	Porphyrin metabolism	ENSG00000090013|BLVRB, ENSG00000188690|UROS, ENSG00000006695|COX10, ENSG00000066926|FECH, ENSG00000165060|FXN, ENSG00000080819|CPOX, ENSG00000014919|COX15, ENSG00000143224|PPOX, ENSG00000139428|MMAB	9	1956	46	9173	0.1957	0.671559	ns	0.924769	ns	ENSG00000090013|BLVRB	1	ENSG00000188690|UROS, ENSG00000006695|COX10, ENSG00000066926|FECH, ENSG00000165060|FXN, ENSG00000080819|CPOX, ENSG00000014919|COX15, ENSG00000143224|PPOX, ENSG00000139428|MMAB	8	28	-2.64575
hsa04979	Organismal Systems	Digestive system	Cholesterol metabolism	ENSG00000130164|LDLR, ENSG00000144959|NCEH1, ENSG00000134243|SORT1, ENSG00000157978|LDLRAP1, ENSG00000107798|LIPA, ENSG00000073060|SCARB1, ENSG00000213585|VDAC1, ENSG00000057252|SOAT1, ENSG00000101558|VAPA, ENSG00000165029|ABCA1	10	1956	51	9173	0.1961	0.671766	ns	0.924769	ns	ENSG00000130164|LDLR	1	ENSG00000144959|NCEH1, ENSG00000134243|SORT1, ENSG00000157978|LDLRAP1, ENSG00000107798|LIPA, ENSG00000073060|SCARB1, ENSG00000213585|VDAC1, ENSG00000057252|SOAT1, ENSG00000101558|VAPA, ENSG00000165029|ABCA1	9	45	-0.298142
hsa00760	Metabolism	Metabolism of cofactors and vitamins	Nicotinate and nicotinamide metabolism	ENSG00000147813|NAPRT, ENSG00000125458|NT5C, ENSG00000112992|NNT, ENSG00000004468|CD38, ENSG00000008130|NADK, ENSG00000076685|NT5C2	6	1956	31	9173	0.1935	0.67484	ns	0.924996	ns	ENSG00000147813|NAPRT, ENSG00000125458|NT5C	2	ENSG00000112992|NNT, ENSG00000004468|CD38, ENSG00000008130|NADK, ENSG00000076685|NT5C2	4	28	-1.13389
hsa04727	Organismal Systems	Nervous system	GABAergic synapse	ENSG00000168243|GNG4, ENSG00000139112|GABARAPL1, ENSG00000111886|GABRR2, ENSG00000138031|ADCY3, ENSG00000127955|GNAI1, ENSG00000111664|GNB3, ENSG00000176533|GNG7, ENSG00000072062|PRKACA, ENSG00000115419|GLS, ENSG00000111371|SLC38A1, ENSG00000114353|GNAI2, ENSG00000154229|PRKCA, ENSG00000135821|GLUL, ENSG00000078369|GNB1, ENSG00000017483|SLC38A5, ENSG00000171723|GPHN, ENSG00000183044|ABAT, ENSG000…	20	1956	101	9173	0.198	0.684296	ns	0.933932	ns	ENSG00000139112|GABARAPL1, ENSG00000111886|GABRR2, ENSG00000127955|GNAI1, ENSG00000111664|GNB3	4	ENSG00000168243|GNG4, ENSG00000138031|ADCY3, ENSG00000176533|GNG7, ENSG00000072062|PRKACA, ENSG00000115419|GLS, ENSG00000111371|SLC38A1, ENSG00000114353|GNAI2, ENSG00000154229|PRKCA, ENSG00000135821|GLUL, ENSG00000078369|GNB1, ENSG00000017483|SLC38A5, ENSG00000171723|GPHN, ENSG00000183044|ABAT, ENSG00000073969|NSF, ENSG00000121281|ADCY7, ENSG00000141837|CACNA1A	16	72	-1.76777
hsa04020	Environmental Information Processing	Signal transduction	Calcium signaling pathway	ENSG00000196218|RYR1, ENSG00000176170|SPHK1, ENSG00000186815|TPCN1, ENSG00000123104|ITPR2, ENSG00000120899|PTK2B, ENSG00000074370|ATP2A3, ENSG00000137825|ITPKA, ENSG00000138031|ADCY3, ENSG00000102893|PHKB, ENSG00000169100|SLC25A6, ENSG00000181104|F2R, ENSG00000175938|ORAI3, ENSG00000072062|PRKACA, ENSG00000083454|P2RX5, ENSG00000160991|ORAI2, ENSG00000004468|CD38, ENSG00000183049|CAMK1D, ENSG0000…	39	1956	194	9173	0.201	0.689955	ns	0.937404	ns	ENSG00000176170|SPHK1, ENSG00000137825|ITPKA, ENSG00000169100|SLC25A6	3	ENSG00000196218|RYR1, ENSG00000186815|TPCN1, ENSG00000123104|ITPR2, ENSG00000120899|PTK2B, ENSG00000074370|ATP2A3, ENSG00000138031|ADCY3, ENSG00000102893|PHKB, ENSG00000181104|F2R, ENSG00000175938|ORAI3, ENSG00000072062|PRKACA, ENSG00000083454|P2RX5, ENSG00000160991|ORAI2, ENSG00000004468|CD38, ENSG00000183049|CAMK1D, ENSG00000107758|PPP3CB, ENSG00000174437|ATP2A2, ENSG00000198668|CALM1, ENSG0000…	36	165	-4.59314
hsa00600	Metabolism	Lipid metabolism	Sphingolipid metabolism	ENSG00000176170|SPHK1, ENSG00000102393|GLA, ENSG00000162139|NEU3, ENSG00000164023|SGMS2, ENSG00000100422|CERK, ENSG00000078124|ACER3, ENSG00000198964|SGMS1, ENSG00000170266|GLB1, ENSG00000174607|UGT8, ENSG00000119537|KDSR, ENSG00000070610|GBA2	11	1956	57	9173	0.193	0.696263	ns	0.937404	ns	ENSG00000176170|SPHK1, ENSG00000102393|GLA, ENSG00000164023|SGMS2	3	ENSG00000162139|NEU3, ENSG00000100422|CERK, ENSG00000078124|ACER3, ENSG00000198964|SGMS1, ENSG00000170266|GLB1, ENSG00000174607|UGT8, ENSG00000119537|KDSR, ENSG00000070610|GBA2	8	45	-3.87585
hsa04961	Organismal Systems	Excretory system	Endocrine and other factor-regulated calcium reabsorption	ENSG00000175416|CLTB, ENSG00000042753|AP2S1, ENSG00000072062|PRKACA, ENSG00000141367|CLTC, ENSG00000006125|AP2B1, ENSG00000111424|VDR, ENSG00000105409|ATP1A3, ENSG00000154229|PRKCA, ENSG00000069849|ATP1B3, ENSG00000196961|AP2A1	10	1956	52	9173	0.1923	0.696785	ns	0.937404	ns	ENSG00000175416|CLTB, ENSG00000042753|AP2S1	2	ENSG00000072062|PRKACA, ENSG00000141367|CLTC, ENSG00000006125|AP2B1, ENSG00000111424|VDR, ENSG00000105409|ATP1A3, ENSG00000154229|PRKCA, ENSG00000069849|ATP1B3, ENSG00000196961|AP2A1	8	43	-2.43998
hsa00524	Metabolism	Biosynthesis of other secondary metabolites	Neomycin, kanamycin and gentamicin biosynthesis	ENSG00000159399|HK2	1	1956	5	9173	0.2	0.698631	ns	0.937404	ns		0	ENSG00000159399|HK2	1	4	-2
hsa00511	Metabolism	Glycan biosynthesis and metabolism	Other glycan degradation	ENSG00000162139|NEU3, ENSG00000013288|MAN2B2, ENSG00000038002|AGA, ENSG00000170266|GLB1, ENSG00000070610|GBA2	5	1956	27	9173	0.1852	0.712137	ns	0.950244	ns		0	ENSG00000162139|NEU3, ENSG00000013288|MAN2B2, ENSG00000038002|AGA, ENSG00000170266|GLB1, ENSG00000070610|GBA2	5	17	-0.727607
hsa04927	Organismal Systems	Endocrine system	Cortisol synthesis and secretion	ENSG00000123104|ITPR2, ENSG00000123358|NR4A1, ENSG00000138031|ADCY3, ENSG00000128272|ATF4, ENSG00000130164|LDLR, ENSG00000072062|PRKACA, ENSG00000185591|SP1, ENSG00000144959|NCEH1, ENSG00000118260|CREB1, ENSG00000213676|ATF6B, ENSG00000182158|CREB3L2, ENSG00000185630|PBX1, ENSG00000073060|SCARB1, ENSG00000096433|ITPR3, ENSG00000121281|ADCY7	15	1956	78	9173	0.1923	0.717111	ns	0.950244	ns	ENSG00000123358|NR4A1, ENSG00000128272|ATF4, ENSG00000130164|LDLR	3	ENSG00000123104|ITPR2, ENSG00000138031|ADCY3, ENSG00000072062|PRKACA, ENSG00000185591|SP1, ENSG00000144959|NCEH1, ENSG00000118260|CREB1, ENSG00000213676|ATF6B, ENSG00000182158|CREB3L2, ENSG00000185630|PBX1, ENSG00000073060|SCARB1, ENSG00000096433|ITPR3, ENSG00000121281|ADCY7	12	56	-1.46994
hsa04623	Organismal Systems	Immune system	Cytosolic DNA-sensing pathway	ENSG00000213689|TREX1, ENSG00000271503|CCL5, ENSG00000185507|IRF7, ENSG00000186141|POLR3C, ENSG00000137275|RIPK1, ENSG00000088888|MAVS, ENSG00000160710|ADAR, ENSG00000183735|TBK1, ENSG00000109320|NFKB1, ENSG00000113356|POLR3G, ENSG00000148606|POLR3A, ENSG00000100413|POLR3H, ENSG00000121851|POLR3GL, ENSG00000129465|RIPK3	14	1956	73	9173	0.1918	0.717166	ns	0.950244	ns	ENSG00000213689|TREX1, ENSG00000271503|CCL5, ENSG00000185507|IRF7, ENSG00000186141|POLR3C	4	ENSG00000137275|RIPK1, ENSG00000088888|MAVS, ENSG00000160710|ADAR, ENSG00000183735|TBK1, ENSG00000109320|NFKB1, ENSG00000113356|POLR3G, ENSG00000148606|POLR3A, ENSG00000100413|POLR3H, ENSG00000121851|POLR3GL, ENSG00000129465|RIPK3	10	49	-1.71429
hsa04724	Organismal Systems	Nervous system	Glutamatergic synapse	ENSG00000168243|GNG4, ENSG00000123104|ITPR2, ENSG00000149403|GRIK4, ENSG00000168970|JMJD7-PLA2G4B, ENSG00000138031|ADCY3, ENSG00000127955|GNAI1, ENSG00000111664|GNB3, ENSG00000176533|GNG7, ENSG00000072062|PRKACA, ENSG00000115419|GLS, ENSG00000111371|SLC38A1, ENSG00000107758|PPP3CB, ENSG00000114353|GNAI2, ENSG00000120910|PPP3CC, ENSG00000154229|PRKCA, ENSG00000135821|GLUL, ENSG00000078369|GNB1, EN…	23	1956	118	9173	0.1949	0.721812	ns	0.952432	ns	ENSG00000168970|JMJD7-PLA2G4B, ENSG00000127955|GNAI1, ENSG00000111664|GNB3	3	ENSG00000168243|GNG4, ENSG00000123104|ITPR2, ENSG00000149403|GRIK4, ENSG00000138031|ADCY3, ENSG00000176533|GNG7, ENSG00000072062|PRKACA, ENSG00000115419|GLS, ENSG00000111371|SLC38A1, ENSG00000107758|PPP3CB, ENSG00000114353|GNAI2, ENSG00000120910|PPP3CC, ENSG00000154229|PRKCA, ENSG00000135821|GLUL, ENSG00000078369|GNB1, ENSG00000138814|PPP3CA, ENSG00000096433|ITPR3, ENSG00000152413|HOMER1, ENSG000…	20	104	-4.2165
hsa04614	Organismal Systems	Endocrine system	Renin-angiotensin system	ENSG00000123213|NLN, ENSG00000113441|LNPEP, ENSG00000182220|ATP6AP2, ENSG00000085377|PREP	4	1956	23	9173	0.1739	0.754686	ns	0.991695	ns		0	ENSG00000123213|NLN, ENSG00000113441|LNPEP, ENSG00000182220|ATP6AP2, ENSG00000085377|PREP	4	16	-1.5
hsa04530	Cellular Processes	Cellular community - eukaryotes	Tight junction	ENSG00000177606|JUN, ENSG00000196465|MYL6B, ENSG00000092841|MYL6, ENSG00000165215|CLDN3, ENSG00000130396|AFDN, ENSG00000073350|LLGL2, ENSG00000133026|MYH10, ENSG00000101335|MYL9, ENSG00000072062|PRKACA, ENSG00000138071|ACTR2, ENSG00000072415|MPP5, ENSG00000050748|MAPK9, ENSG00000197442|MAP3K5, ENSG00000180900|SCRIB, ENSG00000067900|ROCK1, ENSG00000158987|RAPGEF6, ENSG00000166128|RAB8B, ENSG000000…	36	1956	185	9173	0.1946	0.760438	ns	0.99217	ns	ENSG00000177606|JUN, ENSG00000196465|MYL6B, ENSG00000092841|MYL6, ENSG00000165215|CLDN3, ENSG00000073350|LLGL2, ENSG00000101335|MYL9	6	ENSG00000130396|AFDN, ENSG00000133026|MYH10, ENSG00000072062|PRKACA, ENSG00000138071|ACTR2, ENSG00000072415|MPP5, ENSG00000050748|MAPK9, ENSG00000197442|MAP3K5, ENSG00000180900|SCRIB, ENSG00000067900|ROCK1, ENSG00000158987|RAPGEF6, ENSG00000166128|RAB8B, ENSG00000075711|DLG1, ENSG00000148498|PARD3, ENSG00000140750|ARHGAP17, ENSG00000186575|NF2, ENSG00000075624|ACTB, ENSG00000100345|MYH9, ENSG0000…	30	155	-6.5864
hsa05034	Human Diseases	Substance dependence	Alcoholism	ENSG00000203852|H3C15, ENSG00000168243|GNG4, ENSG00000203811|H3C14, ENSG00000184260|H2AC20, ENSG00000270882|H4C14, ENSG00000270276|H4C15, ENSG00000124635|H2BC11, ENSG00000157764|BRAF, ENSG00000163517|HDAC11, ENSG00000128272|ATF4, ENSG00000278677|H2AC17, ENSG00000203812|H2AC18, ENSG00000272196|H2AC19, ENSG00000174775|HRAS, ENSG00000068024|HDAC4, ENSG00000127955|GNAI1, ENSG00000111664|GNB3, ENSG000…	37	1956	190	9173	0.1947	0.761288	ns	0.99217	ns	ENSG00000203852|H3C15, ENSG00000203811|H3C14, ENSG00000184260|H2AC20, ENSG00000270882|H4C14, ENSG00000270276|H4C15, ENSG00000124635|H2BC11, ENSG00000163517|HDAC11, ENSG00000128272|ATF4, ENSG00000278677|H2AC17, ENSG00000203812|H2AC18, ENSG00000272196|H2AC19, ENSG00000174775|HRAS, ENSG00000127955|GNAI1, ENSG00000111664|GNB3, ENSG00000275713|H2BC9	15	ENSG00000168243|GNG4, ENSG00000157764|BRAF, ENSG00000068024|HDAC4, ENSG00000176533|GNG7, ENSG00000072062|PRKACA, ENSG00000118260|CREB1, ENSG00000110931|CAMKK2, ENSG00000213676|ATF6B, ENSG00000182158|CREB3L2, ENSG00000114353|GNAI2, ENSG00000198668|CALM1, ENSG00000213281|NRAS, ENSG00000160014|CALM3, ENSG00000180573|H2AC6, ENSG00000184678|H2BC21, ENSG00000112759|SLC29A1, ENSG00000078369|GNB1, ENSG00…	22	162	-3.69267
hsa04911	Organismal Systems	Endocrine system	Insulin secretion	ENSG00000117394|SLC2A1, ENSG00000138031|ADCY3, ENSG00000128272|ATF4, ENSG00000106089|STX1A, ENSG00000135643|KCNMB4, ENSG00000072062|PRKACA, ENSG00000118260|CREB1, ENSG00000213676|ATF6B, ENSG00000182158|CREB3L2, ENSG00000105409|ATP1A3, ENSG00000154229|PRKCA, ENSG00000187486|KCNJ11, ENSG00000145349|CAMK2D, ENSG00000096433|ITPR3, ENSG00000069849|ATP1B3, ENSG00000143603|KCNN3, ENSG00000121281|ADCY7	17	1956	92	9173	0.1848	0.784842	ns	1	ns	ENSG00000128272|ATF4, ENSG00000106089|STX1A, ENSG00000135643|KCNMB4	3	ENSG00000117394|SLC2A1, ENSG00000138031|ADCY3, ENSG00000072062|PRKACA, ENSG00000118260|CREB1, ENSG00000213676|ATF6B, ENSG00000182158|CREB3L2, ENSG00000105409|ATP1A3, ENSG00000154229|PRKCA, ENSG00000187486|KCNJ11, ENSG00000145349|CAMK2D, ENSG00000096433|ITPR3, ENSG00000069849|ATP1B3, ENSG00000143603|KCNN3, ENSG00000121281|ADCY7	14	66	-2.46183
hsa03430	Genetic Information Processing	Replication and repair	Mismatch repair	ENSG00000122512|PMS2, ENSG00000095002|MSH2, ENSG00000105486|LIG1, ENSG00000174371|EXO1	4	1956	24	9173	0.1667	0.784946	ns	1	ns		0	ENSG00000122512|PMS2, ENSG00000095002|MSH2, ENSG00000105486|LIG1, ENSG00000174371|EXO1	4	22	-3.41121
hsa05164	Human Diseases	Infectious disease: viral	Influenza A	ENSG00000173110|HSPA6, ENSG00000204388|HSPA1B, ENSG00000204389|HSPA1A, ENSG00000132002|DNAJB1, ENSG00000177606|JUN, ENSG00000271503|CCL5, ENSG00000185507|IRF7, ENSG00000109971|HSPA8, ENSG00000213928|IRF9, ENSG00000184557|SOCS3, ENSG00000179583|CIITA, ENSG00000126803|HSPA2, ENSG00000168811|IL12A, ENSG00000159110|IFNAR2, ENSG00000145675|PIK3R1, ENSG00000169100|SLC25A6, ENSG00000005339|CREBBP, ENSG0…	54	1956	277	9173	0.1949	0.79529	ns	1	ns	ENSG00000173110|HSPA6, ENSG00000204388|HSPA1B, ENSG00000204389|HSPA1A, ENSG00000132002|DNAJB1, ENSG00000177606|JUN, ENSG00000271503|CCL5, ENSG00000185507|IRF7, ENSG00000109971|HSPA8, ENSG00000213928|IRF9, ENSG00000184557|SOCS3, ENSG00000126803|HSPA2, ENSG00000168811|IL12A, ENSG00000169100|SLC25A6	13	ENSG00000179583|CIITA, ENSG00000159110|IFNAR2, ENSG00000145675|PIK3R1, ENSG00000005339|CREBBP, ENSG00000101888|NXT2, ENSG00000088888|MAVS, ENSG00000160710|ADAR, ENSG00000183735|TBK1, ENSG00000100393|EP300, ENSG00000109320|NFKB1, ENSG00000105221|AKT2, ENSG00000050748|MAPK9, ENSG00000086232|EIF2AK1, ENSG00000142166|IFNAR1, ENSG00000121060|TRIM25, ENSG00000055332|EIF2AK2, ENSG00000075624|ACTB, ENSG0…	41	149	-5.24308
hsa02010	Environmental Information Processing	Membrane transport	ABC transporters	ENSG00000125257|ABCC4, ENSG00000103222|ABCC1, ENSG00000135776|ABCB10, ENSG00000168394|TAP1, ENSG00000064687|ABCA7, ENSG00000124574|ABCC10, ENSG00000204267|TAP2, ENSG00000101986|ABCD1, ENSG00000117528|ABCD3, ENSG00000115657|ABCB6, ENSG00000165029|ABCA1	11	1956	63	9173	0.1746	0.8161	ns	1	ns		0	ENSG00000125257|ABCC4, ENSG00000103222|ABCC1, ENSG00000135776|ABCB10, ENSG00000168394|TAP1, ENSG00000064687|ABCA7, ENSG00000124574|ABCC10, ENSG00000204267|TAP2, ENSG00000101986|ABCD1, ENSG00000117528|ABCD3, ENSG00000115657|ABCB6, ENSG00000165029|ABCA1	11	36	-2
hsa04913	Organismal Systems	Endocrine system	Ovarian steroidogenesis	ENSG00000196139|AKR1C3, ENSG00000168970|JMJD7-PLA2G4B, ENSG00000138031|ADCY3, ENSG00000130164|LDLR, ENSG00000140443|IGF1R, ENSG00000072062|PRKACA, ENSG00000171105|INSR, ENSG00000073060|SCARB1, ENSG00000121281|ADCY7	9	1956	53	9173	0.1698	0.826216	ns	1	ns	ENSG00000196139|AKR1C3, ENSG00000168970|JMJD7-PLA2G4B, ENSG00000130164|LDLR	3	ENSG00000138031|ADCY3, ENSG00000140443|IGF1R, ENSG00000072062|PRKACA, ENSG00000171105|INSR, ENSG00000073060|SCARB1, ENSG00000121281|ADCY7	6	40	-1.73925
hsa03320	Organismal Systems	Endocrine system	PPAR signaling pathway	ENSG00000150991|UBC, ENSG00000147872|PLIN2, ENSG00000205560|CPT1B, ENSG00000130304|SLC27A1, ENSG00000169169|CPT1C, ENSG00000164687|FABP5, ENSG00000155368|DBI, ENSG00000110090|CPT1A, ENSG00000087008|ACOX3, ENSG00000157184|CPT2, ENSG00000167114|SLC27A4, ENSG00000186951|PPARA, ENSG00000140992|PDPK1, ENSG00000134824|FADS2	14	1956	80	9173	0.175	0.835258	ns	1	ns	ENSG00000150991|UBC, ENSG00000147872|PLIN2, ENSG00000205560|CPT1B, ENSG00000169169|CPT1C, ENSG00000164687|FABP5, ENSG00000155368|DBI	6	ENSG00000130304|SLC27A1, ENSG00000110090|CPT1A, ENSG00000087008|ACOX3, ENSG00000157184|CPT2, ENSG00000167114|SLC27A4, ENSG00000186951|PPARA, ENSG00000140992|PDPK1, ENSG00000134824|FADS2	8	58	-1.57568
hsa05030	Human Diseases	Substance dependence	Cocaine addiction	ENSG00000177606|JUN, ENSG00000128272|ATF4, ENSG00000127955|GNAI1, ENSG00000072062|PRKACA, ENSG00000109320|NFKB1, ENSG00000118260|CREB1, ENSG00000213676|ATF6B, ENSG00000182158|CREB3L2, ENSG00000114353|GNAI2	9	1956	54	9173	0.1667	0.842832	ns	1	ns	ENSG00000177606|JUN, ENSG00000128272|ATF4, ENSG00000127955|GNAI1	3	ENSG00000072062|PRKACA, ENSG00000109320|NFKB1, ENSG00000118260|CREB1, ENSG00000213676|ATF6B, ENSG00000182158|CREB3L2, ENSG00000114353|GNAI2	6	46	-0.589768
hsa05144	Human Diseases	Infectious disease: parasitic	Malaria	ENSG00000115884|SDC1, ENSG00000168811|IL12A, ENSG00000005844|ITGAL, ENSG00000137801|THBS1, ENSG00000113296|THBS4, ENSG00000105329|TGFB1, ENSG00000172936|MYD88, ENSG00000110651|CD81, ENSG00000169231|THBS3	9	1956	55	9173	0.1636	0.858173	ns	1	ns	ENSG00000168811|IL12A, ENSG00000137801|THBS1, ENSG00000113296|THBS4	3	ENSG00000115884|SDC1, ENSG00000005844|ITGAL, ENSG00000105329|TGFB1, ENSG00000172936|MYD88, ENSG00000110651|CD81, ENSG00000169231|THBS3	6	41	-1.40556
hsa04978	Organismal Systems	Digestive system	Mineral absorption	ENSG00000087086|FTL, ENSG00000076351|SLC46A1, ENSG00000092439|TRPM7, ENSG00000111424|VDR, ENSG00000170385|SLC30A1, ENSG00000105409|ATP1A3, ENSG00000110911|SLC11A2, ENSG00000136868|SLC31A1, ENSG00000069849|ATP1B3	9	1956	55	9173	0.1636	0.858173	ns	1	ns	ENSG00000087086|FTL	1	ENSG00000076351|SLC46A1, ENSG00000092439|TRPM7, ENSG00000111424|VDR, ENSG00000170385|SLC30A1, ENSG00000105409|ATP1A3, ENSG00000110911|SLC11A2, ENSG00000136868|SLC31A1, ENSG00000069849|ATP1B3	8	42	-1.23443
hsa04512	Environmental Information Processing	Signaling molecules and interaction	ECM-receptor interaction	ENSG00000115884|SDC1, ENSG00000161638|ITGA5, ENSG00000135424|ITGA7, ENSG00000115414|FN1, ENSG00000082781|ITGB5, ENSG00000072571|HMMR, ENSG00000108821|COL1A1, ENSG00000142156|COL6A1, ENSG00000137801|THBS1, ENSG00000113296|THBS4, ENSG00000005884|ITGA3, ENSG00000115232|ITGA4, ENSG00000135862|LAMC1, ENSG00000188157|AGRN, ENSG00000091409|ITGA6, ENSG00000173402|DAG1, ENSG00000169231|THBS3	17	1956	98	9173	0.1735	0.863452	ns	1	ns	ENSG00000161638|ITGA5, ENSG00000135424|ITGA7, ENSG00000115414|FN1, ENSG00000108821|COL1A1, ENSG00000142156|COL6A1, ENSG00000137801|THBS1, ENSG00000113296|THBS4	7	ENSG00000115884|SDC1, ENSG00000082781|ITGB5, ENSG00000072571|HMMR, ENSG00000005884|ITGA3, ENSG00000115232|ITGA4, ENSG00000135862|LAMC1, ENSG00000188157|AGRN, ENSG00000091409|ITGA6, ENSG00000173402|DAG1, ENSG00000169231|THBS3	10	77	-0.455842
hsa04721	Organismal Systems	Nervous system	Synaptic vesicle cycle	ENSG00000130477|UNC13A, ENSG00000185344|ATP6V0A2, ENSG00000175416|CLTB, ENSG00000042753|AP2S1, ENSG00000106089|STX1A, ENSG00000198722|UNC13B, ENSG00000141367|CLTC, ENSG00000006125|AP2B1, ENSG00000137766|UNC13C, ENSG00000033627|ATP6V0A1, ENSG00000111450|STX2, ENSG00000196961|AP2A1, ENSG00000073969|NSF, ENSG00000141837|CACNA1A, ENSG00000250565|ATP6V1E2	15	1956	90	9173	0.1667	0.890147	ns	1	ns	ENSG00000175416|CLTB, ENSG00000042753|AP2S1, ENSG00000106089|STX1A	3	ENSG00000130477|UNC13A, ENSG00000185344|ATP6V0A2, ENSG00000198722|UNC13B, ENSG00000141367|CLTC, ENSG00000006125|AP2B1, ENSG00000137766|UNC13C, ENSG00000033627|ATP6V0A1, ENSG00000111450|STX2, ENSG00000196961|AP2A1, ENSG00000073969|NSF, ENSG00000141837|CACNA1A, ENSG00000250565|ATP6V1E2	12	66	-2.8311
hsa05152	Human Diseases	Infectious disease: bacterial	Tuberculosis	ENSG00000176170|SPHK1, ENSG00000179583|CIITA, ENSG00000110324|IL10RA, ENSG00000011028|MRC2, ENSG00000168811|IL12A, ENSG00000243646|IL10RB, ENSG00000185344|ATP6V0A2, ENSG00000171791|BCL2, ENSG00000144381|HSPD1, ENSG00000125730|C3, ENSG00000005339|CREBBP, ENSG00000172216|CEBPB, ENSG00000071553|ATP6AP1, ENSG00000100393|EP300, ENSG00000109320|NFKB1, ENSG00000105221|AKT2, ENSG00000050748|MAPK9, ENSG00…	48	1956	260	9173	0.1846	0.890163	ns	1	ns	ENSG00000176170|SPHK1, ENSG00000110324|IL10RA, ENSG00000011028|MRC2, ENSG00000168811|IL12A, ENSG00000144381|HSPD1, ENSG00000125730|C3, ENSG00000172216|CEBPB	7	ENSG00000179583|CIITA, ENSG00000243646|IL10RB, ENSG00000185344|ATP6V0A2, ENSG00000171791|BCL2, ENSG00000005339|CREBBP, ENSG00000071553|ATP6AP1, ENSG00000100393|EP300, ENSG00000109320|NFKB1, ENSG00000105221|AKT2, ENSG00000050748|MAPK9, ENSG00000118260|CREB1, ENSG00000130592|LSP1, ENSG00000196914|ARHGEF12, ENSG00000184216|IRAK1, ENSG00000107758|PPP3CB, ENSG00000111424|VDR, ENSG00000198668|CALM1, EN…	41	152	-4.5422
hsa05340	Human Diseases	Immune disease	Primary immunodeficiency	ENSG00000147168|IL2RG, ENSG00000179583|CIITA, ENSG00000168394|TAP1, ENSG00000076248|UNG, ENSG00000240505|TNFRSF13B, ENSG00000081237|PTPRC, ENSG00000204267|TAP2, ENSG00000143390|RFX5	8	1956	52	9173	0.1538	0.892265	ns	1	ns		0	ENSG00000147168|IL2RG, ENSG00000179583|CIITA, ENSG00000168394|TAP1, ENSG00000076248|UNG, ENSG00000240505|TNFRSF13B, ENSG00000081237|PTPRC, ENSG00000204267|TAP2, ENSG00000143390|RFX5	8	31	-2.51447
hsa05146	Human Diseases	Infectious disease: parasitic	Amoebiasis	ENSG00000106211|HSPB1, ENSG00000115414|FN1, ENSG00000168811|IL12A, ENSG00000145675|PIK3R1, ENSG00000108821|COL1A1, ENSG00000081181|ARG2, ENSG00000072062|PRKACA, ENSG00000109320|NFKB1, ENSG00000164305|CASP3, ENSG00000051382|PIK3CB, ENSG00000035403|VCL, ENSG00000105329|TGFB1, ENSG00000154229|PRKCA, ENSG00000135862|LAMC1, ENSG00000141404|GNAL, ENSG00000130402|ACTN4, ENSG00000144566|RAB5A, ENSG000001…	18	1956	107	9173	0.1682	0.89936	ns	1	ns	ENSG00000106211|HSPB1, ENSG00000115414|FN1, ENSG00000168811|IL12A, ENSG00000108821|COL1A1, ENSG00000081181|ARG2	5	ENSG00000145675|PIK3R1, ENSG00000072062|PRKACA, ENSG00000109320|NFKB1, ENSG00000164305|CASP3, ENSG00000051382|PIK3CB, ENSG00000035403|VCL, ENSG00000105329|TGFB1, ENSG00000154229|PRKCA, ENSG00000135862|LAMC1, ENSG00000141404|GNAL, ENSG00000130402|ACTN4, ENSG00000144566|RAB5A, ENSG00000121879|PIK3CA	13	83	-1.97576
hsa05032	Human Diseases	Substance dependence	Morphine addiction	ENSG00000168243|GNG4, ENSG00000111886|GABRR2, ENSG00000138031|ADCY3, ENSG00000205268|PDE7A, ENSG00000127955|GNAI1, ENSG00000111664|GNB3, ENSG00000176533|GNG7, ENSG00000198055|GRK6, ENSG00000065989|PDE4A, ENSG00000072062|PRKACA, ENSG00000125388|GRK4, ENSG00000114353|GNAI2, ENSG00000154229|PRKCA, ENSG00000198873|GRK5, ENSG00000078369|GNB1, ENSG00000121281|ADCY7, ENSG00000141837|CACNA1A	17	1956	102	9173	0.1667	0.902075	ns	1	ns	ENSG00000111886|GABRR2, ENSG00000127955|GNAI1, ENSG00000111664|GNB3	3	ENSG00000168243|GNG4, ENSG00000138031|ADCY3, ENSG00000205268|PDE7A, ENSG00000176533|GNG7, ENSG00000198055|GRK6, ENSG00000065989|PDE4A, ENSG00000072062|PRKACA, ENSG00000125388|GRK4, ENSG00000114353|GNAI2, ENSG00000154229|PRKCA, ENSG00000198873|GRK5, ENSG00000078369|GNB1, ENSG00000121281|ADCY7, ENSG00000141837|CACNA1A	14	75	-3.00222
hsa00340	Metabolism	Amino acid metabolism	Histidine metabolism	ENSG00000137124|ALDH1B1, ENSG00000133313|CNDP2, ENSG00000072210|ALDH3A2	3	1956	24	9173	0.125	0.912383	ns	1	ns		0	ENSG00000137124|ALDH1B1, ENSG00000133313|CNDP2, ENSG00000072210|ALDH3A2	3	20	-0.894427
hsa00480	Metabolism	Metabolism of other amino acids	Glutathione metabolism	ENSG00000128965|CHAC1, ENSG00000182054|IDH2, ENSG00000167468|GPX4, ENSG00000233276|GPX1, ENSG00000001084|GCLC, ENSG00000100031|GGT1, ENSG00000048392|RRM2B, ENSG00000167325|RRM1, ENSG00000002549|LAP3	9	1956	60	9173	0.15	0.917742	ns	1	ns	ENSG00000128965|CHAC1, ENSG00000167468|GPX4, ENSG00000233276|GPX1	3	ENSG00000182054|IDH2, ENSG00000001084|GCLC, ENSG00000100031|GGT1, ENSG00000048392|RRM2B, ENSG00000167325|RRM1, ENSG00000002549|LAP3	6	46	-2.35907
hsa04970	Organismal Systems	Digestive system	Salivary secretion	ENSG00000123104|ITPR2, ENSG00000138031|ADCY3, ENSG00000072062|PRKACA, ENSG00000004468|CD38, ENSG00000152402|GUCY1A2, ENSG00000164116|GUCY1A1, ENSG00000198668|CALM1, ENSG00000105409|ATP1A3, ENSG00000061918|GUCY1B1, ENSG00000160014|CALM3, ENSG00000154229|PRKCA, ENSG00000064651|SLC12A2, ENSG00000096433|ITPR3, ENSG00000069849|ATP1B3, ENSG00000058668|ATP2B4, ENSG00000121281|ADCY7, ENSG00000164889|SLC4…	17	1956	104	9173	0.1635	0.917763	ns	1	ns		0	ENSG00000123104|ITPR2, ENSG00000138031|ADCY3, ENSG00000072062|PRKACA, ENSG00000004468|CD38, ENSG00000152402|GUCY1A2, ENSG00000164116|GUCY1A1, ENSG00000198668|CALM1, ENSG00000105409|ATP1A3, ENSG00000061918|GUCY1B1, ENSG00000160014|CALM3, ENSG00000154229|PRKCA, ENSG00000064651|SLC12A2, ENSG00000096433|ITPR3, ENSG00000069849|ATP1B3, ENSG00000058668|ATP2B4, ENSG00000121281|ADCY7, ENSG00000164889|SLC4…	17	74	-3.02244
hsa04744	Organismal Systems	Sensory system	Phototransduction	ENSG00000074621|SLC24A1, ENSG00000198668|CALM1, ENSG00000160014|CALM3, ENSG00000078369|GNB1	4	1956	31	9173	0.129	0.921787	ns	1	ns		0	ENSG00000074621|SLC24A1, ENSG00000198668|CALM1, ENSG00000160014|CALM3, ENSG00000078369|GNB1	4	19	-1.60591
hsa05169	Human Diseases	Infectious disease: viral	Epstein-Barr virus infection	ENSG00000177606|JUN, ENSG00000124762|CDKN1A, ENSG00000116717|GADD45A, ENSG00000185507|IRF7, ENSG00000127922|SEM1, ENSG00000099860|GADD45B, ENSG00000213928|IRF9, ENSG00000187608|ISG15, ENSG00000006062|MAP3K14, ENSG00000137275|RIPK1, ENSG00000159110|IFNAR2, ENSG00000130706|ADRM1, ENSG00000171791|BCL2, ENSG00000139687|RB1, ENSG00000007968|E2F2, ENSG00000145675|PIK3R1, ENSG00000005844|ITGAL, ENSG0000…	63	1956	343	9173	0.1837	0.92552	ns	1	ns	ENSG00000177606|JUN, ENSG00000124762|CDKN1A, ENSG00000116717|GADD45A, ENSG00000185507|IRF7, ENSG00000127922|SEM1, ENSG00000099860|GADD45B, ENSG00000213928|IRF9, ENSG00000187608|ISG15, ENSG00000006062|MAP3K14, ENSG00000130706|ADRM1	10	ENSG00000137275|RIPK1, ENSG00000159110|IFNAR2, ENSG00000171791|BCL2, ENSG00000139687|RB1, ENSG00000007968|E2F2, ENSG00000145675|PIK3R1, ENSG00000005844|ITGAL, ENSG00000231925|TAPBP, ENSG00000196498|NCOR2, ENSG00000088888|MAVS, ENSG00000183735|TBK1, ENSG00000112242|E2F3, ENSG00000109320|NFKB1, ENSG00000136997|MYC, ENSG00000168394|TAP1, ENSG00000105221|AKT2, ENSG00000145604|SKP2, ENSG00000118503|TN…	53	183	-6.06161
hsa04976	Organismal Systems	Digestive system	Bile secretion	ENSG00000117394|SLC2A1, ENSG00000138031|ADCY3, ENSG00000130164|LDLR, ENSG00000104267|CA2, ENSG00000125257|ABCC4, ENSG00000072062|PRKACA, ENSG00000144959|NCEH1, ENSG00000105409|ATP1A3, ENSG00000073060|SCARB1, ENSG00000069849|ATP1B3, ENSG00000121281|ADCY7, ENSG00000164889|SLC4A2	12	1956	78	9173	0.1538	0.927603	ns	1	ns	ENSG00000130164|LDLR, ENSG00000104267|CA2	2	ENSG00000117394|SLC2A1, ENSG00000138031|ADCY3, ENSG00000125257|ABCC4, ENSG00000072062|PRKACA, ENSG00000144959|NCEH1, ENSG00000105409|ATP1A3, ENSG00000073060|SCARB1, ENSG00000069849|ATP1B3, ENSG00000121281|ADCY7, ENSG00000164889|SLC4A2	10	54	-2.31341
hsa04726	Organismal Systems	Nervous system	Serotonergic synapse	ENSG00000120129|DUSP1, ENSG00000168243|GNG4, ENSG00000123104|ITPR2, ENSG00000168970|JMJD7-PLA2G4B, ENSG00000157764|BRAF, ENSG00000174775|HRAS, ENSG00000127955|GNAI1, ENSG00000111664|GNB3, ENSG00000176533|GNG7, ENSG00000072062|PRKACA, ENSG00000114353|GNAI2, ENSG00000164305|CASP3, ENSG00000213281|NRAS, ENSG00000154229|PRKCA, ENSG00000142192|APP, ENSG00000078369|GNB1, ENSG00000096433|ITPR3, ENSG0000…	21	1956	127	9173	0.1654	0.928003	ns	1	ns	ENSG00000120129|DUSP1, ENSG00000168970|JMJD7-PLA2G4B, ENSG00000174775|HRAS, ENSG00000127955|GNAI1, ENSG00000111664|GNB3	5	ENSG00000168243|GNG4, ENSG00000123104|ITPR2, ENSG00000157764|BRAF, ENSG00000176533|GNG7, ENSG00000072062|PRKACA, ENSG00000114353|GNAI2, ENSG00000164305|CASP3, ENSG00000213281|NRAS, ENSG00000154229|PRKCA, ENSG00000142192|APP, ENSG00000078369|GNB1, ENSG00000096433|ITPR3, ENSG00000078061|ARAF, ENSG00000079337|RAPGEF3, ENSG00000100030|MAPK1, ENSG00000141837|CACNA1A	16	95	-2.66754
hsa00380	Metabolism	Amino acid metabolism	Tryptophan metabolism	ENSG00000181192|DHTKD1, ENSG00000137124|ALDH1B1, ENSG00000105607|GCDH, ENSG00000091140|DLD, ENSG00000138796|HADH, ENSG00000072210|ALDH3A2	6	1956	44	9173	0.1364	0.930778	ns	1	ns		0	ENSG00000181192|DHTKD1, ENSG00000137124|ALDH1B1, ENSG00000105607|GCDH, ENSG00000091140|DLD, ENSG00000138796|HADH, ENSG00000072210|ALDH3A2	6	39	-3.04243
hsa00592	Metabolism	Lipid metabolism	alpha-Linolenic acid metabolism	ENSG00000168970|JMJD7-PLA2G4B, ENSG00000087008|ACOX3, ENSG00000134824|FADS2	3	1956	26	9173	0.1154	0.937736	ns	1	ns	ENSG00000168970|JMJD7-PLA2G4B	1	ENSG00000087008|ACOX3, ENSG00000134824|FADS2	2	20	-1.11803
hsa05414	Human Diseases	Cardiovascular disease	Dilated cardiomyopathy	ENSG00000161638|ITGA5, ENSG00000135424|ITGA7, ENSG00000138031|ADCY3, ENSG00000082781|ITGB5, ENSG00000072062|PRKACA, ENSG00000005884|ITGA3, ENSG00000174437|ATP2A2, ENSG00000075624|ACTB, ENSG00000067191|CACNB1, ENSG00000115232|ITGA4, ENSG00000105329|TGFB1, ENSG00000091409|ITGA6, ENSG00000173402|DAG1, ENSG00000167460|TPM4, ENSG00000130433|CACNG6, ENSG00000121281|ADCY7	16	1956	102	9173	0.1569	0.940065	ns	1	ns	ENSG00000161638|ITGA5, ENSG00000135424|ITGA7	2	ENSG00000138031|ADCY3, ENSG00000082781|ITGB5, ENSG00000072062|PRKACA, ENSG00000005884|ITGA3, ENSG00000174437|ATP2A2, ENSG00000075624|ACTB, ENSG00000067191|CACNB1, ENSG00000115232|ITGA4, ENSG00000105329|TGFB1, ENSG00000091409|ITGA6, ENSG00000173402|DAG1, ENSG00000167460|TPM4, ENSG00000130433|CACNG6, ENSG00000121281|ADCY7	14	78	-1.13228
hsa04972	Organismal Systems	Digestive system	Pancreatic secretion	ENSG00000123104|ITPR2, ENSG00000074370|ATP2A3, ENSG00000138031|ADCY3, ENSG00000104267|CA2, ENSG00000004468|CD38, ENSG00000174437|ATP2A2, ENSG00000105409|ATP1A3, ENSG00000154229|PRKCA, ENSG00000064651|SLC12A2, ENSG00000096433|ITPR3, ENSG00000069849|ATP1B3, ENSG00000162341|TPCN2, ENSG00000167461|RAB8A, ENSG00000058668|ATP2B4, ENSG00000121281|ADCY7, ENSG00000164889|SLC4A2	16	1956	105	9173	0.1524	0.955253	ns	1	ns	ENSG00000104267|CA2	1	ENSG00000123104|ITPR2, ENSG00000074370|ATP2A3, ENSG00000138031|ADCY3, ENSG00000004468|CD38, ENSG00000174437|ATP2A2, ENSG00000105409|ATP1A3, ENSG00000154229|PRKCA, ENSG00000064651|SLC12A2, ENSG00000096433|ITPR3, ENSG00000069849|ATP1B3, ENSG00000162341|TPCN2, ENSG00000167461|RAB8A, ENSG00000058668|ATP2B4, ENSG00000121281|ADCY7, ENSG00000164889|SLC4A2	15	73	-4.09644
hsa05410	Human Diseases	Cardiovascular disease	Hypertrophic cardiomyopathy	ENSG00000161638|ITGA5, ENSG00000135424|ITGA7, ENSG00000082781|ITGB5, ENSG00000005884|ITGA3, ENSG00000174437|ATP2A2, ENSG00000075624|ACTB, ENSG00000067191|CACNB1, ENSG00000115232|ITGA4, ENSG00000105329|TGFB1, ENSG00000091409|ITGA6, ENSG00000173402|DAG1, ENSG00000132356|PRKAA1, ENSG00000167460|TPM4, ENSG00000130433|CACNG6	14	1956	94	9173	0.1489	0.956127	ns	1	ns	ENSG00000161638|ITGA5, ENSG00000135424|ITGA7	2	ENSG00000082781|ITGB5, ENSG00000005884|ITGA3, ENSG00000174437|ATP2A2, ENSG00000075624|ACTB, ENSG00000067191|CACNB1, ENSG00000115232|ITGA4, ENSG00000105329|TGFB1, ENSG00000091409|ITGA6, ENSG00000173402|DAG1, ENSG00000132356|PRKAA1, ENSG00000167460|TPM4, ENSG00000130433|CACNG6	12	75	-1.03923
hsa05145	Human Diseases	Infectious disease: parasitic	Toxoplasmosis	ENSG00000173110|HSPA6, ENSG00000204388|HSPA1B, ENSG00000204389|HSPA1A, ENSG00000109971|HSPA8, ENSG00000179583|CIITA, ENSG00000110324|IL10RA, ENSG00000126803|HSPA2, ENSG00000168811|IL12A, ENSG00000243646|IL10RB, ENSG00000130164|LDLR, ENSG00000171791|BCL2, ENSG00000127955|GNAI1, ENSG00000109320|NFKB1, ENSG00000105221|AKT2, ENSG00000050748|MAPK9, ENSG00000184216|IRAK1, ENSG00000171552|BCL2L1, ENSG00…	35	1956	208	9173	0.1683	0.957309	ns	1	ns	ENSG00000173110|HSPA6, ENSG00000204388|HSPA1B, ENSG00000204389|HSPA1A, ENSG00000109971|HSPA8, ENSG00000110324|IL10RA, ENSG00000126803|HSPA2, ENSG00000168811|IL12A, ENSG00000130164|LDLR, ENSG00000127955|GNAI1	9	ENSG00000179583|CIITA, ENSG00000243646|IL10RB, ENSG00000171791|BCL2, ENSG00000109320|NFKB1, ENSG00000105221|AKT2, ENSG00000050748|MAPK9, ENSG00000184216|IRAK1, ENSG00000171552|BCL2L1, ENSG00000114353|GNAI2, ENSG00000117020|AKT3, ENSG00000164305|CASP3, ENSG00000105329|TGFB1, ENSG00000142208|AKT1, ENSG00000135862|LAMC1, ENSG00000140992|PDPK1, ENSG00000091409|ITGA6, ENSG00000172936|MYD88, ENSG000001…	26	107	-4.93036
hsa04659	Organismal Systems	Immune system	Th17 cell differentiation	ENSG00000177606|JUN, ENSG00000170345|FOS, ENSG00000080824|HSP90AA1, ENSG00000147168|IL2RG, ENSG00000101096|NFATC2, ENSG00000096384|HSP90AB1, ENSG00000137265|IRF4, ENSG00000100385|IL2RB, ENSG00000109320|NFKB1, ENSG00000050748|MAPK9, ENSG00000107758|PPP3CB, ENSG00000166949|SMAD3, ENSG00000160712|IL6R, ENSG00000131759|RARA, ENSG00000107485|GATA3, ENSG00000120910|PPP3CC, ENSG00000105329|TGFB1, ENSG00…	31	1956	187	9173	0.1658	0.957888	ns	1	ns	ENSG00000177606|JUN, ENSG00000170345|FOS, ENSG00000080824|HSP90AA1, ENSG00000096384|HSP90AB1	4	ENSG00000147168|IL2RG, ENSG00000101096|NFATC2, ENSG00000137265|IRF4, ENSG00000100385|IL2RB, ENSG00000109320|NFKB1, ENSG00000050748|MAPK9, ENSG00000107758|PPP3CB, ENSG00000166949|SMAD3, ENSG00000160712|IL6R, ENSG00000131759|RARA, ENSG00000107485|GATA3, ENSG00000120910|PPP3CC, ENSG00000105329|TGFB1, ENSG00000173757|STAT5B, ENSG00000198793|MTOR, ENSG00000104998|IL27RA, ENSG00000166888|STAT6, ENSG000…	27	96	-4.69486
hsa05206	Human Diseases	Cancer: overview	MicroRNAs in cancer	ENSG00000124762|CDKN1A, ENSG00000147889|CDKN2A, ENSG00000161638|ITGA5, ENSG00000104081|BMF, ENSG00000101224|CDC25B, ENSG00000068028|RASSF1, ENSG00000122861|PLAU, ENSG00000171791|BCL2, ENSG00000106462|EZH2, ENSG00000174775|HRAS, ENSG00000007968|E2F2, ENSG00000088305|DNMT3B, ENSG00000068024|HDAC4, ENSG00000134250|NOTCH2, ENSG00000075618|FSCN1, ENSG00000005339|CREBBP, ENSG00000171862|PTEN, ENSG00000…	57	1956	323	9173	0.1765	0.958887	ns	1	ns	ENSG00000124762|CDKN1A, ENSG00000147889|CDKN2A, ENSG00000161638|ITGA5, ENSG00000068028|RASSF1, ENSG00000122861|PLAU, ENSG00000106462|EZH2, ENSG00000174775|HRAS, ENSG00000075618|FSCN1, ENSG00000137801|THBS1	9	ENSG00000104081|BMF, ENSG00000101224|CDC25B, ENSG00000171791|BCL2, ENSG00000007968|E2F2, ENSG00000088305|DNMT3B, ENSG00000068024|HDAC4, ENSG00000134250|NOTCH2, ENSG00000005339|CREBBP, ENSG00000171862|PTEN, ENSG00000103222|ABCC1, ENSG00000100393|EP300, ENSG00000112242|E2F3, ENSG00000109320|NFKB1, ENSG00000136997|MYC, ENSG00000067900|ROCK1, ENSG00000139514|SLC7A1, ENSG00000115419|GLS, ENSG000000999…	48	198	-5.54322
hsa04966	Organismal Systems	Excretory system	Collecting duct acid secretion	ENSG00000185344|ATP6V0A2, ENSG00000104267|CA2, ENSG00000033627|ATP6V0A1, ENSG00000250565|ATP6V1E2	4	1956	36	9173	0.1111	0.964803	ns	1	ns	ENSG00000104267|CA2	1	ENSG00000185344|ATP6V0A2, ENSG00000033627|ATP6V0A1, ENSG00000250565|ATP6V1E2	3	22	-2.55841
hsa00565	Metabolism	Lipid metabolism	Ether lipid metabolism	ENSG00000168970|JMJD7-PLA2G4B, ENSG00000153395|LPCAT1, ENSG00000138018|SELENOI, ENSG00000166428|PLD4, ENSG00000176454|LPCAT4, ENSG00000174607|UGT8	6	1956	49	9173	0.1224	0.965693	ns	1	ns	ENSG00000168970|JMJD7-PLA2G4B	1	ENSG00000153395|LPCAT1, ENSG00000138018|SELENOI, ENSG00000166428|PLD4, ENSG00000176454|LPCAT4, ENSG00000174607|UGT8	5	40	-2.37171
hsa00053	Metabolism	Carbohydrate metabolism	Ascorbate and aldarate metabolism	ENSG00000137124|ALDH1B1, ENSG00000109814|UGDH, ENSG00000072210|ALDH3A2	3	1956	30	9173	0.1	0.96936	ns	1	ns		0	ENSG00000137124|ALDH1B1, ENSG00000109814|UGDH, ENSG00000072210|ALDH3A2	3	14	-1.33631
hsa03050	Genetic Information Processing	Folding, sorting and degradation	Proteasome	ENSG00000127922|SEM1, ENSG00000132963|POMP, ENSG00000130706|ADRM1, ENSG00000136930|PSMB7, ENSG00000100902|PSMA6, ENSG00000131467|PSME3, ENSG00000068878|PSME4, ENSG00000240065|PSMB9	8	1956	64	9173	0.125	0.976188	ns	1	ns	ENSG00000127922|SEM1, ENSG00000132963|POMP, ENSG00000130706|ADRM1, ENSG00000136930|PSMB7, ENSG00000100902|PSMA6	5	ENSG00000131467|PSME3, ENSG00000068878|PSME4, ENSG00000240065|PSMB9	3	44	1.65831
hsa00983	Metabolism	Xenobiotics biodegradation and metabolism	Drug metabolism - other enzymes	ENSG00000183696|UPP1, ENSG00000243678|NME2, ENSG00000114491|UMPS, ENSG00000172831|CES2, ENSG00000137364|TPMT, ENSG00000048392|RRM2B, ENSG00000128951|DUT, ENSG00000143179|UCK2, ENSG00000167325|RRM1, ENSG00000163655|GMPS, ENSG00000106348|IMPDH1	11	1956	85	9173	0.1294	0.983407	ns	1	ns	ENSG00000183696|UPP1, ENSG00000243678|NME2	2	ENSG00000114491|UMPS, ENSG00000172831|CES2, ENSG00000137364|TPMT, ENSG00000048392|RRM2B, ENSG00000128951|DUT, ENSG00000143179|UCK2, ENSG00000167325|RRM1, ENSG00000163655|GMPS, ENSG00000106348|IMPDH1	9	56	-3.0735
hsa00360	Metabolism	Amino acid metabolism	Phenylalanine metabolism	ENSG00000240972|MIF	1	1956	18	9173	0.0556	0.986718	ns	1	ns	ENSG00000240972|MIF	1		0	13	-0.5547
hsa00120	Metabolism	Lipid metabolism	Primary bile acid biosynthesis	ENSG00000242110|AMACR	1	1956	18	9173	0.0556	0.986718	ns	1	ns		0	ENSG00000242110|AMACR	1	11	-1.50756
hsa04658	Organismal Systems	Immune system	Th1 and Th2 cell differentiation	ENSG00000177606|JUN, ENSG00000170345|FOS, ENSG00000147168|IL2RG, ENSG00000101096|NFATC2, ENSG00000184916|JAG2, ENSG00000168811|IL12A, ENSG00000134250|NOTCH2, ENSG00000100385|IL2RB, ENSG00000109320|NFKB1, ENSG00000050748|MAPK9, ENSG00000178573|MAF, ENSG00000107758|PPP3CB, ENSG00000184384|MAML2, ENSG00000107485|GATA3, ENSG00000120910|PPP3CC, ENSG00000173757|STAT5B, ENSG00000168214|RBPJ, ENSG0000016…	25	1956	168	9173	0.1488	0.98711	ns	1	ns	ENSG00000177606|JUN, ENSG00000170345|FOS, ENSG00000184916|JAG2, ENSG00000168811|IL12A	4	ENSG00000147168|IL2RG, ENSG00000101096|NFATC2, ENSG00000134250|NOTCH2, ENSG00000100385|IL2RB, ENSG00000109320|NFKB1, ENSG00000050748|MAPK9, ENSG00000178573|MAF, ENSG00000107758|PPP3CB, ENSG00000184384|MAML2, ENSG00000107485|GATA3, ENSG00000120910|PPP3CC, ENSG00000173757|STAT5B, ENSG00000168214|RBPJ, ENSG00000166888|STAT6, ENSG00000138814|PPP3CA, ENSG00000162434|JAK1, ENSG00000242574|HLA-DMB, ENSG…	21	83	-3.95151
hsa04975	Organismal Systems	Digestive system	Fat digestion and absorption	ENSG00000204310|AGPAT1, ENSG00000062282|DGAT2, ENSG00000167114|SLC27A4, ENSG00000073060|SCARB1, ENSG00000165029|ABCA1	5	1956	49	9173	0.102	0.987486	ns	1	ns		0	ENSG00000204310|AGPAT1, ENSG00000062282|DGAT2, ENSG00000167114|SLC27A4, ENSG00000073060|SCARB1, ENSG00000165029|ABCA1	5	26	-0.588348
hsa00040	Metabolism	Carbohydrate metabolism	Pentose and glucuronate interconversions	ENSG00000109814|UGDH, ENSG00000169764|UGP2, ENSG00000140263|SORD	3	1956	37	9173	0.0811	0.991698	ns	1	ns		0	ENSG00000109814|UGDH, ENSG00000169764|UGP2, ENSG00000140263|SORD	3	21	-2.4004
hsa04974	Organismal Systems	Digestive system	Protein digestion and absorption	ENSG00000197635|DPP4, ENSG00000168003|SLC3A2, ENSG00000108821|COL1A1, ENSG00000196739|COL27A1, ENSG00000142156|COL6A1, ENSG00000114270|COL7A1, ENSG00000123643|SLC36A1, ENSG00000112394|SLC16A10, ENSG00000105409|ATP1A3, ENSG00000105281|SLC1A5, ENSG00000069849|ATP1B3, ENSG00000197467|COL13A1	12	1956	101	9173	0.1188	0.9954	ns	1	ns	ENSG00000197635|DPP4, ENSG00000168003|SLC3A2, ENSG00000108821|COL1A1, ENSG00000196739|COL27A1, ENSG00000142156|COL6A1, ENSG00000114270|COL7A1	6	ENSG00000123643|SLC36A1, ENSG00000112394|SLC16A10, ENSG00000105409|ATP1A3, ENSG00000105281|SLC1A5, ENSG00000069849|ATP1B3, ENSG00000197467|COL13A1	6	76	-1.14708
hsa00590	Metabolism	Lipid metabolism	Arachidonic acid metabolism	ENSG00000196139|AKR1C3, ENSG00000168970|JMJD7-PLA2G4B, ENSG00000233276|GPX1, ENSG00000100031|GGT1, ENSG00000111144|LTA4H, ENSG00000120915|EPHX2, ENSG00000157870|PRXL2B	7	1956	69	9173	0.1014	0.99557	ns	1	ns	ENSG00000196139|AKR1C3, ENSG00000168970|JMJD7-PLA2G4B, ENSG00000233276|GPX1	3	ENSG00000100031|GGT1, ENSG00000111144|LTA4H, ENSG00000120915|EPHX2, ENSG00000157870|PRXL2B	4	50	-1.9799
hsa05143	Human Diseases	Infectious disease: parasitic	African trypanosomiasis	ENSG00000168811|IL12A, ENSG00000154229|PRKCA, ENSG00000172936|MYD88	3	1956	44	9173	0.0682	0.997884	ns	1	ns	ENSG00000168811|IL12A	1	ENSG00000154229|PRKCA, ENSG00000172936|MYD88	2	31	-1.25724
hsa04950	Human Diseases	Endocrine and metabolic disease	Maturity onset diabetes of the young	ENSG00000180535|BHLHA15	1	1956	28	9173	0.0357	0.998801	ns	1	ns		0	ENSG00000180535|BHLHA15	1	16	-1.75
hsa05140	Human Diseases	Infectious disease: parasitic	Leishmaniasis	ENSG00000177606|JUN, ENSG00000170345|FOS, ENSG00000168811|IL12A, ENSG00000125730|C3, ENSG00000111679|PTPN6, ENSG00000109320|NFKB1, ENSG00000184216|IRAK1, ENSG00000115232|ITGA4, ENSG00000105329|TGFB1, ENSG00000175130|MARCKSL1, ENSG00000172936|MYD88, ENSG00000162434|JAK1, ENSG00000242574|HLA-DMB, ENSG00000126767|ELK1, ENSG00000055208|TAB2, ENSG00000112062|MAPK14, ENSG00000198001|IRAK4, ENSG00000100…	19	1956	155	9173	0.1226	0.998861	ns	1	ns	ENSG00000177606|JUN, ENSG00000170345|FOS, ENSG00000168811|IL12A, ENSG00000125730|C3	4	ENSG00000111679|PTPN6, ENSG00000109320|NFKB1, ENSG00000184216|IRAK1, ENSG00000115232|ITGA4, ENSG00000105329|TGFB1, ENSG00000175130|MARCKSL1, ENSG00000172936|MYD88, ENSG00000162434|JAK1, ENSG00000242574|HLA-DMB, ENSG00000126767|ELK1, ENSG00000055208|TAB2, ENSG00000112062|MAPK14, ENSG00000198001|IRAK4, ENSG00000100030|MAPK1, ENSG00000100324|TAB1	15	65	-3.47297
hsa00350	Metabolism	Amino acid metabolism	Tyrosine metabolism	ENSG00000240972|MIF, ENSG00000180185|FAHD1	2	1956	39	9173	0.0513	0.999014	ns	1	ns	ENSG00000240972|MIF	1	ENSG00000180185|FAHD1	1	28	-1.13389
hsa00591	Metabolism	Lipid metabolism	Linoleic acid metabolism	ENSG00000168970|JMJD7-PLA2G4B	1	1956	30	9173	0.0333	0.999259	ns	1	ns	ENSG00000168970|JMJD7-PLA2G4B	1		0	23	-1.04257
hsa05033	Human Diseases	Substance dependence	Nicotine addiction	ENSG00000111886|GABRR2, ENSG00000141837|CACNA1A	2	1956	42	9173	0.0476	0.999488	ns	1	ns	ENSG00000111886|GABRR2	1	ENSG00000141837|CACNA1A	1	29	-0.371391
hsa04610	Organismal Systems	Immune system	Complement and coagulation cascades	ENSG00000120885|CLU, ENSG00000011422|PLAUR, ENSG00000122861|PLAU, ENSG00000127533|F2RL3, ENSG00000106366|SERPINE1, ENSG00000181104|F2R, ENSG00000125730|C3, ENSG00000224389|C4B, ENSG00000244731|C4A	9	1956	102	9173	0.0882	0.999798	ns	1	ns	ENSG00000120885|CLU, ENSG00000011422|PLAUR, ENSG00000122861|PLAU, ENSG00000106366|SERPINE1, ENSG00000125730|C3	5	ENSG00000127533|F2RL3, ENSG00000181104|F2R, ENSG00000224389|C4B, ENSG00000244731|C4A	4	60	0.129099
hsa00140	Metabolism	Lipid metabolism	Steroid hormone biosynthesis	ENSG00000101846|STS, ENSG00000196139|AKR1C3, ENSG00000128039|SRD5A3, ENSG00000278535|DHRS11, ENSG00000149084|HSD17B12	5	1956	76	9173	0.0658	0.999901	ns	1	ns	ENSG00000196139|AKR1C3	1	ENSG00000101846|STS, ENSG00000128039|SRD5A3, ENSG00000278535|DHRS11, ENSG00000149084|HSD17B12	4	36	-0.833333
hsa04672	Organismal Systems	Immune system	Intestinal immune network for IgA production	ENSG00000006062|MAP3K14, ENSG00000048462|TNFRSF17, ENSG00000184451|CCR10, ENSG00000240505|TNFRSF13B, ENSG00000277117|FP565260, ENSG00000115232|ITGA4, ENSG00000105329|TGFB1, ENSG00000160223|ICOSLG, ENSG00000242574|HLA-DMB	9	1956	122	9173	0.0738	0.999993	ns	1	ns	ENSG00000006062|MAP3K14	1	ENSG00000048462|TNFRSF17, ENSG00000184451|CCR10, ENSG00000240505|TNFRSF13B, ENSG00000277117|FP565260, ENSG00000115232|ITGA4, ENSG00000105329|TGFB1, ENSG00000160223|ICOSLG, ENSG00000242574|HLA-DMB	8	40	-4.11096
hsa00830	Metabolism	Metabolism of cofactors and vitamins	Retinol metabolism	ENSG00000095596|CYP26A1, ENSG00000162496|DHRS3, ENSG00000006757|PNPLA4	3	1956	75	9173	0.04	0.999997	ns	1	ns	ENSG00000095596|CYP26A1, ENSG00000162496|DHRS3	2	ENSG00000006757|PNPLA4	1	40	1.1068
hsa05321	Human Diseases	Immune disease	Inflammatory bowel disease	ENSG00000177606|JUN, ENSG00000147168|IL2RG, ENSG00000168811|IL12A, ENSG00000109320|NFKB1, ENSG00000178573|MAF, ENSG00000166949|SMAD3, ENSG00000107485|GATA3, ENSG00000105329|TGFB1, ENSG00000166888|STAT6, ENSG00000242574|HLA-DMB, ENSG00000103522|IL21R	11	1956	145	9173	0.0759	0.999998	ns	1	ns	ENSG00000177606|JUN, ENSG00000168811|IL12A	2	ENSG00000147168|IL2RG, ENSG00000109320|NFKB1, ENSG00000178573|MAF, ENSG00000166949|SMAD3, ENSG00000107485|GATA3, ENSG00000105329|TGFB1, ENSG00000166888|STAT6, ENSG00000242574|HLA-DMB, ENSG00000103522|IL21R	9	53	-2.19777
hsa04060	Environmental Information Processing	Signaling molecules and interaction	Cytokine-cytokine receptor interaction	ENSG00000277632|CCL3, ENSG00000006327|TNFRSF12A, ENSG00000271503|CCL5, ENSG00000163823|CCR1, ENSG00000173530|TNFRSF10D, ENSG00000147168|IL2RG, ENSG00000110324|IL10RA, ENSG00000028137|TNFRSF1B, ENSG00000168811|IL12A, ENSG00000159110|IFNAR2, ENSG00000172349|IL16, ENSG00000243646|IL10RB, ENSG00000186891|TNFRSF18, ENSG00000048462|TNFRSF17, ENSG00000184451|CCR10, ENSG00000100385|IL2RB, ENSG00000187266…	35	1956	332	9173	0.1054	1	ns	1	ns	ENSG00000277632|CCL3, ENSG00000006327|TNFRSF12A, ENSG00000271503|CCL5, ENSG00000173530|TNFRSF10D, ENSG00000110324|IL10RA, ENSG00000168811|IL12A, ENSG00000186891|TNFRSF18, ENSG00000161921|CXCL16	8	ENSG00000163823|CCR1, ENSG00000147168|IL2RG, ENSG00000028137|TNFRSF1B, ENSG00000159110|IFNAR2, ENSG00000172349|IL16, ENSG00000243646|IL10RB, ENSG00000048462|TNFRSF17, ENSG00000184451|CCR10, ENSG00000100385|IL2RB, ENSG00000187266|EPOR, ENSG00000120949|TNFRSF8, ENSG00000116985|BMP8B, ENSG00000139269|INHBE, ENSG00000240505|TNFRSF13B, ENSG00000142166|IFNAR1, ENSG00000008517|IL32, ENSG00000160712|IL6R…	27	204	-2.38048
hsa05416	Human Diseases	Cardiovascular disease	Viral myocarditis	ENSG00000105974|CAV1, ENSG00000005844|ITGAL, ENSG00000075151|EIF4G3, ENSG00000128340|RAC2, ENSG00000114867|EIF4G1, ENSG00000075624|ACTB, ENSG00000110321|EIF4G2, ENSG00000164305|CASP3, ENSG00000242574|HLA-DMB, ENSG00000173402|DAG1, ENSG00000097007|ABL1	11	1956	168	9173	0.0655	1	ns	1	ns		0	ENSG00000105974|CAV1, ENSG00000005844|ITGAL, ENSG00000075151|EIF4G3, ENSG00000128340|RAC2, ENSG00000114867|EIF4G1, ENSG00000075624|ACTB, ENSG00000110321|EIF4G2, ENSG00000164305|CASP3, ENSG00000242574|HLA-DMB, ENSG00000173402|DAG1, ENSG00000097007|ABL1	11	54	-3.9464
hsa04514	Environmental Information Processing	Signaling molecules and interaction	Cell adhesion molecules	ENSG00000149564|ESAM, ENSG00000130202|NECTIN2, ENSG00000110876|SELPLG, ENSG00000149294|NCAM1, ENSG00000115884|SDC1, ENSG00000197471|SPN, ENSG00000005844|ITGAL, ENSG00000165215|CLDN3, ENSG00000108797|CNTNAP1, ENSG00000177707|NECTIN3, ENSG00000090863|GLG1, ENSG00000081237|PTPRC, ENSG00000182985|CADM1, ENSG00000173482|PTPRM, ENSG00000277117|FP565260, ENSG00000115232|ITGA4, ENSG00000160223|ICOSLG, EN…	24	1956	263	9173	0.0913	1	ns	1	ns	ENSG00000149564|ESAM, ENSG00000130202|NECTIN2, ENSG00000165215|CLDN3	3	ENSG00000110876|SELPLG, ENSG00000149294|NCAM1, ENSG00000115884|SDC1, ENSG00000197471|SPN, ENSG00000005844|ITGAL, ENSG00000108797|CNTNAP1, ENSG00000177707|NECTIN3, ENSG00000090863|GLG1, ENSG00000081237|PTPRC, ENSG00000182985|CADM1, ENSG00000173482|PTPRM, ENSG00000277117|FP565260, ENSG00000115232|ITGA4, ENSG00000160223|ICOSLG, ENSG00000067141|NEO1, ENSG00000091409|ITGA6, ENSG00000242574|HLA-DMB, EN…	21	129	-3.34571
hsa04145	Cellular Processes	Transport and catabolism	Phagosome	ENSG00000137267|TUBB2A, ENSG00000137285|TUBB2B, ENSG00000161638|ITGA5, ENSG00000132432|SEC61G, ENSG00000011028|MRC2, ENSG00000082781|ITGB5, ENSG00000185344|ATP6V0A2, ENSG00000077380|DYNC1I2, ENSG00000167705|RILP, ENSG00000125730|C3, ENSG00000071553|ATP6AP1, ENSG00000137801|THBS1, ENSG00000168394|TAP1, ENSG00000113296|THBS4, ENSG00000072274|TFRC, ENSG00000075624|ACTB, ENSG00000196230|TUBB, ENSG000…	30	1956	306	9173	0.098	1	ns	1	ns	ENSG00000137267|TUBB2A, ENSG00000137285|TUBB2B, ENSG00000161638|ITGA5, ENSG00000132432|SEC61G, ENSG00000011028|MRC2, ENSG00000167705|RILP, ENSG00000125730|C3, ENSG00000137801|THBS1, ENSG00000113296|THBS4	9	ENSG00000082781|ITGB5, ENSG00000185344|ATP6V0A2, ENSG00000077380|DYNC1I2, ENSG00000071553|ATP6AP1, ENSG00000168394|TAP1, ENSG00000072274|TFRC, ENSG00000075624|ACTB, ENSG00000196230|TUBB, ENSG00000197102|DYNC1H1, ENSG00000204267|TAP2, ENSG00000058262|SEC61A1, ENSG00000033627|ATP6V0A1, ENSG00000104833|TUBB4A, ENSG00000073060|SCARB1, ENSG00000127022|CANX, ENSG00000242574|HLA-DMB, ENSG00000163131|CTS…	21	138	-2.6389
hsa05322	Human Diseases	Immune disease	Systemic lupus erythematosus	ENSG00000203852|H3C15, ENSG00000203811|H3C14, ENSG00000184260|H2AC20, ENSG00000270882|H4C14, ENSG00000270276|H4C15, ENSG00000124635|H2BC11, ENSG00000278677|H2AC17, ENSG00000203812|H2AC18, ENSG00000272196|H2AC19, ENSG00000125730|C3, ENSG00000275713|H2BC9, ENSG00000224389|C4B, ENSG00000180573|H2AC6, ENSG00000184678|H2BC21, ENSG00000132109|TRIM21, ENSG00000130402|ACTN4, ENSG00000242574|HLA-DMB, ENSG…	19	1956	231	9173	0.0823	1	ns	1	ns	ENSG00000203852|H3C15, ENSG00000203811|H3C14, ENSG00000184260|H2AC20, ENSG00000270882|H4C14, ENSG00000270276|H4C15, ENSG00000124635|H2BC11, ENSG00000278677|H2AC17, ENSG00000203812|H2AC18, ENSG00000272196|H2AC19, ENSG00000125730|C3, ENSG00000275713|H2BC9	11	ENSG00000224389|C4B, ENSG00000180573|H2AC6, ENSG00000184678|H2BC21, ENSG00000132109|TRIM21, ENSG00000130402|ACTN4, ENSG00000242574|HLA-DMB, ENSG00000116747|RO60, ENSG00000244731|C4A	8	113	-2.44587
hsa04742	Organismal Systems	Sensory system	Taste transduction	ENSG00000111664|GNB3, ENSG00000072062|PRKACA, ENSG00000096433|ITPR3, ENSG00000168447|SCNN1B, ENSG00000141837|CACNA1A	5	1956	121	9173	0.0413	1	ns	1	ns	ENSG00000111664|GNB3	1	ENSG00000072062|PRKACA, ENSG00000096433|ITPR3, ENSG00000168447|SCNN1B, ENSG00000141837|CACNA1A	4	51	-1.96039
hsa05168	Human Diseases	Infectious disease: viral	Herpes simplex virus 1 infection	ENSG00000271503|CCL5, ENSG00000198466|ZNF587, ENSG00000185507|IRF7, ENSG00000187840|EIF4EBP1, ENSG00000213928|IRF9, ENSG00000184557|SOCS3, ENSG00000161638|ITGA5, ENSG00000168811|IL12A, ENSG00000159110|IFNAR2, ENSG00000171791|BCL2, ENSG00000145675|PIK3R1, ENSG00000125730|C3, ENSG00000197857|ZNF44, ENSG00000185947|ZNF267, ENSG00000231925|TAPBP, ENSG00000173875|ZNF791, ENSG00000088888|MAVS, ENSG0000…	89	1956	673	9173	0.1322	1	ns	1	ns	ENSG00000271503|CCL5, ENSG00000185507|IRF7, ENSG00000187840|EIF4EBP1, ENSG00000213928|IRF9, ENSG00000184557|SOCS3, ENSG00000161638|ITGA5, ENSG00000168811|IL12A, ENSG00000125730|C3, ENSG00000197857|ZNF44, ENSG00000185947|ZNF267, ENSG00000159917|ZNF235	11	ENSG00000198466|ZNF587, ENSG00000159110|IFNAR2, ENSG00000171791|BCL2, ENSG00000145675|PIK3R1, ENSG00000231925|TAPBP, ENSG00000173875|ZNF791, ENSG00000088888|MAVS, ENSG00000179295|PTPN11, ENSG00000183735|TBK1, ENSG00000183309|ZNF623, ENSG00000109320|NFKB1, ENSG00000204519|ZNF551, ENSG00000168394|TAP1, ENSG00000178935|ZNF552, ENSG00000105221|AKT2, ENSG00000136450|SRSF1, ENSG00000278129|ZNF8, ENSG00…	78	450	-8.6267
hsa05323	Human Diseases	Immune disease	Rheumatoid arthritis	ENSG00000277632|CCL3, ENSG00000177606|JUN, ENSG00000170345|FOS, ENSG00000271503|CCL5, ENSG00000143387|CTSK, ENSG00000185344|ATP6V0A2, ENSG00000005844|ITGAL, ENSG00000071553|ATP6AP1, ENSG00000105329|TGFB1, ENSG00000033627|ATP6V0A1, ENSG00000242574|HLA-DMB, ENSG00000250565|ATP6V1E2	12	1956	189	9173	0.0635	1	ns	1	ns	ENSG00000277632|CCL3, ENSG00000177606|JUN, ENSG00000170345|FOS, ENSG00000271503|CCL5, ENSG00000143387|CTSK	5	ENSG00000185344|ATP6V0A2, ENSG00000005844|ITGAL, ENSG00000071553|ATP6AP1, ENSG00000105329|TGFB1, ENSG00000033627|ATP6V0A1, ENSG00000242574|HLA-DMB, ENSG00000250565|ATP6V1E2	7	76	-2.40887
hsa00980	Metabolism	Xenobiotics biodegradation and metabolism	Metabolism of xenobiotics by cytochrome P450	ENSG00000053371|AKR7A2	1	1956	88	9173	0.0114	1	ns	1	ns		0	ENSG00000053371|AKR7A2	1	44	-0.753778
hsa05204	Human Diseases	Cancer: overview	Chemical carcinogenesis - DNA adducts	ENSG00000196502|SULT1A1	1	1956	90	9173	0.0111	1	ns	1	ns		0	ENSG00000196502|SULT1A1	1	50	-1.69706
hsa04640	Organismal Systems	Immune system	Hematopoietic cell lineage	ENSG00000161638|ITGA5, ENSG00000187266|EPOR, ENSG00000005884|ITGA3, ENSG00000004468|CD38, ENSG00000072274|TFRC, ENSG00000115232|ITGA4, ENSG00000160712|IL6R, ENSG00000091409|ITGA6, ENSG00000242574|HLA-DMB	9	1956	176	9173	0.0511	1	ns	1	ns	ENSG00000161638|ITGA5	1	ENSG00000187266|EPOR, ENSG00000005884|ITGA3, ENSG00000004468|CD38, ENSG00000072274|TFRC, ENSG00000115232|ITGA4, ENSG00000160712|IL6R, ENSG00000091409|ITGA6, ENSG00000242574|HLA-DMB	8	78	-0.905822
hsa05310	Human Diseases	Immune disease	Asthma	ENSG00000242574|HLA-DMB	1	1956	110	9173	0.0091	1	ns	1	ns		0	ENSG00000242574|HLA-DMB	1	18	-2.82843
hsa05150	Human Diseases	Infectious disease: bacterial	Staphylococcus aureus infection	ENSG00000110876|SELPLG, ENSG00000005844|ITGAL, ENSG00000125730|C3, ENSG00000224389|C4B, ENSG00000242574|HLA-DMB, ENSG00000244731|C4A	6	1956	187	9173	0.0321	1	ns	1	ns	ENSG00000125730|C3	1	ENSG00000110876|SELPLG, ENSG00000005844|ITGAL, ENSG00000224389|C4B, ENSG00000242574|HLA-DMB, ENSG00000244731|C4A	5	44	-2.11058
hsa04940	Human Diseases	Endocrine and metabolic disease	Type I diabetes mellitus	ENSG00000003147|ICA1, ENSG00000168811|IL12A, ENSG00000144381|HSPD1, ENSG00000242574|HLA-DMB	4	1956	166	9173	0.0241	1	ns	1	ns	ENSG00000168811|IL12A, ENSG00000144381|HSPD1	2	ENSG00000003147|ICA1, ENSG00000242574|HLA-DMB	2	36	-1.33333
hsa05330	Human Diseases	Immune disease	Allograft rejection	ENSG00000168811|IL12A, ENSG00000242574|HLA-DMB	2	1956	154	9173	0.013	1	ns	1	ns	ENSG00000168811|IL12A	1	ENSG00000242574|HLA-DMB	1	29	-1.85695
hsa04080	Environmental Information Processing	Signaling molecules and interaction	Neuroactive ligand-receptor interaction	ENSG00000278195|SSTR3, ENSG00000171522|PTGER4, ENSG00000148926|ADM, ENSG00000149403|GRIK4, ENSG00000181408|UTS2R, ENSG00000111886|GABRR2, ENSG00000197696|NMB, ENSG00000127533|F2RL3, ENSG00000181104|F2R, ENSG00000125730|C3, ENSG00000213903|LTB4R, ENSG00000182162|P2RY8, ENSG00000267534|S1PR2, ENSG00000244165|P2RY11, ENSG00000083454|P2RX5, ENSG00000171596|NMUR1, ENSG00000148498|PARD3, ENSG0000012635…	24	1956	363	9173	0.0661	1	ns	1	ns	ENSG00000171522|PTGER4, ENSG00000148926|ADM, ENSG00000111886|GABRR2, ENSG00000197696|NMB, ENSG00000125730|C3	5	ENSG00000278195|SSTR3, ENSG00000149403|GRIK4, ENSG00000181408|UTS2R, ENSG00000127533|F2RL3, ENSG00000181104|F2R, ENSG00000213903|LTB4R, ENSG00000182162|P2RY8, ENSG00000267534|S1PR2, ENSG00000244165|P2RY11, ENSG00000083454|P2RX5, ENSG00000171596|NMUR1, ENSG00000148498|PARD3, ENSG00000126351|THRA, ENSG00000169684|CHRNA5, ENSG00000213906|LTB4R2, ENSG00000170989|S1PR1, ENSG00000113580|NR3C1, ENSG0000…	19	232	-3.61093
hsa04740	Organismal Systems	Sensory system	Olfactory transduction	ENSG00000116741|RGS2, ENSG00000104490|NCALD, ENSG00000138031|ADCY3, ENSG00000176533|GNG7, ENSG00000072062|PRKACA, ENSG00000198668|CALM1, ENSG00000160014|CALM3, ENSG00000141404|GNAL, ENSG00000078369|GNB1, ENSG00000145349|CAMK2D, ENSG00000221882|OR3A2	11	1956	589	9173	0.0187	1	ns	1	ns	ENSG00000116741|RGS2	1	ENSG00000104490|NCALD, ENSG00000138031|ADCY3, ENSG00000176533|GNG7, ENSG00000072062|PRKACA, ENSG00000198668|CALM1, ENSG00000160014|CALM3, ENSG00000141404|GNAL, ENSG00000078369|GNB1, ENSG00000145349|CAMK2D, ENSG00000221882|OR3A2	10	83	-3.62222
hsa04612	Organismal Systems	Immune system	Antigen processing and presentation	ENSG00000173110|HSPA6, ENSG00000204388|HSPA1B, ENSG00000204389|HSPA1A, ENSG00000109971|HSPA8, ENSG00000080824|HSP90AA1, ENSG00000179583|CIITA, ENSG00000126803|HSPA2, ENSG00000216490|IFI30, ENSG00000096384|HSP90AB1, ENSG00000231925|TAPBP, ENSG00000168394|TAP1, ENSG00000118260|CREB1, ENSG00000100600|LGMN, ENSG00000131467|PSME3, ENSG00000204267|TAP2, ENSG00000164733|CTSB, ENSG00000127022|CANX, ENSG0…	20	1956	491	9173	0.0407	1	ns	1	ns	ENSG00000173110|HSPA6, ENSG00000204388|HSPA1B, ENSG00000204389|HSPA1A, ENSG00000109971|HSPA8, ENSG00000080824|HSP90AA1, ENSG00000126803|HSPA2, ENSG00000096384|HSP90AB1	7	ENSG00000179583|CIITA, ENSG00000216490|IFI30, ENSG00000231925|TAPBP, ENSG00000168394|TAP1, ENSG00000118260|CREB1, ENSG00000100600|LGMN, ENSG00000131467|PSME3, ENSG00000204267|TAP2, ENSG00000164733|CTSB, ENSG00000127022|CANX, ENSG00000242574|HLA-DMB, ENSG00000143390|RFX5, ENSG00000163131|CTSS	13	61	-2.17663
hsa04650	Organismal Systems	Immune system	Natural killer cell mediated cytotoxicity	ENSG00000204520|MICA, ENSG00000120899|PTK2B, ENSG00000101096|NFATC2, ENSG00000157764|BRAF, ENSG00000043462|LCP2, ENSG00000141968|VAV1, ENSG00000159110|IFNAR2, ENSG00000174775|HRAS, ENSG00000145675|PIK3R1, ENSG00000005844|ITGAL, ENSG00000179295|PTPN11, ENSG00000111679|PTPN6, ENSG00000128340|RAC2, ENSG00000142166|IFNAR1, ENSG00000107758|PPP3CB, ENSG00000164305|CASP3, ENSG00000051382|PIK3CB, ENSG000…	27	1956	476	9173	0.0567	1	ns	1	ns	ENSG00000204520|MICA, ENSG00000174775|HRAS	2	ENSG00000120899|PTK2B, ENSG00000101096|NFATC2, ENSG00000157764|BRAF, ENSG00000043462|LCP2, ENSG00000141968|VAV1, ENSG00000159110|IFNAR2, ENSG00000145675|PIK3R1, ENSG00000005844|ITGAL, ENSG00000179295|PTPN11, ENSG00000111679|PTPN6, ENSG00000128340|RAC2, ENSG00000142166|IFNAR1, ENSG00000107758|PPP3CB, ENSG00000164305|CASP3, ENSG00000051382|PIK3CB, ENSG00000160293|VAV2, ENSG00000213281|NRAS, ENSG000…	25	100	-3.8
hsa05332	Human Diseases	Immune disease	Graft-versus-host disease	ENSG00000242574|HLA-DMB	1	1956	298	9173	0.0034	1	ns	1	ns		0	ENSG00000242574|HLA-DMB	1	31	-1.79605
hsa05320	Human Diseases	Immune disease	Autoimmune thyroid disease	ENSG00000242574|HLA-DMB	1	1956	163	9173	0.0061	1	ns	1	ns		0	ENSG00000242574|HLA-DMB	1	32	-2.12132
