# Supplementary material for: Extracellular vesicle-mediated delivery of circp53 suppresses the progression of multiple cancers by activating the CypD/TRAP/HSP90 pathway
Source: Exp Mol Med. 2025 Aug 1;57(8):1711–26. doi: 10.1038/s12276-025-01506-0 (PMC12411616; doi:10.1038/s12276-025-01506-0)
Supplement: Supplementary file 3 — Supplementary Table 2 [file 12276_2025_1506_MOESM3_ESM.xlsx]

## Sheet: COND1.H929_circp53_OEVSH929_WT
Pathway_ID	KEGG_Level_1	KEGG_Level_2	Pathway_Name	IDs	S	TS	B	TB	Rich.Factor	P.value	Sig.Sign.P	Q.value	Sig.Sign.Q	S_Up_ID	S_Up_Num	S_Down_ID	S_Down_Num	MapID_Count	ZScore
hsa05161	Human Diseases	Infectious disease: viral	Hepatitis B	ENSG00000177606|JUN, ENSG00000124762|CDKN1A, ENSG00000095015|MAP3K1, ENSG00000101096|NFATC2, ENSG00000142798|HSPG2, ENSG00000185507|IRF7, ENSG00000182158|CREB3L2, ENSG00000115904|SOS1, ENSG00000128272|ATF4, ENSG00000154229|PRKCA, ENSG00000142166|IFNAR1, ENSG00000170345|FOS, ENSG00000136869|TLR4, ENSG00000171791|BCL2, ENSG00000139687|RB1, ENSG00000100393|EP300, ENSG00000120868|APAF1, ENSG000001456…	43	974	178	9173	0.2416	1.47597e-07	****	2.67643e-05	****	ENSG00000177606|JUN, ENSG00000124762|CDKN1A, ENSG00000142798|HSPG2, ENSG00000185507|IRF7, ENSG00000128272|ATF4, ENSG00000170345|FOS	6	ENSG00000095015|MAP3K1, ENSG00000101096|NFATC2, ENSG00000182158|CREB3L2, ENSG00000115904|SOS1, ENSG00000154229|PRKCA, ENSG00000142166|IFNAR1, ENSG00000136869|TLR4, ENSG00000171791|BCL2, ENSG00000139687|RB1, ENSG00000100393|EP300, ENSG00000120868|APAF1, ENSG00000145675|PIK3R1, ENSG00000135341|MAP3K7, ENSG00000005339|CREBBP, ENSG00000163513|TGFBR2, ENSG00000115415|STAT1, ENSG00000157764|BRAF, ENSG0…	37	148	-8.46655
hsa04919	Organismal Systems	Endocrine system	Thyroid hormone signaling pathway	ENSG00000143153|ATP1B1, ENSG00000124151|NCOA3, ENSG00000123066|MED13L, ENSG00000084676|NCOA1, ENSG00000169375|SIN3A, ENSG00000180182|MED14, ENSG00000141027|NCOR1, ENSG00000136111|TBC1D4, ENSG00000154229|PRKCA, ENSG00000115556|PLCD4, ENSG00000114166|KAT2B, ENSG00000125378|BMP4, ENSG00000134250|NOTCH2, ENSG00000112394|SLC16A10, ENSG00000150907|FOXO1, ENSG00000100393|EP300, ENSG00000145675|PIK3R1, E…	35	974	132	9173	0.2652	1.94371e-07	****	2.67643e-05	****	ENSG00000143153|ATP1B1, ENSG00000125378|BMP4	2	ENSG00000124151|NCOA3, ENSG00000123066|MED13L, ENSG00000084676|NCOA1, ENSG00000169375|SIN3A, ENSG00000180182|MED14, ENSG00000141027|NCOR1, ENSG00000136111|TBC1D4, ENSG00000154229|PRKCA, ENSG00000115556|PLCD4, ENSG00000114166|KAT2B, ENSG00000134250|NOTCH2, ENSG00000112394|SLC16A10, ENSG00000150907|FOXO1, ENSG00000100393|EP300, ENSG00000145675|PIK3R1, ENSG00000140396|NCOA2, ENSG00000005339|CREBBP, …	33	110	-5.53008
hsa04141	Genetic Information Processing	Folding, sorting and degradation	Protein processing in endoplasmic reticulum	ENSG00000173110|HSPA6, ENSG00000204389|HSPA1A, ENSG00000204388|HSPA1B, ENSG00000132002|DNAJB1, ENSG00000120694|HSPH1, ENSG00000175197|DDIT3, ENSG00000087074|PPP1R15A, ENSG00000164070|HSPA4L, ENSG00000109971|HSPA8, ENSG00000080824|HSP90AA1, ENSG00000096384|HSP90AB1, ENSG00000086061|DNAJA1, ENSG00000116406|EDEM3, ENSG00000128272|ATF4, ENSG00000126803|HSPA2, ENSG00000138802|SEC24B, ENSG00000197442|M…	44	974	189	9173	0.2328	3.26919e-07	****	2.67643e-05	****	ENSG00000173110|HSPA6, ENSG00000204389|HSPA1A, ENSG00000204388|HSPA1B, ENSG00000132002|DNAJB1, ENSG00000120694|HSPH1, ENSG00000175197|DDIT3, ENSG00000087074|PPP1R15A, ENSG00000164070|HSPA4L, ENSG00000109971|HSPA8, ENSG00000080824|HSP90AA1, ENSG00000096384|HSP90AB1, ENSG00000086061|DNAJA1, ENSG00000128272|ATF4, ENSG00000126803|HSPA2, ENSG00000135924|DNAJB2	15	ENSG00000116406|EDEM3, ENSG00000138802|SEC24B, ENSG00000197442|MAP3K5, ENSG00000136731|UGGT1, ENSG00000138674|SEC31A, ENSG00000171791|BCL2, ENSG00000124783|SSR1, ENSG00000113615|SEC24A, ENSG00000150961|SEC24D, ENSG00000071537|SEL1L, ENSG00000147570|DNAJC5B, ENSG00000134109|EDEM1, ENSG00000197930|ERO1A, ENSG00000128829|EIF2AK4, ENSG00000086232|EIF2AK1, ENSG00000077232|DNAJC10, ENSG00000132388|UBE2…	29	161	-5.20153
hsa05215	Human Diseases	Cancer: specific types	Prostate cancer	ENSG00000124762|CDKN1A, ENSG00000080824|HSP90AA1, ENSG00000096384|HSP90AB1, ENSG00000182158|CREB3L2, ENSG00000115904|SOS1, ENSG00000128272|ATF4, ENSG00000171791|BCL2, ENSG00000150907|FOXO1, ENSG00000139687|RB1, ENSG00000100393|EP300, ENSG00000140443|IGF1R, ENSG00000145675|PIK3R1, ENSG00000138795|LEF1, ENSG00000005339|CREBBP, ENSG00000135679|MDM2, ENSG00000157764|BRAF, ENSG00000109320|NFKB1, ENSG0…	29	974	101	9173	0.2871	3.52162e-07	****	2.67643e-05	****	ENSG00000124762|CDKN1A, ENSG00000080824|HSP90AA1, ENSG00000096384|HSP90AB1, ENSG00000128272|ATF4	4	ENSG00000182158|CREB3L2, ENSG00000115904|SOS1, ENSG00000171791|BCL2, ENSG00000150907|FOXO1, ENSG00000139687|RB1, ENSG00000100393|EP300, ENSG00000140443|IGF1R, ENSG00000145675|PIK3R1, ENSG00000138795|LEF1, ENSG00000005339|CREBBP, ENSG00000135679|MDM2, ENSG00000157764|BRAF, ENSG00000109320|NFKB1, ENSG00000100485|SOS2, ENSG00000051382|PIK3CB, ENSG00000213281|NRAS, ENSG00000198793|MTOR, ENSG000001170…	25	94	-4.53825
hsa04662	Organismal Systems	Immune system	B cell receptor signaling pathway	ENSG00000177606|JUN, ENSG00000101096|NFATC2, ENSG00000115904|SOS1, ENSG00000170345|FOS, ENSG00000145675|PIK3R1, ENSG00000155629|PIK3AP1, ENSG00000109320|NFKB1, ENSG00000100485|SOS2, ENSG00000166501|PRKCB, ENSG00000072736|NFATC3, ENSG00000152689|RASGRP3, ENSG00000051382|PIK3CB, ENSG00000107758|PPP3CB, ENSG00000168918|INPP5D, ENSG00000213281|NRAS, ENSG00000134215|VAV3, ENSG00000117020|AKT3, ENSG000…	24	974	78	9173	0.3077	9.04818e-07	****	5.50129e-05	****	ENSG00000177606|JUN, ENSG00000170345|FOS	2	ENSG00000101096|NFATC2, ENSG00000115904|SOS1, ENSG00000145675|PIK3R1, ENSG00000155629|PIK3AP1, ENSG00000109320|NFKB1, ENSG00000100485|SOS2, ENSG00000166501|PRKCB, ENSG00000072736|NFATC3, ENSG00000152689|RASGRP3, ENSG00000051382|PIK3CB, ENSG00000107758|PPP3CB, ENSG00000168918|INPP5D, ENSG00000213281|NRAS, ENSG00000134215|VAV3, ENSG00000117020|AKT3, ENSG00000082701|GSK3B, ENSG00000128340|RAC2, ENSG…	22	70	-5.97614
hsa05200	Human Diseases	Cancer: overview	Pathways in cancer	ENSG00000177606|JUN, ENSG00000124762|CDKN1A, ENSG00000119630|PGF, ENSG00000116717|GADD45A, ENSG00000080824|HSP90AA1, ENSG00000141682|PMAIP1, ENSG00000100292|HMOX1, ENSG00000245848|CEBPA, ENSG00000068028|RASSF1, ENSG00000166813|KIF7, ENSG00000124151|NCOA3, ENSG00000196914|ARHGEF12, ENSG00000115414|FN1, ENSG00000096384|HSP90AB1, ENSG00000181104|F2R, ENSG00000084676|NCOA1, ENSG00000185920|PTCH1, ENS…	95	974	556	9173	0.1709	1.18303e-06	****	5.99401e-05	****	ENSG00000177606|JUN, ENSG00000124762|CDKN1A, ENSG00000119630|PGF, ENSG00000116717|GADD45A, ENSG00000080824|HSP90AA1, ENSG00000141682|PMAIP1, ENSG00000100292|HMOX1, ENSG00000245848|CEBPA, ENSG00000068028|RASSF1, ENSG00000166813|KIF7, ENSG00000115414|FN1, ENSG00000096384|HSP90AB1, ENSG00000165806|CASP7, ENSG00000170345|FOS, ENSG00000125378|BMP4, ENSG00000105327|BBC3, ENSG00000159128|IFNGR2	17	ENSG00000124151|NCOA3, ENSG00000196914|ARHGEF12, ENSG00000181104|F2R, ENSG00000084676|NCOA1, ENSG00000185920|PTCH1, ENSG00000157500|APPL1, ENSG00000115904|SOS1, ENSG00000154229|PRKCA, ENSG00000142166|IFNAR1, ENSG00000110395|CBL, ENSG00000134954|ETS1, ENSG00000134250|NOTCH2, ENSG00000171791|BCL2, ENSG00000150907|FOXO1, ENSG00000143924|EML4, ENSG00000168243|GNG4, ENSG00000101966|XIAP, ENSG000001396…	78	480	-8.67227
hsa05162	Human Diseases	Infectious disease: viral	Measles	ENSG00000173110|HSPA6, ENSG00000204389|HSPA1A, ENSG00000204388|HSPA1B, ENSG00000177606|JUN, ENSG00000213928|IRF9, ENSG00000109971|HSPA8, ENSG00000185507|IRF7, ENSG00000126803|HSPA2, ENSG00000111335|OAS2, ENSG00000118503|TNFAIP3, ENSG00000142166|IFNAR1, ENSG00000170345|FOS, ENSG00000136869|TLR4, ENSG00000105327|BBC3, ENSG00000171791|BCL2, ENSG00000147168|IL2RG, ENSG00000120868|APAF1, ENSG000001456…	37	974	160	9173	0.2312	3.33272e-06	****	0.000144735	***	ENSG00000173110|HSPA6, ENSG00000204389|HSPA1A, ENSG00000204388|HSPA1B, ENSG00000177606|JUN, ENSG00000213928|IRF9, ENSG00000109971|HSPA8, ENSG00000185507|IRF7, ENSG00000126803|HSPA2, ENSG00000170345|FOS, ENSG00000105327|BBC3	10	ENSG00000111335|OAS2, ENSG00000118503|TNFAIP3, ENSG00000142166|IFNAR1, ENSG00000136869|TLR4, ENSG00000171791|BCL2, ENSG00000147168|IL2RG, ENSG00000120868|APAF1, ENSG00000145675|PIK3R1, ENSG00000105810|CDK6, ENSG00000135341|MAP3K7, ENSG00000115415|STAT1, ENSG00000159110|IFNAR2, ENSG00000109320|NFKB1, ENSG00000131323|TRAF3, ENSG00000128829|EIF2AK4, ENSG00000055208|TAB2, ENSG00000160710|ADAR, ENSG00…	27	121	-5.54545
hsa05214	Human Diseases	Cancer: specific types	Glioma	ENSG00000124762|CDKN1A, ENSG00000116717|GADD45A, ENSG00000115904|SOS1, ENSG00000154229|PRKCA, ENSG00000139687|RB1, ENSG00000183049|CAMK1D, ENSG00000140443|IGF1R, ENSG00000145675|PIK3R1, ENSG00000105810|CDK6, ENSG00000135679|MDM2, ENSG00000157764|BRAF, ENSG00000100485|SOS2, ENSG00000166501|PRKCB, ENSG00000051382|PIK3CB, ENSG00000145349|CAMK2D, ENSG00000213281|NRAS, ENSG00000198668|CALM1, ENSG00000…	23	974	79	9173	0.2911	4.38595e-06	****	0.000163274	***	ENSG00000124762|CDKN1A, ENSG00000116717|GADD45A	2	ENSG00000115904|SOS1, ENSG00000154229|PRKCA, ENSG00000139687|RB1, ENSG00000183049|CAMK1D, ENSG00000140443|IGF1R, ENSG00000145675|PIK3R1, ENSG00000105810|CDK6, ENSG00000135679|MDM2, ENSG00000157764|BRAF, ENSG00000100485|SOS2, ENSG00000166501|PRKCB, ENSG00000051382|PIK3CB, ENSG00000145349|CAMK2D, ENSG00000213281|NRAS, ENSG00000198668|CALM1, ENSG00000198793|MTOR, ENSG00000117020|AKT3, ENSG0000015249…	21	71	-3.91638
hsa05223	Human Diseases	Cancer: specific types	Non-small cell lung cancer	ENSG00000124762|CDKN1A, ENSG00000116717|GADD45A, ENSG00000068028|RASSF1, ENSG00000115904|SOS1, ENSG00000154229|PRKCA, ENSG00000143924|EML4, ENSG00000139687|RB1, ENSG00000145675|PIK3R1, ENSG00000101109|STK4, ENSG00000105810|CDK6, ENSG00000157764|BRAF, ENSG00000100485|SOS2, ENSG00000166501|PRKCB, ENSG00000118689|FOXO3, ENSG00000051382|PIK3CB, ENSG00000266094|RASSF5, ENSG00000213281|NRAS, ENSG000001…	22	974	74	9173	0.2973	4.83376e-06	****	0.000163274	***	ENSG00000124762|CDKN1A, ENSG00000116717|GADD45A, ENSG00000068028|RASSF1	3	ENSG00000115904|SOS1, ENSG00000154229|PRKCA, ENSG00000143924|EML4, ENSG00000139687|RB1, ENSG00000145675|PIK3R1, ENSG00000101109|STK4, ENSG00000105810|CDK6, ENSG00000157764|BRAF, ENSG00000100485|SOS2, ENSG00000166501|PRKCB, ENSG00000118689|FOXO3, ENSG00000051382|PIK3CB, ENSG00000266094|RASSF5, ENSG00000213281|NRAS, ENSG00000117020|AKT3, ENSG00000140992|PDPK1, ENSG00000112242|E2F3, ENSG00000100030|…	19	64	-3.875
hsa01524	Human Diseases	Drug resistance: antineoplastic	Platinum drug resistance	ENSG00000124762|CDKN1A, ENSG00000141682|PMAIP1, ENSG00000197442|MAP3K5, ENSG00000105327|BBC3, ENSG00000171791|BCL2, ENSG00000131747|TOP2A, ENSG00000123191|ATP7B, ENSG00000101966|XIAP, ENSG00000120868|APAF1, ENSG00000145675|PIK3R1, ENSG00000135679|MDM2, ENSG00000077097|TOP2B, ENSG00000113318|MSH3, ENSG00000009413|REV3L, ENSG00000116062|MSH6, ENSG00000051382|PIK3CB, ENSG00000117020|AKT3, ENSG000001…	22	974	76	9173	0.2895	7.8213e-06	****	0.000237767	***	ENSG00000124762|CDKN1A, ENSG00000141682|PMAIP1, ENSG00000105327|BBC3	3	ENSG00000197442|MAP3K5, ENSG00000171791|BCL2, ENSG00000131747|TOP2A, ENSG00000123191|ATP7B, ENSG00000101966|XIAP, ENSG00000120868|APAF1, ENSG00000145675|PIK3R1, ENSG00000135679|MDM2, ENSG00000077097|TOP2B, ENSG00000113318|MSH3, ENSG00000009413|REV3L, ENSG00000116062|MSH6, ENSG00000051382|PIK3CB, ENSG00000117020|AKT3, ENSG00000140992|PDPK1, ENSG00000012048|BRCA1, ENSG00000110330|BIRC2, ENSG0000014…	19	67	-4.88678
hsa04110	Cellular Processes	Cell growth and death	Cell cycle	ENSG00000124762|CDKN1A, ENSG00000116717|GADD45A, ENSG00000253729|PRKDC, ENSG00000103479|RBL2, ENSG00000175793|SFN, ENSG00000153107|ANAPC1, ENSG00000139687|RB1, ENSG00000100393|EP300, ENSG00000006634|DBF4, ENSG00000105810|CDK6, ENSG00000080839|RBL1, ENSG00000169679|BUB1, ENSG00000198176|TFDP1, ENSG00000005339|CREBBP, ENSG00000135679|MDM2, ENSG00000072501|SMC1A, ENSG00000133740|E2F5, ENSG0000015697…	31	974	129	9173	0.2403	8.99734e-06	****	0.000240969	***	ENSG00000124762|CDKN1A, ENSG00000116717|GADD45A, ENSG00000175793|SFN	3	ENSG00000253729|PRKDC, ENSG00000103479|RBL2, ENSG00000153107|ANAPC1, ENSG00000139687|RB1, ENSG00000100393|EP300, ENSG00000006634|DBF4, ENSG00000105810|CDK6, ENSG00000080839|RBL1, ENSG00000169679|BUB1, ENSG00000198176|TFDP1, ENSG00000005339|CREBBP, ENSG00000135679|MDM2, ENSG00000072501|SMC1A, ENSG00000133740|E2F5, ENSG00000156970|BUB1B, ENSG00000129055|ANAPC13, ENSG00000145386|CCNA2, ENSG000000827…	28	123	-7.30352
hsa05210	Human Diseases	Cancer: specific types	Colorectal cancer	ENSG00000177606|JUN, ENSG00000124762|CDKN1A, ENSG00000116717|GADD45A, ENSG00000141682|PMAIP1, ENSG00000157500|APPL1, ENSG00000115904|SOS1, ENSG00000170345|FOS, ENSG00000105327|BBC3, ENSG00000171791|BCL2, ENSG00000145675|PIK3R1, ENSG00000138795|LEF1, ENSG00000163513|TGFBR2, ENSG00000157764|BRAF, ENSG00000100485|SOS2, ENSG00000113318|MSH3, ENSG00000116062|MSH6, ENSG00000051382|PIK3CB, ENSG000002132…	24	974	88	9173	0.2727	9.51195e-06	****	0.000240969	***	ENSG00000177606|JUN, ENSG00000124762|CDKN1A, ENSG00000116717|GADD45A, ENSG00000141682|PMAIP1, ENSG00000170345|FOS, ENSG00000105327|BBC3	6	ENSG00000157500|APPL1, ENSG00000115904|SOS1, ENSG00000171791|BCL2, ENSG00000145675|PIK3R1, ENSG00000138795|LEF1, ENSG00000163513|TGFBR2, ENSG00000157764|BRAF, ENSG00000100485|SOS2, ENSG00000113318|MSH3, ENSG00000116062|MSH6, ENSG00000051382|PIK3CB, ENSG00000213281|NRAS, ENSG00000198793|MTOR, ENSG00000117020|AKT3, ENSG00000082701|GSK3B, ENSG00000128340|RAC2, ENSG00000187323|DCC, ENSG00000100030|MA…	18	86	-4.96031
hsa04722	Organismal Systems	Nervous system	Neurotrophin signaling pathway	ENSG00000177606|JUN, ENSG00000095015|MAP3K1, ENSG00000109458|GAB1, ENSG00000115904|SOS1, ENSG00000128272|ATF4, ENSG00000197442|MAP3K5, ENSG00000171791|BCL2, ENSG00000145675|PIK3R1, ENSG00000111348|ARHGDIB, ENSG00000071242|RPS6KA2, ENSG00000157764|BRAF, ENSG00000109320|NFKB1, ENSG00000100485|SOS2, ENSG00000134243|SORT1, ENSG00000118689|FOXO3, ENSG00000051382|PIK3CB, ENSG00000145349|CAMK2D, ENSG000…	30	974	124	9173	0.2419	1.08442e-05	****	0.000253588	***	ENSG00000177606|JUN, ENSG00000128272|ATF4	2	ENSG00000095015|MAP3K1, ENSG00000109458|GAB1, ENSG00000115904|SOS1, ENSG00000197442|MAP3K5, ENSG00000171791|BCL2, ENSG00000145675|PIK3R1, ENSG00000111348|ARHGDIB, ENSG00000071242|RPS6KA2, ENSG00000157764|BRAF, ENSG00000109320|NFKB1, ENSG00000100485|SOS2, ENSG00000134243|SORT1, ENSG00000118689|FOXO3, ENSG00000051382|PIK3CB, ENSG00000145349|CAMK2D, ENSG00000213281|NRAS, ENSG00000198668|CALM1, ENSG0…	28	113	-6.30283
hsa04070	Environmental Information Processing	Signal transduction	Phosphatidylinositol signaling system	ENSG00000102780|DGKH, ENSG00000123104|ITPR2, ENSG00000154229|PRKCA, ENSG00000115556|PLCD4, ENSG00000040933|INPP4A, ENSG00000171100|MTM1, ENSG00000115020|PIKFYVE, ENSG00000145675|PIK3R1, ENSG00000145725|PPIP5K2, ENSG00000150867|PIP4K2A, ENSG00000166501|PRKCB, ENSG00000063601|MTMR1, ENSG00000108389|MTMR4, ENSG00000159082|SYNJ1, ENSG00000051382|PIK3CB, ENSG00000168781|PPIP5K1, ENSG00000168918|INPP5D…	26	974	104	9173	0.25	2.24002e-05	****	0.000486405	***		0	ENSG00000102780|DGKH, ENSG00000123104|ITPR2, ENSG00000154229|PRKCA, ENSG00000115556|PLCD4, ENSG00000040933|INPP4A, ENSG00000171100|MTM1, ENSG00000115020|PIKFYVE, ENSG00000145675|PIK3R1, ENSG00000145725|PPIP5K2, ENSG00000150867|PIP4K2A, ENSG00000166501|PRKCB, ENSG00000063601|MTMR1, ENSG00000108389|MTMR4, ENSG00000159082|SYNJ1, ENSG00000051382|PIK3CB, ENSG00000168781|PPIP5K1, ENSG00000168918|INPP5D…	26	94	-6.18853
hsa05202	Human Diseases	Cancer: overview	Transcriptional misregulation in cancer	ENSG00000124762|CDKN1A, ENSG00000175197|DDIT3, ENSG00000116717|GADD45A, ENSG00000245848|CEBPA, ENSG00000006468|ETV1, ENSG00000178573|MAF, ENSG00000162924|REL, ENSG00000172216|CEBPB, ENSG00000169375|SIN3A, ENSG00000141027|NCOR1, ENSG00000144802|NFKBIZ, ENSG00000150907|FOXO1, ENSG00000081189|MEF2C, ENSG00000185630|PBX1, ENSG00000140443|IGF1R, ENSG00000118058|KMT2A, ENSG00000185591|SP1, ENSG00000171…	40	974	195	9173	0.2051	2.91058e-05	****	0.000571216	***	ENSG00000124762|CDKN1A, ENSG00000175197|DDIT3, ENSG00000116717|GADD45A, ENSG00000245848|CEBPA, ENSG00000172216|CEBPB, ENSG00000144802|NFKBIZ	6	ENSG00000006468|ETV1, ENSG00000178573|MAF, ENSG00000162924|REL, ENSG00000169375|SIN3A, ENSG00000141027|NCOR1, ENSG00000150907|FOXO1, ENSG00000081189|MEF2C, ENSG00000185630|PBX1, ENSG00000140443|IGF1R, ENSG00000118058|KMT2A, ENSG00000185591|SP1, ENSG00000171843|MLLT3, ENSG00000163513|TGFBR2, ENSG00000135679|MDM2, ENSG00000104313|EYA1, ENSG00000109320|NFKB1, ENSG00000168283|BMI1, ENSG00000033170|FU…	34	167	-5.64891
hsa04931	Human Diseases	Endocrine and metabolic disease	Insulin resistance	ENSG00000184557|SOCS3, ENSG00000101255|TRIB3, ENSG00000140284|SLC27A2, ENSG00000155846|PPARGC1B, ENSG00000135218|CD36, ENSG00000182158|CREB3L2, ENSG00000136111|TBC1D4, ENSG00000143554|SLC27A3, ENSG00000150907|FOXO1, ENSG00000132825|PPP1R3D, ENSG00000145675|PIK3R1, ENSG00000186951|PPARA, ENSG00000071242|RPS6KA2, ENSG00000109320|NFKB1, ENSG00000171132|PRKCE, ENSG00000166501|PRKCB, ENSG00000110090|C…	29	974	124	9173	0.2339	3.0064e-05	****	0.000571216	***	ENSG00000184557|SOCS3, ENSG00000101255|TRIB3, ENSG00000140284|SLC27A2, ENSG00000135218|CD36, ENSG00000143554|SLC27A3	5	ENSG00000155846|PPARGC1B, ENSG00000182158|CREB3L2, ENSG00000136111|TBC1D4, ENSG00000150907|FOXO1, ENSG00000132825|PPP1R3D, ENSG00000145675|PIK3R1, ENSG00000186951|PPARA, ENSG00000071242|RPS6KA2, ENSG00000109320|NFKB1, ENSG00000171132|PRKCE, ENSG00000166501|PRKCB, ENSG00000110090|CPT1A, ENSG00000051382|PIK3CB, ENSG00000198793|MTOR, ENSG00000117020|AKT3, ENSG00000082701|GSK3B, ENSG00000179295|PTPN1…	24	101	-5.97022
hsa04360	Organismal Systems	Development and regeneration	Axon guidance	ENSG00000012171|SEMA3B, ENSG00000142627|EPHA2, ENSG00000101096|NFATC2, ENSG00000196914|ARHGEF12, ENSG00000136040|PLXNC1, ENSG00000076356|PLXNA2, ENSG00000099204|ABLIM1, ENSG00000137872|SEMA6D, ENSG00000185920|PTCH1, ENSG00000075223|SEMA3C, ENSG00000141298|SSH2, ENSG00000154229|PRKCA, ENSG00000145715|RASA1, ENSG00000196411|EPHB4, ENSG00000001617|SEMA3F, ENSG00000145675|PIK3R1, ENSG00000169855|ROBO…	38	974	185	9173	0.2054	4.43915e-05	****	0.000793825	***	ENSG00000012171|SEMA3B, ENSG00000142627|EPHA2, ENSG00000076356|PLXNA2, ENSG00000075223|SEMA3C, ENSG00000196411|EPHB4, ENSG00000001617|SEMA3F	6	ENSG00000101096|NFATC2, ENSG00000196914|ARHGEF12, ENSG00000136040|PLXNC1, ENSG00000099204|ABLIM1, ENSG00000137872|SEMA6D, ENSG00000185920|PTCH1, ENSG00000141298|SSH2, ENSG00000154229|PRKCA, ENSG00000145715|RASA1, ENSG00000145675|PIK3R1, ENSG00000169855|ROBO1, ENSG00000180370|PAK2, ENSG00000084112|SSH1, ENSG00000204217|BMPR2, ENSG00000134318|ROCK2, ENSG00000072736|NFATC3, ENSG00000266028|SRGAP2, E…	32	175	-5.06472
hsa00562	Metabolism	Carbohydrate metabolism	Inositol phosphate metabolism	ENSG00000115556|PLCD4, ENSG00000040933|INPP4A, ENSG00000171100|MTM1, ENSG00000115020|PIKFYVE, ENSG00000112367|FIG4, ENSG00000105851|PIK3CG, ENSG00000119711|ALDH6A1, ENSG00000150867|PIP4K2A, ENSG00000063601|MTMR1, ENSG00000108389|MTMR4, ENSG00000159082|SYNJ1, ENSG00000051382|PIK3CB, ENSG00000168918|INPP5D, ENSG00000107242|PIP5K1B, ENSG00000122126|OCRL, ENSG00000276293|PIP4K2B, ENSG00000198825|INPP…	21	974	79	9173	0.2658	5.1442e-05	****	0.000868798	***		0	ENSG00000115556|PLCD4, ENSG00000040933|INPP4A, ENSG00000171100|MTM1, ENSG00000115020|PIKFYVE, ENSG00000112367|FIG4, ENSG00000105851|PIK3CG, ENSG00000119711|ALDH6A1, ENSG00000150867|PIP4K2A, ENSG00000063601|MTMR1, ENSG00000108389|MTMR4, ENSG00000159082|SYNJ1, ENSG00000051382|PIK3CB, ENSG00000168918|INPP5D, ENSG00000107242|PIP5K1B, ENSG00000122126|OCRL, ENSG00000276293|PIP4K2B, ENSG00000198825|INPP…	21	72	-5.18545
hsa04066	Environmental Information Processing	Signal transduction	HIF-1 signaling pathway	ENSG00000124762|CDKN1A, ENSG00000100292|HMOX1, ENSG00000111674|ENO2, ENSG00000154229|PRKCA, ENSG00000136869|TLR4, ENSG00000171791|BCL2, ENSG00000159128|IFNGR2, ENSG00000100393|EP300, ENSG00000140443|IGF1R, ENSG00000145675|PIK3R1, ENSG00000159399|HK2, ENSG00000005339|CREBBP, ENSG00000109320|NFKB1, ENSG00000166501|PRKCB, ENSG00000152256|PDK1, ENSG00000051382|PIK3CB, ENSG00000145349|CAMK2D, ENSG0000…	25	974	103	9173	0.2427	5.45309e-05	****	0.000872494	***	ENSG00000124762|CDKN1A, ENSG00000100292|HMOX1, ENSG00000111674|ENO2, ENSG00000159128|IFNGR2	4	ENSG00000154229|PRKCA, ENSG00000136869|TLR4, ENSG00000171791|BCL2, ENSG00000100393|EP300, ENSG00000140443|IGF1R, ENSG00000145675|PIK3R1, ENSG00000159399|HK2, ENSG00000005339|CREBBP, ENSG00000109320|NFKB1, ENSG00000166501|PRKCB, ENSG00000152256|PDK1, ENSG00000051382|PIK3CB, ENSG00000145349|CAMK2D, ENSG00000198793|MTOR, ENSG00000117020|AKT3, ENSG00000108094|CUL2, ENSG00000134333|LDHA, ENSG000001000…	21	96	-4.18454
hsa04120	Genetic Information Processing	Folding, sorting and degradation	Ubiquitin mediated proteolysis	ENSG00000184557|SOCS3, ENSG00000095015|MAP3K1, ENSG00000115760|BIRC6, ENSG00000104517|UBR5, ENSG00000153107|ANAPC1, ENSG00000110395|CBL, ENSG00000101966|XIAP, ENSG00000103657|HERC1, ENSG00000110344|UBE4A, ENSG00000128731|HERC2, ENSG00000135679|MDM2, ENSG00000140367|UBE2Q2, ENSG00000153827|TRIP12, ENSG00000158290|CUL4B, ENSG00000132388|UBE2G1, ENSG00000086758|HUWE1, ENSG00000078967|UBE2D4, ENSG000…	31	974	141	9173	0.2199	5.80627e-05	****	0.000882554	***	ENSG00000184557|SOCS3	1	ENSG00000095015|MAP3K1, ENSG00000115760|BIRC6, ENSG00000104517|UBR5, ENSG00000153107|ANAPC1, ENSG00000110395|CBL, ENSG00000101966|XIAP, ENSG00000103657|HERC1, ENSG00000110344|UBE4A, ENSG00000128731|HERC2, ENSG00000135679|MDM2, ENSG00000140367|UBE2Q2, ENSG00000153827|TRIP12, ENSG00000158290|CUL4B, ENSG00000132388|UBE2G1, ENSG00000086758|HUWE1, ENSG00000078967|UBE2D4, ENSG00000129055|ANAPC13, ENSG0…	30	135	-8.26236
hsa04660	Organismal Systems	Immune system	T cell receptor signaling pathway	ENSG00000177606|JUN, ENSG00000006062|MAP3K14, ENSG00000101096|NFATC2, ENSG00000115904|SOS1, ENSG00000170345|FOS, ENSG00000043462|LCP2, ENSG00000145675|PIK3R1, ENSG00000135341|MAP3K7, ENSG00000075711|DLG1, ENSG00000180370|PAK2, ENSG00000109320|NFKB1, ENSG00000100485|SOS2, ENSG00000178562|CD28, ENSG00000072736|NFATC3, ENSG00000135605|TEC, ENSG00000051382|PIK3CB, ENSG00000107758|PPP3CB, ENSG00000213…	26	974	113	9173	0.2301	0.000102157	***	0.00147885	**	ENSG00000177606|JUN, ENSG00000006062|MAP3K14, ENSG00000170345|FOS	3	ENSG00000101096|NFATC2, ENSG00000115904|SOS1, ENSG00000043462|LCP2, ENSG00000145675|PIK3R1, ENSG00000135341|MAP3K7, ENSG00000075711|DLG1, ENSG00000180370|PAK2, ENSG00000109320|NFKB1, ENSG00000100485|SOS2, ENSG00000178562|CD28, ENSG00000072736|NFATC3, ENSG00000135605|TEC, ENSG00000051382|PIK3CB, ENSG00000107758|PPP3CB, ENSG00000213281|NRAS, ENSG00000134215|VAV3, ENSG00000117020|AKT3, ENSG000000827…	23	93	-5.28845
hsa04068	Environmental Information Processing	Signal transduction	FoxO signaling pathway	ENSG00000124762|CDKN1A, ENSG00000283900|TPTEP2-CSNK1E, ENSG00000116717|GADD45A, ENSG00000139112|GABARAPL1, ENSG00000103479|RBL2, ENSG00000115904|SOS1, ENSG00000150907|FOXO1, ENSG00000100393|EP300, ENSG00000176171|BNIP3, ENSG00000140443|IGF1R, ENSG00000145675|PIK3R1, ENSG00000101109|STK4, ENSG00000005339|CREBBP, ENSG00000163513|TGFBR2, ENSG00000135679|MDM2, ENSG00000157764|BRAF, ENSG00000187555|US…	30	974	140	9173	0.2143	0.000124676	***	0.0017228	**	ENSG00000124762|CDKN1A, ENSG00000116717|GADD45A, ENSG00000139112|GABARAPL1, ENSG00000176171|BNIP3	4	ENSG00000283900|TPTEP2-CSNK1E, ENSG00000103479|RBL2, ENSG00000115904|SOS1, ENSG00000150907|FOXO1, ENSG00000100393|EP300, ENSG00000140443|IGF1R, ENSG00000145675|PIK3R1, ENSG00000101109|STK4, ENSG00000005339|CREBBP, ENSG00000163513|TGFBR2, ENSG00000135679|MDM2, ENSG00000157764|BRAF, ENSG00000187555|USP7, ENSG00000100485|SOS2, ENSG00000118689|FOXO3, ENSG00000051382|PIK3CB, ENSG00000213281|NRAS, ENSG…	26	127	-6.83265
hsa04010	Environmental Information Processing	Signal transduction	MAPK signaling pathway	ENSG00000173110|HSPA6, ENSG00000204389|HSPA1A, ENSG00000204388|HSPA1B, ENSG00000177606|JUN, ENSG00000120129|DUSP1, ENSG00000184545|DUSP8, ENSG00000106211|HSPB1, ENSG00000175197|DDIT3, ENSG00000119630|PGF, ENSG00000109971|HSPA8, ENSG00000116717|GADD45A, ENSG00000130829|DUSP9, ENSG00000006062|MAP3K14, ENSG00000142627|EPHA2, ENSG00000095015|MAP3K1, ENSG00000121653|MAPK8IP1, ENSG00000130522|JUND, ENS…	57	974	332	9173	0.1717	0.000151592	***	0.00200364	**	ENSG00000173110|HSPA6, ENSG00000204389|HSPA1A, ENSG00000204388|HSPA1B, ENSG00000177606|JUN, ENSG00000120129|DUSP1, ENSG00000184545|DUSP8, ENSG00000106211|HSPB1, ENSG00000175197|DDIT3, ENSG00000119630|PGF, ENSG00000109971|HSPA8, ENSG00000116717|GADD45A, ENSG00000130829|DUSP9, ENSG00000006062|MAP3K14, ENSG00000142627|EPHA2, ENSG00000121653|MAPK8IP1, ENSG00000130522|JUND, ENSG00000128272|ATF4, ENSG0…	19	ENSG00000095015|MAP3K1, ENSG00000115904|SOS1, ENSG00000197442|MAP3K5, ENSG00000154229|PRKCA, ENSG00000160551|TAOK1, ENSG00000145715|RASA1, ENSG00000196712|NF1, ENSG00000081189|MEF2C, ENSG00000140443|IGF1R, ENSG00000101109|STK4, ENSG00000135341|MAP3K7, ENSG00000071242|RPS6KA2, ENSG00000163513|TGFBR2, ENSG00000180370|PAK2, ENSG00000157764|BRAF, ENSG00000085511|MAP3K4, ENSG00000109320|NFKB1, ENSG000…	38	274	-5.37669
hsa05220	Human Diseases	Cancer: specific types	Chronic myeloid leukemia	ENSG00000124762|CDKN1A, ENSG00000116717|GADD45A, ENSG00000115904|SOS1, ENSG00000110395|CBL, ENSG00000139687|RB1, ENSG00000145675|PIK3R1, ENSG00000105810|CDK6, ENSG00000163513|TGFBR2, ENSG00000135679|MDM2, ENSG00000157764|BRAF, ENSG00000109320|NFKB1, ENSG00000100485|SOS2, ENSG00000051382|PIK3CB, ENSG00000213281|NRAS, ENSG00000117020|AKT3, ENSG00000179295|PTPN11, ENSG00000159216|RUNX1, ENSG00000112…	20	974	79	9173	0.2532	0.000160664	***	0.00203508	**	ENSG00000124762|CDKN1A, ENSG00000116717|GADD45A	2	ENSG00000115904|SOS1, ENSG00000110395|CBL, ENSG00000139687|RB1, ENSG00000145675|PIK3R1, ENSG00000105810|CDK6, ENSG00000163513|TGFBR2, ENSG00000135679|MDM2, ENSG00000157764|BRAF, ENSG00000109320|NFKB1, ENSG00000100485|SOS2, ENSG00000051382|PIK3CB, ENSG00000213281|NRAS, ENSG00000117020|AKT3, ENSG00000179295|PTPN11, ENSG00000159216|RUNX1, ENSG00000112242|E2F3, ENSG00000213341|CHUK, ENSG00000100030|M…	18	75	-5.31162
hsa04012	Environmental Information Processing	Signal transduction	ErbB signaling pathway	ENSG00000177606|JUN, ENSG00000124762|CDKN1A, ENSG00000113070|HBEGF, ENSG00000109458|GAB1, ENSG00000115904|SOS1, ENSG00000154229|PRKCA, ENSG00000110395|CBL, ENSG00000145675|PIK3R1, ENSG00000180370|PAK2, ENSG00000157764|BRAF, ENSG00000100485|SOS2, ENSG00000166501|PRKCB, ENSG00000143322|ABL2, ENSG00000051382|PIK3CB, ENSG00000145349|CAMK2D, ENSG00000213281|NRAS, ENSG00000198793|MTOR, ENSG00000117020|…	21	974	86	9173	0.2442	0.000192662	***	0.00234277	**	ENSG00000177606|JUN, ENSG00000124762|CDKN1A, ENSG00000113070|HBEGF	3	ENSG00000109458|GAB1, ENSG00000115904|SOS1, ENSG00000154229|PRKCA, ENSG00000110395|CBL, ENSG00000145675|PIK3R1, ENSG00000180370|PAK2, ENSG00000157764|BRAF, ENSG00000100485|SOS2, ENSG00000166501|PRKCB, ENSG00000143322|ABL2, ENSG00000051382|PIK3CB, ENSG00000145349|CAMK2D, ENSG00000213281|NRAS, ENSG00000198793|MTOR, ENSG00000117020|AKT3, ENSG00000082701|GSK3B, ENSG00000100030|MAPK1, ENSG00000197943|…	18	83	-3.73198
hsa05160	Human Diseases	Infectious disease: viral	Hepatitis C	ENSG00000124762|CDKN1A, ENSG00000213928|IRF9, ENSG00000184557|SOCS3, ENSG00000185507|IRF7, ENSG00000130164|LDLR, ENSG00000115904|SOS1, ENSG00000111335|OAS2, ENSG00000142166|IFNAR1, ENSG00000139687|RB1, ENSG00000120868|APAF1, ENSG00000145675|PIK3R1, ENSG00000186951|PPARA, ENSG00000105810|CDK6, ENSG00000169245|CXCL10, ENSG00000115415|STAT1, ENSG00000159110|IFNAR2, ENSG00000157764|BRAF, ENSG00000109…	34	974	171	9173	0.1988	0.000213105	***	0.00249169	**	ENSG00000124762|CDKN1A, ENSG00000213928|IRF9, ENSG00000184557|SOCS3, ENSG00000185507|IRF7, ENSG00000130164|LDLR	5	ENSG00000115904|SOS1, ENSG00000111335|OAS2, ENSG00000142166|IFNAR1, ENSG00000139687|RB1, ENSG00000120868|APAF1, ENSG00000145675|PIK3R1, ENSG00000186951|PPARA, ENSG00000105810|CDK6, ENSG00000169245|CXCL10, ENSG00000115415|STAT1, ENSG00000159110|IFNAR2, ENSG00000157764|BRAF, ENSG00000109320|NFKB1, ENSG00000131323|TRAF3, ENSG00000100485|SOS2, ENSG00000128829|EIF2AK4, ENSG00000086232|EIF2AK1, ENSG000…	29	133	-5.98306
hsa05211	Human Diseases	Cancer: specific types	Renal cell carcinoma	ENSG00000177606|JUN, ENSG00000124762|CDKN1A, ENSG00000109458|GAB1, ENSG00000115904|SOS1, ENSG00000134954|ETS1, ENSG00000100393|EP300, ENSG00000145675|PIK3R1, ENSG00000005339|CREBBP, ENSG00000180370|PAK2, ENSG00000157764|BRAF, ENSG00000100485|SOS2, ENSG00000051382|PIK3CB, ENSG00000213281|NRAS, ENSG00000117020|AKT3, ENSG00000179295|PTPN11, ENSG00000108094|CUL2, ENSG00000100030|MAPK1, ENSG0000011739…	18	974	70	9173	0.2571	0.000273598	***	0.00308051	**	ENSG00000177606|JUN, ENSG00000124762|CDKN1A	2	ENSG00000109458|GAB1, ENSG00000115904|SOS1, ENSG00000134954|ETS1, ENSG00000100393|EP300, ENSG00000145675|PIK3R1, ENSG00000005339|CREBBP, ENSG00000180370|PAK2, ENSG00000157764|BRAF, ENSG00000100485|SOS2, ENSG00000051382|PIK3CB, ENSG00000213281|NRAS, ENSG00000117020|AKT3, ENSG00000179295|PTPN11, ENSG00000108094|CUL2, ENSG00000100030|MAPK1, ENSG00000117394|SLC2A1	16	68	-5.45705
hsa04340	Environmental Information Processing	Signal transduction	Hedgehog signaling pathway	ENSG00000283900|TPTEP2-CSNK1E, ENSG00000166813|KIF7, ENSG00000064309|CDON, ENSG00000143147|GPR161, ENSG00000185920|PTCH1, ENSG00000171791|BCL2, ENSG00000106571|GLI3, ENSG00000072840|EVC, ENSG00000082701|GSK3B, ENSG00000036257|CUL3, ENSG00000118971|CCND2, ENSG00000100077|GRK3, ENSG00000173040|EVC2, ENSG00000142875|PRKACB	14	974	49	9173	0.2857	0.000403287	***	0.00437854	**	ENSG00000166813|KIF7, ENSG00000143147|GPR161	2	ENSG00000283900|TPTEP2-CSNK1E, ENSG00000064309|CDON, ENSG00000185920|PTCH1, ENSG00000171791|BCL2, ENSG00000106571|GLI3, ENSG00000072840|EVC, ENSG00000082701|GSK3B, ENSG00000036257|CUL3, ENSG00000118971|CCND2, ENSG00000100077|GRK3, ENSG00000173040|EVC2, ENSG00000142875|PRKACB	12	46	-3.68605
hsa04210	Cellular Processes	Cell growth and death	Apoptosis	ENSG00000177606|JUN, ENSG00000175197|DDIT3, ENSG00000116717|GADD45A, ENSG00000141682|PMAIP1, ENSG00000006062|MAP3K14, ENSG00000103811|CTSH, ENSG00000163629|PTPN13, ENSG00000256043|CTSO, ENSG00000102699|PARP4, ENSG00000123104|ITPR2, ENSG00000128272|ATF4, ENSG00000165806|CASP7, ENSG00000197442|MAP3K5, ENSG00000170345|FOS, ENSG00000105327|BBC3, ENSG00000171791|BCL2, ENSG00000101966|XIAP, ENSG0000012…	30	974	153	9173	0.1961	0.000626789	***	0.00647496	**	ENSG00000177606|JUN, ENSG00000175197|DDIT3, ENSG00000116717|GADD45A, ENSG00000141682|PMAIP1, ENSG00000006062|MAP3K14, ENSG00000103811|CTSH, ENSG00000128272|ATF4, ENSG00000165806|CASP7, ENSG00000170345|FOS, ENSG00000105327|BBC3	10	ENSG00000163629|PTPN13, ENSG00000256043|CTSO, ENSG00000102699|PARP4, ENSG00000123104|ITPR2, ENSG00000197442|MAP3K5, ENSG00000171791|BCL2, ENSG00000101966|XIAP, ENSG00000120868|APAF1, ENSG00000145675|PIK3R1, ENSG00000109320|NFKB1, ENSG00000100368|CSF2RB, ENSG00000106144|CASP2, ENSG00000051382|PIK3CB, ENSG00000213281|NRAS, ENSG00000117020|AKT3, ENSG00000140992|PDPK1, ENSG00000110330|BIRC2, ENSG0000…	20	132	-4.09082
hsa04022	Environmental Information Processing	Signal transduction	cGMP-PKG signaling pathway	ENSG00000116741|RGS2, ENSG00000143153|ATP1B1, ENSG00000101096|NFATC2, ENSG00000263001|GTF2I, ENSG00000123104|ITPR2, ENSG00000182158|CREB3L2, ENSG00000128272|ATF4, ENSG00000169100|SLC25A6, ENSG00000135643|KCNMB4, ENSG00000081189|MEF2C, ENSG00000164116|GUCY1A1, ENSG00000105851|PIK3CG, ENSG00000061918|GUCY1B1, ENSG00000134318|ROCK2, ENSG00000171132|PRKCE, ENSG00000072736|NFATC3, ENSG00000107758|PPP3…	33	974	174	9173	0.1897	0.000638976	***	0.00647496	**	ENSG00000116741|RGS2, ENSG00000143153|ATP1B1, ENSG00000128272|ATF4, ENSG00000169100|SLC25A6, ENSG00000135643|KCNMB4	5	ENSG00000101096|NFATC2, ENSG00000263001|GTF2I, ENSG00000123104|ITPR2, ENSG00000182158|CREB3L2, ENSG00000081189|MEF2C, ENSG00000164116|GUCY1A1, ENSG00000105851|PIK3CG, ENSG00000061918|GUCY1B1, ENSG00000134318|ROCK2, ENSG00000171132|PRKCE, ENSG00000072736|NFATC3, ENSG00000107758|PPP3CB, ENSG00000120063|GNA13, ENSG00000198668|CALM1, ENSG00000117020|AKT3, ENSG00000152402|GUCY1A2, ENSG00000118260|CREB…	28	151	-4.63859
hsa01521	Human Diseases	Drug resistance: antineoplastic	EGFR tyrosine kinase inhibitor resistance	ENSG00000109458|GAB1, ENSG00000115904|SOS1, ENSG00000154229|PRKCA, ENSG00000171791|BCL2, ENSG00000196712|NF1, ENSG00000140443|IGF1R, ENSG00000145675|PIK3R1, ENSG00000157764|BRAF, ENSG00000100485|SOS2, ENSG00000166501|PRKCB, ENSG00000118689|FOXO3, ENSG00000051382|PIK3CB, ENSG00000213281|NRAS, ENSG00000162434|JAK1, ENSG00000198793|MTOR, ENSG00000117020|AKT3, ENSG00000082701|GSK3B, ENSG00000100030|M…	19	974	82	9173	0.2317	0.000772342	***	0.00757393	**		0	ENSG00000109458|GAB1, ENSG00000115904|SOS1, ENSG00000154229|PRKCA, ENSG00000171791|BCL2, ENSG00000196712|NF1, ENSG00000140443|IGF1R, ENSG00000145675|PIK3R1, ENSG00000157764|BRAF, ENSG00000100485|SOS2, ENSG00000166501|PRKCB, ENSG00000118689|FOXO3, ENSG00000051382|PIK3CB, ENSG00000213281|NRAS, ENSG00000162434|JAK1, ENSG00000198793|MTOR, ENSG00000117020|AKT3, ENSG00000082701|GSK3B, ENSG00000100030|M…	19	76	-4.3589
hsa04140	Cellular Processes	Transport and catabolism	Autophagy - animal	ENSG00000139112|GABARAPL1, ENSG00000066739|ATG2B, ENSG00000171791|BCL2, ENSG00000176171|BNIP3, ENSG00000140443|IGF1R, ENSG00000145675|PIK3R1, ENSG00000135341|MAP3K7, ENSG00000145016|RUBCN, ENSG00000198382|UVRAG, ENSG00000128829|EIF2AK4, ENSG00000136874|STX17, ENSG00000196455|PIK3R4, ENSG00000108389|MTMR4, ENSG00000051382|PIK3CB, ENSG00000213281|NRAS, ENSG00000078804|TP53INP2, ENSG00000175104|TRAF…	27	974	135	9173	0.2	0.000838683	***	0.00796749	**	ENSG00000139112|GABARAPL1, ENSG00000176171|BNIP3	2	ENSG00000066739|ATG2B, ENSG00000171791|BCL2, ENSG00000140443|IGF1R, ENSG00000145675|PIK3R1, ENSG00000135341|MAP3K7, ENSG00000145016|RUBCN, ENSG00000198382|UVRAG, ENSG00000128829|EIF2AK4, ENSG00000136874|STX17, ENSG00000196455|PIK3R4, ENSG00000108389|MTMR4, ENSG00000051382|PIK3CB, ENSG00000213281|NRAS, ENSG00000078804|TP53INP2, ENSG00000175104|TRAF6, ENSG00000198793|MTOR, ENSG00000117020|AKT3, ENS…	25	126	-6.2361
hsa05225	Human Diseases	Cancer: specific types	Hepatocellular carcinoma	ENSG00000124762|CDKN1A, ENSG00000116717|GADD45A, ENSG00000100292|HMOX1, ENSG00000163939|PBRM1, ENSG00000109458|GAB1, ENSG00000049618|ARID1B, ENSG00000082014|SMARCD3, ENSG00000115904|SOS1, ENSG00000154229|PRKCA, ENSG00000189079|ARID2, ENSG00000139687|RB1, ENSG00000205683|DPF3, ENSG00000080503|SMARCA2, ENSG00000117713|ARID1A, ENSG00000140443|IGF1R, ENSG00000145675|PIK3R1, ENSG00000138795|LEF1, ENSG…	33	974	178	9173	0.1854	0.000963623	***	0.008572	**	ENSG00000124762|CDKN1A, ENSG00000116717|GADD45A, ENSG00000100292|HMOX1, ENSG00000082014|SMARCD3	4	ENSG00000163939|PBRM1, ENSG00000109458|GAB1, ENSG00000049618|ARID1B, ENSG00000115904|SOS1, ENSG00000154229|PRKCA, ENSG00000189079|ARID2, ENSG00000139687|RB1, ENSG00000205683|DPF3, ENSG00000080503|SMARCA2, ENSG00000117713|ARID1A, ENSG00000140443|IGF1R, ENSG00000145675|PIK3R1, ENSG00000138795|LEF1, ENSG00000105810|CDK6, ENSG00000163513|TGFBR2, ENSG00000157764|BRAF, ENSG00000100485|SOS2, ENSG0000016…	29	159	-6.42372
hsa04720	Organismal Systems	Nervous system	Long-term potentiation	ENSG00000123104|ITPR2, ENSG00000128272|ATF4, ENSG00000154229|PRKCA, ENSG00000100393|EP300, ENSG00000071242|RPS6KA2, ENSG00000005339|CREBBP, ENSG00000157764|BRAF, ENSG00000166501|PRKCB, ENSG00000107758|PPP3CB, ENSG00000145349|CAMK2D, ENSG00000213281|NRAS, ENSG00000198668|CALM1, ENSG00000152495|CAMK4, ENSG00000138814|PPP3CA, ENSG00000100030|MAPK1, ENSG00000182621|PLCB1, ENSG00000142875|PRKACB	17	974	71	9173	0.2394	0.000971397	***	0.008572	**	ENSG00000128272|ATF4	1	ENSG00000123104|ITPR2, ENSG00000154229|PRKCA, ENSG00000100393|EP300, ENSG00000071242|RPS6KA2, ENSG00000005339|CREBBP, ENSG00000157764|BRAF, ENSG00000166501|PRKCB, ENSG00000107758|PPP3CB, ENSG00000145349|CAMK2D, ENSG00000213281|NRAS, ENSG00000198668|CALM1, ENSG00000152495|CAMK4, ENSG00000138814|PPP3CA, ENSG00000100030|MAPK1, ENSG00000182621|PLCB1, ENSG00000142875|PRKACB	16	62	-4.953
hsa04730	Organismal Systems	Nervous system	Long-term depression	ENSG00000123104|ITPR2, ENSG00000154229|PRKCA, ENSG00000140443|IGF1R, ENSG00000164116|GUCY1A1, ENSG00000157764|BRAF, ENSG00000061918|GUCY1B1, ENSG00000196218|RYR1, ENSG00000166501|PRKCB, ENSG00000128266|GNAZ, ENSG00000120063|GNA13, ENSG00000213281|NRAS, ENSG00000254087|LYN, ENSG00000152402|GUCY1A2, ENSG00000100030|MAPK1, ENSG00000137713|PPP2R1B, ENSG00000182621|PLCB1	16	974	65	9173	0.2462	0.000986907	***	0.008572	**		0	ENSG00000123104|ITPR2, ENSG00000154229|PRKCA, ENSG00000140443|IGF1R, ENSG00000164116|GUCY1A1, ENSG00000157764|BRAF, ENSG00000061918|GUCY1B1, ENSG00000196218|RYR1, ENSG00000166501|PRKCB, ENSG00000128266|GNAZ, ENSG00000120063|GNA13, ENSG00000213281|NRAS, ENSG00000254087|LYN, ENSG00000152402|GUCY1A2, ENSG00000100030|MAPK1, ENSG00000137713|PPP2R1B, ENSG00000182621|PLCB1	16	57	-4.76832
hsa04668	Environmental Information Processing	Signal transduction	TNF signaling pathway	ENSG00000177606|JUN, ENSG00000184557|SOCS3, ENSG00000006062|MAP3K14, ENSG00000172216|CEBPB, ENSG00000182158|CREB3L2, ENSG00000128272|ATF4, ENSG00000165806|CASP7, ENSG00000197442|MAP3K5, ENSG00000118503|TNFAIP3, ENSG00000170345|FOS, ENSG00000145675|PIK3R1, ENSG00000157625|TAB3, ENSG00000135341|MAP3K7, ENSG00000169245|CXCL10, ENSG00000109320|NFKB1, ENSG00000131323|TRAF3, ENSG00000055208|TAB2, ENSG0…	26	974	130	9173	0.2	0.00103816	**	0.00876665	**	ENSG00000177606|JUN, ENSG00000184557|SOCS3, ENSG00000006062|MAP3K14, ENSG00000172216|CEBPB, ENSG00000128272|ATF4, ENSG00000165806|CASP7, ENSG00000170345|FOS	7	ENSG00000182158|CREB3L2, ENSG00000197442|MAP3K5, ENSG00000118503|TNFAIP3, ENSG00000145675|PIK3R1, ENSG00000157625|TAB3, ENSG00000135341|MAP3K7, ENSG00000169245|CXCL10, ENSG00000109320|NFKB1, ENSG00000131323|TRAF3, ENSG00000055208|TAB2, ENSG00000051382|PIK3CB, ENSG00000117020|AKT3, ENSG00000100784|RPS6KA5, ENSG00000082512|TRAF5, ENSG00000118260|CREB1, ENSG00000110330|BIRC2, ENSG00000213341|CHUK, E…	19	104	-4.2165
hsa04915	Organismal Systems	Endocrine system	Estrogen signaling pathway	ENSG00000173110|HSPA6, ENSG00000204389|HSPA1A, ENSG00000204388|HSPA1B, ENSG00000177606|JUN, ENSG00000109971|HSPA8, ENSG00000080824|HSP90AA1, ENSG00000111057|KRT18, ENSG00000113070|HBEGF, ENSG00000124151|NCOA3, ENSG00000004478|FKBP4, ENSG00000096384|HSP90AB1, ENSG00000084676|NCOA1, ENSG00000123104|ITPR2, ENSG00000182158|CREB3L2, ENSG00000115904|SOS1, ENSG00000128272|ATF4, ENSG00000126803|HSPA2, EN…	32	974	172	9173	0.186	0.00107497	**	0.00882935	**	ENSG00000173110|HSPA6, ENSG00000204389|HSPA1A, ENSG00000204388|HSPA1B, ENSG00000177606|JUN, ENSG00000109971|HSPA8, ENSG00000080824|HSP90AA1, ENSG00000111057|KRT18, ENSG00000113070|HBEGF, ENSG00000004478|FKBP4, ENSG00000096384|HSP90AB1, ENSG00000128272|ATF4, ENSG00000126803|HSPA2, ENSG00000170345|FOS	13	ENSG00000124151|NCOA3, ENSG00000084676|NCOA1, ENSG00000123104|ITPR2, ENSG00000182158|CREB3L2, ENSG00000115904|SOS1, ENSG00000171791|BCL2, ENSG00000096060|FKBP5, ENSG00000145675|PIK3R1, ENSG00000185591|SP1, ENSG00000140396|NCOA2, ENSG00000100485|SOS2, ENSG00000051382|PIK3CB, ENSG00000213281|NRAS, ENSG00000198668|CALM1, ENSG00000117020|AKT3, ENSG00000118260|CREB1, ENSG00000100030|MAPK1, ENSG0000018…	19	106	-2.91386
hsa04380	Organismal Systems	Development and regeneration	Osteoclast differentiation	ENSG00000177606|JUN, ENSG00000213928|IRF9, ENSG00000161011|SQSTM1, ENSG00000184557|SOCS3, ENSG00000006062|MAP3K14, ENSG00000101096|NFATC2, ENSG00000130522|JUND, ENSG00000075426|FOSL2, ENSG00000142166|IFNAR1, ENSG00000170345|FOS, ENSG00000175592|FOSL1, ENSG00000159128|IFNGR2, ENSG00000043462|LCP2, ENSG00000145675|PIK3R1, ENSG00000135341|MAP3K7, ENSG00000163513|TGFBR2, ENSG00000115415|STAT1, ENSG00…	34	974	187	9173	0.1818	0.00115701	**	0.00882935	**	ENSG00000177606|JUN, ENSG00000213928|IRF9, ENSG00000161011|SQSTM1, ENSG00000184557|SOCS3, ENSG00000006062|MAP3K14, ENSG00000130522|JUND, ENSG00000075426|FOSL2, ENSG00000170345|FOS, ENSG00000175592|FOSL1, ENSG00000159128|IFNGR2	10	ENSG00000101096|NFATC2, ENSG00000142166|IFNAR1, ENSG00000043462|LCP2, ENSG00000145675|PIK3R1, ENSG00000135341|MAP3K7, ENSG00000163513|TGFBR2, ENSG00000115415|STAT1, ENSG00000159110|IFNAR2, ENSG00000109320|NFKB1, ENSG00000055208|TAB2, ENSG00000135605|TEC, ENSG00000051382|PIK3CB, ENSG00000107758|PPP3CB, ENSG00000175104|TRAF6, ENSG00000162434|JAK1, ENSG00000117020|AKT3, ENSG00000152495|CAMK4, ENSG00…	24	119	-4.67516
hsa04960	Organismal Systems	Excretory system	Aldosterone-regulated sodium reabsorption	ENSG00000143153|ATP1B1, ENSG00000175793|SFN, ENSG00000154229|PRKCA, ENSG00000145675|PIK3R1, ENSG00000151623|NR3C2, ENSG00000166501|PRKCB, ENSG00000051382|PIK3CB, ENSG00000140992|PDPK1, ENSG00000100030|MAPK1, ENSG00000171105|INSR, ENSG00000169047|IRS1	11	974	37	9173	0.2973	0.00115777	**	0.00882935	**	ENSG00000143153|ATP1B1, ENSG00000175793|SFN	2	ENSG00000154229|PRKCA, ENSG00000145675|PIK3R1, ENSG00000151623|NR3C2, ENSG00000166501|PRKCB, ENSG00000051382|PIK3CB, ENSG00000140992|PDPK1, ENSG00000100030|MAPK1, ENSG00000171105|INSR, ENSG00000169047|IRS1	9	34	-3.94447
hsa05205	Human Diseases	Cancer: overview	Proteoglycans in cancer	ENSG00000124762|CDKN1A, ENSG00000161638|ITGA5, ENSG00000113070|HBEGF, ENSG00000196914|ARHGEF12, ENSG00000115414|FN1, ENSG00000142798|HSPG2, ENSG00000109458|GAB1, ENSG00000124145|SDC4, ENSG00000185920|PTCH1, ENSG00000123104|ITPR2, ENSG00000011422|PLAUR, ENSG00000115904|SOS1, ENSG00000154229|PRKCA, ENSG00000136869|TLR4, ENSG00000110395|CBL, ENSG00000113360|DROSHA, ENSG00000140443|IGF1R, ENSG0000014…	38	974	216	9173	0.1759	0.00116176	**	0.00882935	**	ENSG00000124762|CDKN1A, ENSG00000161638|ITGA5, ENSG00000113070|HBEGF, ENSG00000115414|FN1, ENSG00000142798|HSPG2, ENSG00000124145|SDC4, ENSG00000011422|PLAUR	7	ENSG00000196914|ARHGEF12, ENSG00000109458|GAB1, ENSG00000185920|PTCH1, ENSG00000123104|ITPR2, ENSG00000115904|SOS1, ENSG00000154229|PRKCA, ENSG00000136869|TLR4, ENSG00000110395|CBL, ENSG00000113360|DROSHA, ENSG00000140443|IGF1R, ENSG00000145675|PIK3R1, ENSG00000105974|CAV1, ENSG00000135679|MDM2, ENSG00000157764|BRAF, ENSG00000134318|ROCK2, ENSG00000100485|SOS2, ENSG00000166501|PRKCB, ENSG00000051…	31	191	-5.42681
hsa01522	Human Diseases	Drug resistance: antineoplastic	Endocrine resistance	ENSG00000177606|JUN, ENSG00000124762|CDKN1A, ENSG00000113070|HBEGF, ENSG00000124151|NCOA3, ENSG00000115904|SOS1, ENSG00000141027|NCOR1, ENSG00000170345|FOS, ENSG00000134250|NOTCH2, ENSG00000171791|BCL2, ENSG00000139687|RB1, ENSG00000140443|IGF1R, ENSG00000145675|PIK3R1, ENSG00000185591|SP1, ENSG00000135679|MDM2, ENSG00000157764|BRAF, ENSG00000125686|MED1, ENSG00000100485|SOS2, ENSG00000051382|PIK…	24	974	118	9173	0.2034	0.00125007	**	0.00904809	**	ENSG00000177606|JUN, ENSG00000124762|CDKN1A, ENSG00000113070|HBEGF, ENSG00000170345|FOS	4	ENSG00000124151|NCOA3, ENSG00000115904|SOS1, ENSG00000141027|NCOR1, ENSG00000134250|NOTCH2, ENSG00000171791|BCL2, ENSG00000139687|RB1, ENSG00000140443|IGF1R, ENSG00000145675|PIK3R1, ENSG00000185591|SP1, ENSG00000135679|MDM2, ENSG00000157764|BRAF, ENSG00000125686|MED1, ENSG00000100485|SOS2, ENSG00000051382|PIK3CB, ENSG00000213281|NRAS, ENSG00000198793|MTOR, ENSG00000117020|AKT3, ENSG00000112242|E2…	20	93	-4.87367
hsa04928	Organismal Systems	Endocrine system	Parathyroid hormone synthesis, secretion and action	ENSG00000124762|CDKN1A, ENSG00000113070|HBEGF, ENSG00000130522|JUND, ENSG00000123104|ITPR2, ENSG00000182158|CREB3L2, ENSG00000128272|ATF4, ENSG00000154229|PRKCA, ENSG00000170345|FOS, ENSG00000120738|EGR1, ENSG00000171791|BCL2, ENSG00000081189|MEF2C, ENSG00000185591|SP1, ENSG00000170776|AKAP13, ENSG00000157764|BRAF, ENSG00000065989|PDE4A, ENSG00000166501|PRKCB, ENSG00000111424|VDR, ENSG00000124813…	24	974	118	9173	0.2034	0.00125007	**	0.00904809	**	ENSG00000124762|CDKN1A, ENSG00000113070|HBEGF, ENSG00000130522|JUND, ENSG00000128272|ATF4, ENSG00000170345|FOS	5	ENSG00000123104|ITPR2, ENSG00000182158|CREB3L2, ENSG00000154229|PRKCA, ENSG00000120738|EGR1, ENSG00000171791|BCL2, ENSG00000081189|MEF2C, ENSG00000185591|SP1, ENSG00000170776|AKAP13, ENSG00000157764|BRAF, ENSG00000065989|PDE4A, ENSG00000166501|PRKCB, ENSG00000111424|VDR, ENSG00000124813|RUNX2, ENSG00000120063|GNA13, ENSG00000118260|CREB1, ENSG00000100030|MAPK1, ENSG00000070018|LRP6, ENSG000001826…	19	98	-2.82843
hsa04213	Organismal Systems	Aging	Longevity regulating pathway - multiple species	ENSG00000173110|HSPA6, ENSG00000204389|HSPA1A, ENSG00000204388|HSPA1B, ENSG00000109971|HSPA8, ENSG00000142168|SOD1, ENSG00000126803|HSPA2, ENSG00000150907|FOXO1, ENSG00000140443|IGF1R, ENSG00000145675|PIK3R1, ENSG00000148730|EIF4EBP2, ENSG00000118689|FOXO3, ENSG00000051382|PIK3CB, ENSG00000213281|NRAS, ENSG00000198793|MTOR, ENSG00000117020|AKT3, ENSG00000171105|INSR, ENSG00000169047|IRS1, ENSG000…	18	974	79	9173	0.2278	0.00129389	**	0.00914749	**	ENSG00000173110|HSPA6, ENSG00000204389|HSPA1A, ENSG00000204388|HSPA1B, ENSG00000109971|HSPA8, ENSG00000142168|SOD1, ENSG00000126803|HSPA2	6	ENSG00000150907|FOXO1, ENSG00000140443|IGF1R, ENSG00000145675|PIK3R1, ENSG00000148730|EIF4EBP2, ENSG00000118689|FOXO3, ENSG00000051382|PIK3CB, ENSG00000213281|NRAS, ENSG00000198793|MTOR, ENSG00000117020|AKT3, ENSG00000171105|INSR, ENSG00000169047|IRS1, ENSG00000142875|PRKACB	12	60	-4.00208
hsa05167	Human Diseases	Infectious disease: viral	Kaposi sarcoma-associated herpesvirus infection	ENSG00000177606|JUN, ENSG00000124762|CDKN1A, ENSG00000213928|IRF9, ENSG00000170315|UBB, ENSG00000139112|GABARAPL1, ENSG00000101096|NFATC2, ENSG00000204520|MICA, ENSG00000185507|IRF7, ENSG00000123104|ITPR2, ENSG00000163823|CCR1, ENSG00000142166|IFNAR1, ENSG00000170345|FOS, ENSG00000168243|GNG4, ENSG00000139687|RB1, ENSG00000100393|EP300, ENSG00000160791|CCR5, ENSG00000145675|PIK3R1, ENSG0000010581…	41	974	241	9173	0.1701	0.00148355	**	0.0101852	*	ENSG00000177606|JUN, ENSG00000124762|CDKN1A, ENSG00000213928|IRF9, ENSG00000170315|UBB, ENSG00000139112|GABARAPL1, ENSG00000204520|MICA, ENSG00000185507|IRF7, ENSG00000170345|FOS	8	ENSG00000101096|NFATC2, ENSG00000123104|ITPR2, ENSG00000163823|CCR1, ENSG00000142166|IFNAR1, ENSG00000168243|GNG4, ENSG00000139687|RB1, ENSG00000100393|EP300, ENSG00000160791|CCR5, ENSG00000145675|PIK3R1, ENSG00000105810|CDK6, ENSG00000005339|CREBBP, ENSG00000105851|PIK3CG, ENSG00000115415|STAT1, ENSG00000159110|IFNAR2, ENSG00000109320|NFKB1, ENSG00000131323|TRAF3, ENSG00000072736|NFATC3, ENSG000…	33	166	-5.74351
hsa04520	Cellular Processes	Cellular community - eukaryotes	Adherens junction	ENSG00000130202|NECTIN2, ENSG00000173482|PTPRM, ENSG00000100393|EP300, ENSG00000140443|IGF1R, ENSG00000138795|LEF1, ENSG00000135341|MAP3K7, ENSG00000005339|CREBBP, ENSG00000163513|TGFBR2, ENSG00000006607|FARP2, ENSG00000148498|PARD3, ENSG00000136153|LMO7, ENSG00000177707|NECTIN3, ENSG00000140575|IQGAP1, ENSG00000130396|AFDN, ENSG00000128340|RAC2, ENSG00000100030|MAPK1, ENSG00000171105|INSR, ENSG0…	18	974	80	9173	0.225	0.00150768	**	0.0101852	*	ENSG00000130202|NECTIN2	1	ENSG00000173482|PTPRM, ENSG00000100393|EP300, ENSG00000140443|IGF1R, ENSG00000138795|LEF1, ENSG00000135341|MAP3K7, ENSG00000005339|CREBBP, ENSG00000163513|TGFBR2, ENSG00000006607|FARP2, ENSG00000148498|PARD3, ENSG00000136153|LMO7, ENSG00000177707|NECTIN3, ENSG00000140575|IQGAP1, ENSG00000130396|AFDN, ENSG00000128340|RAC2, ENSG00000100030|MAPK1, ENSG00000171105|INSR, ENSG00000151422|FER	17	72	-4.47834
hsa05221	Human Diseases	Cancer: specific types	Acute myeloid leukemia	ENSG00000245848|CEBPA, ENSG00000115904|SOS1, ENSG00000145675|PIK3R1, ENSG00000138795|LEF1, ENSG00000157764|BRAF, ENSG00000109320|NFKB1, ENSG00000100485|SOS2, ENSG00000132326|PER2, ENSG00000102096|PIM2, ENSG00000051382|PIK3CB, ENSG00000213281|NRAS, ENSG00000198793|MTOR, ENSG00000117020|AKT3, ENSG00000159216|RUNX1, ENSG00000213341|CHUK, ENSG00000100030|MAPK1	16	974	68	9173	0.2353	0.00165093	**	0.0109105	*	ENSG00000245848|CEBPA	1	ENSG00000115904|SOS1, ENSG00000145675|PIK3R1, ENSG00000138795|LEF1, ENSG00000157764|BRAF, ENSG00000109320|NFKB1, ENSG00000100485|SOS2, ENSG00000132326|PER2, ENSG00000102096|PIM2, ENSG00000051382|PIK3CB, ENSG00000213281|NRAS, ENSG00000198793|MTOR, ENSG00000117020|AKT3, ENSG00000159216|RUNX1, ENSG00000213341|CHUK, ENSG00000100030|MAPK1	15	62	-4.699
hsa04350	Environmental Information Processing	Signal transduction	TGF-beta signaling pathway	ENSG00000095739|BAMBI, ENSG00000117318|ID3, ENSG00000158747|NBL1, ENSG00000125968|ID1, ENSG00000049323|LTBP1, ENSG00000125378|BMP4, ENSG00000100393|EP300, ENSG00000185591|SP1, ENSG00000080839|RBL1, ENSG00000198176|TFDP1, ENSG00000005339|CREBBP, ENSG00000163513|TGFBR2, ENSG00000116985|BMP8B, ENSG00000115170|ACVR1, ENSG00000133740|E2F5, ENSG00000204217|BMPR2, ENSG00000118707|TGIF2, ENSG00000067900|…	21	974	102	9173	0.2059	0.00209807	**	0.0135705	*	ENSG00000095739|BAMBI, ENSG00000117318|ID3, ENSG00000158747|NBL1, ENSG00000125968|ID1, ENSG00000125378|BMP4	5	ENSG00000049323|LTBP1, ENSG00000100393|EP300, ENSG00000185591|SP1, ENSG00000080839|RBL1, ENSG00000198176|TFDP1, ENSG00000005339|CREBBP, ENSG00000163513|TGFBR2, ENSG00000116985|BMP8B, ENSG00000115170|ACVR1, ENSG00000133740|E2F5, ENSG00000204217|BMPR2, ENSG00000118707|TGIF2, ENSG00000067900|ROCK1, ENSG00000100030|MAPK1, ENSG00000113658|SMAD5, ENSG00000137713|PPP2R1B	16	90	-3.79473
hsa04621	Organismal Systems	Immune system	NOD-like receptor signaling pathway	ENSG00000177606|JUN, ENSG00000213928|IRF9, ENSG00000092098|RNF31, ENSG00000169604|ANTXR1, ENSG00000080824|HSP90AA1, ENSG00000139112|GABARAPL1, ENSG00000096384|HSP90AB1, ENSG00000185507|IRF7, ENSG00000087077|TRIP6, ENSG00000089041|P2RX7, ENSG00000123104|ITPR2, ENSG00000111335|OAS2, ENSG00000118503|TNFAIP3, ENSG00000142166|IFNAR1, ENSG00000136869|TLR4, ENSG00000171791|BCL2, ENSG00000101966|XIAP, EN…	37	974	217	9173	0.1705	0.002371	**	0.0150163	*	ENSG00000177606|JUN, ENSG00000213928|IRF9, ENSG00000092098|RNF31, ENSG00000169604|ANTXR1, ENSG00000080824|HSP90AA1, ENSG00000139112|GABARAPL1, ENSG00000096384|HSP90AB1, ENSG00000185507|IRF7, ENSG00000087077|TRIP6	9	ENSG00000089041|P2RX7, ENSG00000123104|ITPR2, ENSG00000111335|OAS2, ENSG00000118503|TNFAIP3, ENSG00000142166|IFNAR1, ENSG00000136869|TLR4, ENSG00000171791|BCL2, ENSG00000101966|XIAP, ENSG00000157625|TAB3, ENSG00000135341|MAP3K7, ENSG00000115415|STAT1, ENSG00000159110|IFNAR2, ENSG00000109320|NFKB1, ENSG00000131323|TRAF3, ENSG00000055208|TAB2, ENSG00000005100|DHX33, ENSG00000088888|MAVS, ENSG000000…	28	144	-4.66667
hsa05212	Human Diseases	Cancer: specific types	Pancreatic cancer	ENSG00000124762|CDKN1A, ENSG00000116717|GADD45A, ENSG00000139687|RB1, ENSG00000145675|PIK3R1, ENSG00000105810|CDK6, ENSG00000163513|TGFBR2, ENSG00000115415|STAT1, ENSG00000157764|BRAF, ENSG00000109320|NFKB1, ENSG00000051382|PIK3CB, ENSG00000162434|JAK1, ENSG00000198793|MTOR, ENSG00000117020|AKT3, ENSG00000128340|RAC2, ENSG00000112242|E2F3, ENSG00000213341|CHUK, ENSG00000100030|MAPK1	17	974	77	9173	0.2208	0.00249993	**	0.0155098	*	ENSG00000124762|CDKN1A, ENSG00000116717|GADD45A	2	ENSG00000139687|RB1, ENSG00000145675|PIK3R1, ENSG00000105810|CDK6, ENSG00000163513|TGFBR2, ENSG00000115415|STAT1, ENSG00000157764|BRAF, ENSG00000109320|NFKB1, ENSG00000051382|PIK3CB, ENSG00000162434|JAK1, ENSG00000198793|MTOR, ENSG00000117020|AKT3, ENSG00000128340|RAC2, ENSG00000112242|E2F3, ENSG00000213341|CHUK, ENSG00000100030|MAPK1	15	75	-5.7735
hsa04921	Organismal Systems	Endocrine system	Oxytocin signaling pathway	ENSG00000177606|JUN, ENSG00000124762|CDKN1A, ENSG00000116741|RGS2, ENSG00000101096|NFATC2, ENSG00000123104|ITPR2, ENSG00000154229|PRKCA, ENSG00000170345|FOS, ENSG00000081189|MEF2C, ENSG00000004468|CD38, ENSG00000183049|CAMK1D, ENSG00000164116|GUCY1A1, ENSG00000105851|PIK3CG, ENSG00000061918|GUCY1B1, ENSG00000134318|ROCK2, ENSG00000196218|RYR1, ENSG00000166501|PRKCB, ENSG00000072736|NFATC3, ENSG00…	29	974	160	9173	0.1812	0.00270829	**	0.0164664	*	ENSG00000177606|JUN, ENSG00000124762|CDKN1A, ENSG00000116741|RGS2, ENSG00000170345|FOS	4	ENSG00000101096|NFATC2, ENSG00000123104|ITPR2, ENSG00000154229|PRKCA, ENSG00000081189|MEF2C, ENSG00000004468|CD38, ENSG00000183049|CAMK1D, ENSG00000164116|GUCY1A1, ENSG00000105851|PIK3CG, ENSG00000061918|GUCY1B1, ENSG00000134318|ROCK2, ENSG00000196218|RYR1, ENSG00000166501|PRKCB, ENSG00000072736|NFATC3, ENSG00000107758|PPP3CB, ENSG00000145349|CAMK2D, ENSG00000213281|NRAS, ENSG00000198668|CALM1, E…	25	141	-5.05291
hsa04150	Environmental Information Processing	Signal transduction	mTOR signaling pathway	ENSG00000130766|SESN2, ENSG00000115904|SOS1, ENSG00000154229|PRKCA, ENSG00000052795|FNIP2, ENSG00000140443|IGF1R, ENSG00000145675|PIK3R1, ENSG00000085415|SEH1L, ENSG00000071242|RPS6KA2, ENSG00000157764|BRAF, ENSG00000100485|SOS2, ENSG00000166501|PRKCB, ENSG00000217128|FNIP1, ENSG00000213760|ATP6V1G2, ENSG00000239282|CASTOR1, ENSG00000051382|PIK3CB, ENSG00000143882|ATP6V1C2, ENSG00000213281|NRAS, …	31	974	175	9173	0.1771	0.00284789	**	0.0166492	*	ENSG00000130766|SESN2	1	ENSG00000115904|SOS1, ENSG00000154229|PRKCA, ENSG00000052795|FNIP2, ENSG00000140443|IGF1R, ENSG00000145675|PIK3R1, ENSG00000085415|SEH1L, ENSG00000071242|RPS6KA2, ENSG00000157764|BRAF, ENSG00000100485|SOS2, ENSG00000166501|PRKCB, ENSG00000217128|FNIP1, ENSG00000213760|ATP6V1G2, ENSG00000239282|CASTOR1, ENSG00000051382|PIK3CB, ENSG00000143882|ATP6V1C2, ENSG00000213281|NRAS, ENSG00000198793|MTOR, E…	30	148	-6.08276
hsa03010	Genetic Information Processing	Translation	Ribosome	ENSG00000112110|MRPL18, ENSG00000105372|RPS19, ENSG00000170889|RPS9, ENSG00000071082|RPL31, ENSG00000136942|RPL35, ENSG00000241343|RPL36A, ENSG00000109475|RPL34, ENSG00000182899|RPL35A, ENSG00000171858|RPS21, ENSG00000231500|RPS18, ENSG00000144713|RPL32, ENSG00000145592|RPL37, ENSG00000215472|RPL17-C18orf32, ENSG00000163682|RPL9, ENSG00000164587|RPS14, ENSG00000197756|RPL37A, ENSG00000083845|RPS5…	31	974	175	9173	0.1771	0.00284789	**	0.0166492	*	ENSG00000112110|MRPL18, ENSG00000105372|RPS19, ENSG00000170889|RPS9, ENSG00000071082|RPL31, ENSG00000136942|RPL35, ENSG00000241343|RPL36A, ENSG00000109475|RPL34, ENSG00000182899|RPL35A, ENSG00000171858|RPS21, ENSG00000231500|RPS18, ENSG00000144713|RPL32, ENSG00000145592|RPL37, ENSG00000215472|RPL17-C18orf32, ENSG00000163682|RPL9, ENSG00000164587|RPS14, ENSG00000197756|RPL37A, ENSG00000083845|RPS5…	31		0	149	4.91539
hsa04810	Cellular Processes	Cell motility	Regulation of actin cytoskeleton	ENSG00000161638|ITGA5, ENSG00000196914|ARHGEF12, ENSG00000115414|FN1, ENSG00000181104|F2R, ENSG00000145703|IQGAP2, ENSG00000115904|SOS1, ENSG00000141298|SSH2, ENSG00000061676|NCKAP1, ENSG00000133026|MYH10, ENSG00000160007|ARHGAP35, ENSG00000182957|SPATA13, ENSG00000115020|PIKFYVE, ENSG00000145675|PIK3R1, ENSG00000180370|PAK2, ENSG00000115232|ITGA4, ENSG00000005844|ITGAL, ENSG00000150867|PIP4K2A, …	37	974	220	9173	0.1682	0.00302105	**	0.0173283	*	ENSG00000161638|ITGA5, ENSG00000115414|FN1, ENSG00000061676|NCKAP1	3	ENSG00000196914|ARHGEF12, ENSG00000181104|F2R, ENSG00000145703|IQGAP2, ENSG00000115904|SOS1, ENSG00000141298|SSH2, ENSG00000133026|MYH10, ENSG00000160007|ARHGAP35, ENSG00000182957|SPATA13, ENSG00000115020|PIKFYVE, ENSG00000145675|PIK3R1, ENSG00000180370|PAK2, ENSG00000115232|ITGA4, ENSG00000005844|ITGAL, ENSG00000150867|PIP4K2A, ENSG00000157764|BRAF, ENSG00000084112|SSH1, ENSG00000123338|NCKAP1L,…	34	198	-6.32495
hsa04071	Environmental Information Processing	Signal transduction	Sphingolipid signaling pathway	ENSG00000197442|MAP3K5, ENSG00000154229|PRKCA, ENSG00000176170|SPHK1, ENSG00000171791|BCL2, ENSG00000145675|PIK3R1, ENSG00000109320|NFKB1, ENSG00000134318|ROCK2, ENSG00000171132|PRKCE, ENSG00000166501|PRKCB, ENSG00000051382|PIK3CB, ENSG00000120063|GNA13, ENSG00000078304|PPP2R5C, ENSG00000213281|NRAS, ENSG00000117020|AKT3, ENSG00000100596|SPTLC2, ENSG00000066027|PPP2R5A, ENSG00000140992|PDPK1, ENS…	25	974	133	9173	0.188	0.0031335	**	0.0176405	*	ENSG00000176170|SPHK1	1	ENSG00000197442|MAP3K5, ENSG00000154229|PRKCA, ENSG00000171791|BCL2, ENSG00000145675|PIK3R1, ENSG00000109320|NFKB1, ENSG00000134318|ROCK2, ENSG00000171132|PRKCE, ENSG00000166501|PRKCB, ENSG00000051382|PIK3CB, ENSG00000120063|GNA13, ENSG00000078304|PPP2R5C, ENSG00000213281|NRAS, ENSG00000117020|AKT3, ENSG00000100596|SPTLC2, ENSG00000066027|PPP2R5A, ENSG00000140992|PDPK1, ENSG00000128340|RAC2, ENSG…	24	117	-5.82435
hsa04657	Organismal Systems	Immune system	IL-17 signaling pathway	ENSG00000177606|JUN, ENSG00000080824|HSP90AA1, ENSG00000096384|HSP90AB1, ENSG00000172216|CEBPB, ENSG00000130522|JUND, ENSG00000118503|TNFAIP3, ENSG00000170345|FOS, ENSG00000175592|FOSL1, ENSG00000155313|USP25, ENSG00000157625|TAB3, ENSG00000135341|MAP3K7, ENSG00000169245|CXCL10, ENSG00000109320|NFKB1, ENSG00000131323|TRAF3, ENSG00000055208|TAB2, ENSG00000175104|TRAF6, ENSG00000082701|GSK3B, ENSG0…	21	974	106	9173	0.1981	0.00341722	**	0.0188879	*	ENSG00000177606|JUN, ENSG00000080824|HSP90AA1, ENSG00000096384|HSP90AB1, ENSG00000172216|CEBPB, ENSG00000130522|JUND, ENSG00000170345|FOS, ENSG00000175592|FOSL1	7	ENSG00000118503|TNFAIP3, ENSG00000155313|USP25, ENSG00000157625|TAB3, ENSG00000135341|MAP3K7, ENSG00000169245|CXCL10, ENSG00000109320|NFKB1, ENSG00000131323|TRAF3, ENSG00000055208|TAB2, ENSG00000175104|TRAF6, ENSG00000082701|GSK3B, ENSG00000082512|TRAF5, ENSG00000213341|CHUK, ENSG00000100030|MAPK1, ENSG00000125740|FOSB	14	75	-3.57957
hsa05213	Human Diseases	Cancer: specific types	Endometrial cancer	ENSG00000124762|CDKN1A, ENSG00000116717|GADD45A, ENSG00000115904|SOS1, ENSG00000145675|PIK3R1, ENSG00000138795|LEF1, ENSG00000157764|BRAF, ENSG00000100485|SOS2, ENSG00000118689|FOXO3, ENSG00000051382|PIK3CB, ENSG00000213281|NRAS, ENSG00000117020|AKT3, ENSG00000082701|GSK3B, ENSG00000140992|PDPK1, ENSG00000100030|MAPK1	14	974	61	9173	0.2295	0.00401931	**	0.0214363	*	ENSG00000124762|CDKN1A, ENSG00000116717|GADD45A	2	ENSG00000115904|SOS1, ENSG00000145675|PIK3R1, ENSG00000138795|LEF1, ENSG00000157764|BRAF, ENSG00000100485|SOS2, ENSG00000118689|FOXO3, ENSG00000051382|PIK3CB, ENSG00000213281|NRAS, ENSG00000117020|AKT3, ENSG00000082701|GSK3B, ENSG00000140992|PDPK1, ENSG00000100030|MAPK1	12	58	-3.54527
hsa04370	Environmental Information Processing	Signal transduction	VEGF signaling pathway	ENSG00000106211|HSPB1, ENSG00000101096|NFATC2, ENSG00000154229|PRKCA, ENSG00000176170|SPHK1, ENSG00000145675|PIK3R1, ENSG00000166501|PRKCB, ENSG00000051382|PIK3CB, ENSG00000107758|PPP3CB, ENSG00000213281|NRAS, ENSG00000117020|AKT3, ENSG00000128340|RAC2, ENSG00000138814|PPP3CA, ENSG00000100030|MAPK1, ENSG00000197943|PLCG2	14	974	61	9173	0.2295	0.00401931	**	0.0214363	*	ENSG00000106211|HSPB1, ENSG00000176170|SPHK1	2	ENSG00000101096|NFATC2, ENSG00000154229|PRKCA, ENSG00000145675|PIK3R1, ENSG00000166501|PRKCB, ENSG00000051382|PIK3CB, ENSG00000107758|PPP3CB, ENSG00000213281|NRAS, ENSG00000117020|AKT3, ENSG00000128340|RAC2, ENSG00000138814|PPP3CA, ENSG00000100030|MAPK1, ENSG00000197943|PLCG2	12	58	-3.28266
hsa04115	Cellular Processes	Cell growth and death	p53 signaling pathway	ENSG00000124762|CDKN1A, ENSG00000130766|SESN2, ENSG00000116717|GADD45A, ENSG00000141682|PMAIP1, ENSG00000149212|SESN3, ENSG00000175793|SFN, ENSG00000105327|BBC3, ENSG00000171791|BCL2, ENSG00000120868|APAF1, ENSG00000105810|CDK6, ENSG00000135679|MDM2, ENSG00000172667|ZMAT3, ENSG00000075218|GTSE1, ENSG00000048392|RRM2B, ENSG00000118971|CCND2, ENSG00000149311|ATM	16	974	74	9173	0.2162	0.00411914	**	0.02159	*	ENSG00000124762|CDKN1A, ENSG00000130766|SESN2, ENSG00000116717|GADD45A, ENSG00000141682|PMAIP1, ENSG00000175793|SFN, ENSG00000105327|BBC3	6	ENSG00000149212|SESN3, ENSG00000171791|BCL2, ENSG00000120868|APAF1, ENSG00000105810|CDK6, ENSG00000135679|MDM2, ENSG00000172667|ZMAT3, ENSG00000075218|GTSE1, ENSG00000048392|RRM2B, ENSG00000118971|CCND2, ENSG00000149311|ATM	10	72	-4.00694
hsa05219	Human Diseases	Cancer: specific types	Bladder cancer	ENSG00000124762|CDKN1A, ENSG00000113070|HBEGF, ENSG00000068028|RASSF1, ENSG00000139687|RB1, ENSG00000135679|MDM2, ENSG00000157764|BRAF, ENSG00000213281|NRAS, ENSG00000100784|RPS6KA5, ENSG00000112242|E2F3, ENSG00000100030|MAPK1, ENSG00000196730|DAPK1	11	974	43	9173	0.2558	0.00430473	**	0.0221803	*	ENSG00000124762|CDKN1A, ENSG00000113070|HBEGF, ENSG00000068028|RASSF1	3	ENSG00000139687|RB1, ENSG00000135679|MDM2, ENSG00000157764|BRAF, ENSG00000213281|NRAS, ENSG00000100784|RPS6KA5, ENSG00000112242|E2F3, ENSG00000100030|MAPK1, ENSG00000196730|DAPK1	8	40	-1.42302
hsa04310	Environmental Information Processing	Signal transduction	Wnt signaling pathway	ENSG00000177606|JUN, ENSG00000283900|TPTEP2-CSNK1E, ENSG00000095739|BAMBI, ENSG00000101096|NFATC2, ENSG00000154229|PRKCA, ENSG00000175592|FOSL1, ENSG00000139174|PRICKLE1, ENSG00000100393|EP300, ENSG00000138795|LEF1, ENSG00000100888|CHD8, ENSG00000135341|MAP3K7, ENSG00000005339|CREBBP, ENSG00000134318|ROCK2, ENSG00000166501|PRKCB, ENSG00000104415|CCN4, ENSG00000072736|NFATC3, ENSG00000107758|PPP3C…	30	974	173	9173	0.1734	0.00455721	**	0.0230899	*	ENSG00000177606|JUN, ENSG00000095739|BAMBI, ENSG00000175592|FOSL1	3	ENSG00000283900|TPTEP2-CSNK1E, ENSG00000101096|NFATC2, ENSG00000154229|PRKCA, ENSG00000139174|PRICKLE1, ENSG00000100393|EP300, ENSG00000138795|LEF1, ENSG00000100888|CHD8, ENSG00000135341|MAP3K7, ENSG00000005339|CREBBP, ENSG00000134318|ROCK2, ENSG00000166501|PRKCB, ENSG00000104415|CCN4, ENSG00000072736|NFATC3, ENSG00000107758|PPP3CB, ENSG00000145349|CAMK2D, ENSG00000177565|TBL1XR1, ENSG00000173218…	27	149	-6.22616
hsa04015	Environmental Information Processing	Signal transduction	Rap1 signaling pathway	ENSG00000119630|PGF, ENSG00000142627|EPHA2, ENSG00000125968|ID1, ENSG00000181104|F2R, ENSG00000120318|ARAP3, ENSG00000158987|RAPGEF6, ENSG00000171914|TLN2, ENSG00000136237|RAPGEF5, ENSG00000154229|PRKCA, ENSG00000076864|RAP1GAP, ENSG00000001631|KRIT1, ENSG00000043462|LCP2, ENSG00000197555|SIPA1L1, ENSG00000140443|IGF1R, ENSG00000145675|PIK3R1, ENSG00000005844|ITGAL, ENSG00000157764|BRAF, ENSG0000…	35	974	211	9173	0.1659	0.00483744	**	0.0241079	*	ENSG00000119630|PGF, ENSG00000142627|EPHA2, ENSG00000125968|ID1, ENSG00000120318|ARAP3, ENSG00000076864|RAP1GAP	5	ENSG00000181104|F2R, ENSG00000158987|RAPGEF6, ENSG00000171914|TLN2, ENSG00000136237|RAPGEF5, ENSG00000154229|PRKCA, ENSG00000001631|KRIT1, ENSG00000043462|LCP2, ENSG00000197555|SIPA1L1, ENSG00000140443|IGF1R, ENSG00000145675|PIK3R1, ENSG00000005844|ITGAL, ENSG00000157764|BRAF, ENSG00000166501|PRKCB, ENSG00000152689|RASGRP3, ENSG00000115825|PRKD3, ENSG00000006607|FARP2, ENSG00000051382|PIK3CB, ENS…	30	190	-6.31164
hsa04922	Organismal Systems	Endocrine system	Glucagon signaling pathway	ENSG00000123104|ITPR2, ENSG00000182158|CREB3L2, ENSG00000128272|ATF4, ENSG00000102893|PHKB, ENSG00000150907|FOXO1, ENSG00000100393|EP300, ENSG00000186951|PPARA, ENSG00000005339|CREBBP, ENSG00000110090|CPT1A, ENSG00000107758|PPP3CB, ENSG00000145349|CAMK2D, ENSG00000198668|CALM1, ENSG00000117020|AKT3, ENSG00000118260|CREB1, ENSG00000100796|PPP4R3A, ENSG00000138814|PPP3CA, ENSG00000134333|LDHA, ENSG…	21	974	110	9173	0.1909	0.00536814	**	0.0263212	*	ENSG00000128272|ATF4	1	ENSG00000123104|ITPR2, ENSG00000182158|CREB3L2, ENSG00000102893|PHKB, ENSG00000150907|FOXO1, ENSG00000100393|EP300, ENSG00000186951|PPARA, ENSG00000005339|CREBBP, ENSG00000110090|CPT1A, ENSG00000107758|PPP3CB, ENSG00000145349|CAMK2D, ENSG00000198668|CALM1, ENSG00000117020|AKT3, ENSG00000118260|CREB1, ENSG00000100796|PPP4R3A, ENSG00000138814|PPP3CA, ENSG00000134333|LDHA, ENSG00000152270|PDE3B, ENS…	20	91	-5.24142
hsa04912	Organismal Systems	Endocrine system	GnRH signaling pathway	ENSG00000177606|JUN, ENSG00000113070|HBEGF, ENSG00000095015|MAP3K1, ENSG00000123104|ITPR2, ENSG00000115904|SOS1, ENSG00000128272|ATF4, ENSG00000154229|PRKCA, ENSG00000120738|EGR1, ENSG00000085511|MAP3K4, ENSG00000100485|SOS2, ENSG00000166501|PRKCB, ENSG00000169967|MAP3K2, ENSG00000145349|CAMK2D, ENSG00000213281|NRAS, ENSG00000198668|CALM1, ENSG00000120899|PTK2B, ENSG00000100030|MAPK1, ENSG0000018…	19	974	97	9173	0.1959	0.00592253	**	0.0285786	*	ENSG00000177606|JUN, ENSG00000113070|HBEGF, ENSG00000128272|ATF4	3	ENSG00000095015|MAP3K1, ENSG00000123104|ITPR2, ENSG00000115904|SOS1, ENSG00000154229|PRKCA, ENSG00000120738|EGR1, ENSG00000085511|MAP3K4, ENSG00000100485|SOS2, ENSG00000166501|PRKCB, ENSG00000169967|MAP3K2, ENSG00000145349|CAMK2D, ENSG00000213281|NRAS, ENSG00000198668|CALM1, ENSG00000120899|PTK2B, ENSG00000100030|MAPK1, ENSG00000182621|PLCB1, ENSG00000142875|PRKACB	16	87	-4.50287
hsa04062	Organismal Systems	Immune system	Chemokine signaling pathway	ENSG00000277632|CCL3, ENSG00000115904|SOS1, ENSG00000163823|CCR1, ENSG00000168243|GNG4, ENSG00000160791|CCR5, ENSG00000145675|PIK3R1, ENSG00000134516|DOCK2, ENSG00000105851|PIK3CG, ENSG00000169245|CXCL10, ENSG00000115415|STAT1, ENSG00000157764|BRAF, ENSG00000109320|NFKB1, ENSG00000134318|ROCK2, ENSG00000186810|CXCR3, ENSG00000100485|SOS2, ENSG00000166501|PRKCB, ENSG00000118689|FOXO3, ENSG00000051…	35	974	214	9173	0.1636	0.00606811	**	0.0288235	*	ENSG00000277632|CCL3	1	ENSG00000115904|SOS1, ENSG00000163823|CCR1, ENSG00000168243|GNG4, ENSG00000160791|CCR5, ENSG00000145675|PIK3R1, ENSG00000134516|DOCK2, ENSG00000105851|PIK3CG, ENSG00000169245|CXCL10, ENSG00000115415|STAT1, ENSG00000157764|BRAF, ENSG00000109320|NFKB1, ENSG00000134318|ROCK2, ENSG00000186810|CXCR3, ENSG00000100485|SOS2, ENSG00000166501|PRKCB, ENSG00000118689|FOXO3, ENSG00000051382|PIK3CB, ENSG000001…	34	157	-7.02316
hsa05163	Human Diseases	Infectious disease: viral	Human cytomegalovirus infection	ENSG00000277632|CCL3, ENSG00000124762|CDKN1A, ENSG00000101096|NFATC2, ENSG00000196914|ARHGEF12, ENSG00000123104|ITPR2, ENSG00000182158|CREB3L2, ENSG00000115904|SOS1, ENSG00000128272|ATF4, ENSG00000163823|CCR1, ENSG00000154229|PRKCA, ENSG00000110324|IL10RA, ENSG00000168243|GNG4, ENSG00000139687|RB1, ENSG00000160791|CCR5, ENSG00000145675|PIK3R1, ENSG00000185591|SP1, ENSG00000105810|CDK6, ENSG000001…	47	974	309	9173	0.1521	0.00687998	**	0.0321772	*	ENSG00000277632|CCL3, ENSG00000124762|CDKN1A, ENSG00000128272|ATF4, ENSG00000110324|IL10RA	4	ENSG00000101096|NFATC2, ENSG00000196914|ARHGEF12, ENSG00000123104|ITPR2, ENSG00000182158|CREB3L2, ENSG00000115904|SOS1, ENSG00000163823|CCR1, ENSG00000154229|PRKCA, ENSG00000168243|GNG4, ENSG00000139687|RB1, ENSG00000160791|CCR5, ENSG00000145675|PIK3R1, ENSG00000185591|SP1, ENSG00000105810|CDK6, ENSG00000135679|MDM2, ENSG00000170776|AKAP13, ENSG00000109320|NFKB1, ENSG00000134318|ROCK2, ENSG000001…	43	202	-6.05094
hsa00310	Metabolism	Amino acid metabolism	Lysine degradation	ENSG00000111275|ALDH2, ENSG00000008311|AASS, ENSG00000165671|NSD1, ENSG00000005483|KMT2E, ENSG00000116539|ASH1L, ENSG00000113790|EHHADH, ENSG00000118058|KMT2A, ENSG00000055609|KMT2C, ENSG00000152455|SUV39H2, ENSG00000181192|DHTKD1, ENSG00000181555|SETD2, ENSG00000110066|KMT5B, ENSG00000109685|NSD2, ENSG00000108799|EZH1	14	974	65	9173	0.2154	0.00729985	**	0.0334228	*	ENSG00000111275|ALDH2	1	ENSG00000008311|AASS, ENSG00000165671|NSD1, ENSG00000005483|KMT2E, ENSG00000116539|ASH1L, ENSG00000113790|EHHADH, ENSG00000118058|KMT2A, ENSG00000055609|KMT2C, ENSG00000152455|SUV39H2, ENSG00000181192|DHTKD1, ENSG00000181555|SETD2, ENSG00000110066|KMT5B, ENSG00000109685|NSD2, ENSG00000108799|EZH1	13	57	-5.82794
hsa04151	Environmental Information Processing	Signal transduction	PI3K-Akt signaling pathway	ENSG00000124762|CDKN1A, ENSG00000119630|PGF, ENSG00000080824|HSP90AA1, ENSG00000161638|ITGA5, ENSG00000142627|EPHA2, ENSG00000115414|FN1, ENSG00000096384|HSP90AB1, ENSG00000163359|COL6A3, ENSG00000181104|F2R, ENSG00000108821|COL1A1, ENSG00000118513|MYB, ENSG00000103479|RBL2, ENSG00000081913|PHLPP1, ENSG00000182158|CREB3L2, ENSG00000115904|SOS1, ENSG00000128272|ATF4, ENSG00000154229|PRKCA, ENSG000…	55	974	374	9173	0.1471	0.00736621	**	0.0334228	*	ENSG00000124762|CDKN1A, ENSG00000119630|PGF, ENSG00000080824|HSP90AA1, ENSG00000161638|ITGA5, ENSG00000142627|EPHA2, ENSG00000115414|FN1, ENSG00000096384|HSP90AB1, ENSG00000108821|COL1A1, ENSG00000128272|ATF4	9	ENSG00000163359|COL6A3, ENSG00000181104|F2R, ENSG00000118513|MYB, ENSG00000103479|RBL2, ENSG00000081913|PHLPP1, ENSG00000182158|CREB3L2, ENSG00000115904|SOS1, ENSG00000154229|PRKCA, ENSG00000142166|IFNAR1, ENSG00000136869|TLR4, ENSG00000171791|BCL2, ENSG00000168243|GNG4, ENSG00000147168|IL2RG, ENSG00000140443|IGF1R, ENSG00000145675|PIK3R1, ENSG00000105810|CDK6, ENSG00000155629|PIK3AP1, ENSG000001…	46	307	-5.02243
hsa04611	Organismal Systems	Immune system	Platelet activation	ENSG00000196914|ARHGEF12, ENSG00000181104|F2R, ENSG00000108821|COL1A1, ENSG00000171914|TLN2, ENSG00000123104|ITPR2, ENSG00000160007|ARHGAP35, ENSG00000043462|LCP2, ENSG00000145675|PIK3R1, ENSG00000164116|GUCY1A1, ENSG00000105851|PIK3CG, ENSG00000061918|GUCY1B1, ENSG00000134318|ROCK2, ENSG00000051382|PIK3CB, ENSG00000120063|GNA13, ENSG00000117020|AKT3, ENSG00000254087|LYN, ENSG00000152402|GUCY1A2,…	24	974	136	9173	0.1765	0.00844302	**	0.0377453	*	ENSG00000108821|COL1A1	1	ENSG00000196914|ARHGEF12, ENSG00000181104|F2R, ENSG00000171914|TLN2, ENSG00000123104|ITPR2, ENSG00000160007|ARHGAP35, ENSG00000043462|LCP2, ENSG00000145675|PIK3R1, ENSG00000164116|GUCY1A1, ENSG00000105851|PIK3CG, ENSG00000061918|GUCY1B1, ENSG00000134318|ROCK2, ENSG00000051382|PIK3CB, ENSG00000120063|GNA13, ENSG00000117020|AKT3, ENSG00000254087|LYN, ENSG00000152402|GUCY1A2, ENSG00000067900|ROCK1, …	23	115	-6.62078
hsa04014	Environmental Information Processing	Signal transduction	Ras signaling pathway	ENSG00000119630|PGF, ENSG00000068028|RASSF1, ENSG00000142627|EPHA2, ENSG00000109458|GAB1, ENSG00000162924|REL, ENSG00000143344|RGL1, ENSG00000115904|SOS1, ENSG00000136237|RAPGEF5, ENSG00000154229|PRKCA, ENSG00000134954|ETS1, ENSG00000145715|RASA1, ENSG00000168243|GNG4, ENSG00000196712|NF1, ENSG00000140443|IGF1R, ENSG00000145675|PIK3R1, ENSG00000101109|STK4, ENSG00000180370|PAK2, ENSG00000112685|E…	38	974	242	9173	0.157	0.00858939	**	0.0378431	*	ENSG00000119630|PGF, ENSG00000068028|RASSF1, ENSG00000142627|EPHA2	3	ENSG00000109458|GAB1, ENSG00000162924|REL, ENSG00000143344|RGL1, ENSG00000115904|SOS1, ENSG00000136237|RAPGEF5, ENSG00000154229|PRKCA, ENSG00000134954|ETS1, ENSG00000145715|RASA1, ENSG00000168243|GNG4, ENSG00000196712|NF1, ENSG00000140443|IGF1R, ENSG00000145675|PIK3R1, ENSG00000101109|STK4, ENSG00000180370|PAK2, ENSG00000112685|EXOC2, ENSG00000109320|NFKB1, ENSG00000100485|SOS2, ENSG00000166501|P…	35	206	-5.78288
hsa04725	Organismal Systems	Nervous system	Cholinergic synapse	ENSG00000087085|ACHE, ENSG00000123104|ITPR2, ENSG00000182158|CREB3L2, ENSG00000128272|ATF4, ENSG00000185760|KCNQ5, ENSG00000154229|PRKCA, ENSG00000170345|FOS, ENSG00000171791|BCL2, ENSG00000168243|GNG4, ENSG00000145675|PIK3R1, ENSG00000105851|PIK3CG, ENSG00000166501|PRKCB, ENSG00000133019|CHRM3, ENSG00000051382|PIK3CB, ENSG00000145349|CAMK2D, ENSG00000213281|NRAS, ENSG00000117020|AKT3, ENSG000001…	22	974	122	9173	0.1803	0.00885131	**	0.03844	*	ENSG00000087085|ACHE, ENSG00000128272|ATF4, ENSG00000170345|FOS	3	ENSG00000123104|ITPR2, ENSG00000182158|CREB3L2, ENSG00000185760|KCNQ5, ENSG00000154229|PRKCA, ENSG00000171791|BCL2, ENSG00000168243|GNG4, ENSG00000145675|PIK3R1, ENSG00000105851|PIK3CG, ENSG00000166501|PRKCB, ENSG00000133019|CHRM3, ENSG00000051382|PIK3CB, ENSG00000145349|CAMK2D, ENSG00000213281|NRAS, ENSG00000117020|AKT3, ENSG00000152495|CAMK4, ENSG00000118260|CREB1, ENSG00000100030|MAPK1, ENSG00…	19	104	-4.70679
hsa04933	Human Diseases	Endocrine and metabolic disease	AGE-RAGE signaling pathway in diabetic complications	ENSG00000177606|JUN, ENSG00000115414|FN1, ENSG00000108821|COL1A1, ENSG00000154229|PRKCA, ENSG00000115556|PLCD4, ENSG00000120738|EGR1, ENSG00000171791|BCL2, ENSG00000150907|FOXO1, ENSG00000145675|PIK3R1, ENSG00000163513|TGFBR2, ENSG00000115415|STAT1, ENSG00000109320|NFKB1, ENSG00000171132|PRKCE, ENSG00000166501|PRKCB, ENSG00000051382|PIK3CB, ENSG00000131504|DIAPH1, ENSG00000213281|NRAS, ENSG000001…	21	974	115	9173	0.1826	0.00901337	**	0.0385925	*	ENSG00000177606|JUN, ENSG00000115414|FN1, ENSG00000108821|COL1A1	3	ENSG00000154229|PRKCA, ENSG00000115556|PLCD4, ENSG00000120738|EGR1, ENSG00000171791|BCL2, ENSG00000150907|FOXO1, ENSG00000145675|PIK3R1, ENSG00000163513|TGFBR2, ENSG00000115415|STAT1, ENSG00000109320|NFKB1, ENSG00000171132|PRKCE, ENSG00000166501|PRKCB, ENSG00000051382|PIK3CB, ENSG00000131504|DIAPH1, ENSG00000213281|NRAS, ENSG00000117020|AKT3, ENSG00000100030|MAPK1, ENSG00000197943|PLCG2, ENSG0000…	18	97	-5.17827
hsa05031	Human Diseases	Substance dependence	Amphetamine addiction	ENSG00000177606|JUN, ENSG00000106089|STX1A, ENSG00000182158|CREB3L2, ENSG00000128272|ATF4, ENSG00000154229|PRKCA, ENSG00000170345|FOS, ENSG00000166501|PRKCB, ENSG00000107758|PPP3CB, ENSG00000145349|CAMK2D, ENSG00000198668|CALM1, ENSG00000152495|CAMK4, ENSG00000118260|CREB1, ENSG00000138814|PPP3CA, ENSG00000142875|PRKACB, ENSG00000125740|FOSB	15	974	74	9173	0.2027	0.00995069	**	0.042014	*	ENSG00000177606|JUN, ENSG00000106089|STX1A, ENSG00000128272|ATF4, ENSG00000170345|FOS	4	ENSG00000182158|CREB3L2, ENSG00000154229|PRKCA, ENSG00000166501|PRKCB, ENSG00000107758|PPP3CB, ENSG00000145349|CAMK2D, ENSG00000198668|CALM1, ENSG00000152495|CAMK4, ENSG00000118260|CREB1, ENSG00000138814|PPP3CA, ENSG00000142875|PRKACB, ENSG00000125740|FOSB	11	63	-1.88982
hsa04666	Organismal Systems	Immune system	Fc gamma R-mediated phagocytosis	ENSG00000154229|PRKCA, ENSG00000176170|SPHK1, ENSG00000136717|BIN1, ENSG00000145675|PIK3R1, ENSG00000134516|DOCK2, ENSG00000171132|PRKCE, ENSG00000166501|PRKCB, ENSG00000051382|PIK3CB, ENSG00000168918|INPP5D, ENSG00000107242|PIP5K1B, ENSG00000134215|VAV3, ENSG00000117020|AKT3, ENSG00000128340|RAC2, ENSG00000254087|LYN, ENSG00000100030|MAPK1, ENSG00000277443|MARCKS, ENSG00000081237|PTPRC, ENSG0000…	18	974	95	9173	0.1895	0.0102908	*	0.042728	*	ENSG00000176170|SPHK1, ENSG00000136717|BIN1	2	ENSG00000154229|PRKCA, ENSG00000145675|PIK3R1, ENSG00000134516|DOCK2, ENSG00000171132|PRKCE, ENSG00000166501|PRKCB, ENSG00000051382|PIK3CB, ENSG00000168918|INPP5D, ENSG00000107242|PIP5K1B, ENSG00000134215|VAV3, ENSG00000117020|AKT3, ENSG00000128340|RAC2, ENSG00000254087|LYN, ENSG00000100030|MAPK1, ENSG00000277443|MARCKS, ENSG00000081237|PTPRC, ENSG00000197943|PLCG2	16	89	-5.72399
hsa04114	Cellular Processes	Cell growth and death	Oocyte meiosis	ENSG00000123104|ITPR2, ENSG00000153107|ANAPC1, ENSG00000100918|REC8, ENSG00000140443|IGF1R, ENSG00000169679|BUB1, ENSG00000071242|RPS6KA2, ENSG00000112029|FBXO5, ENSG00000072501|SMC1A, ENSG00000107758|PPP3CB, ENSG00000145349|CAMK2D, ENSG00000129055|ANAPC13, ENSG00000078304|PPP2R5C, ENSG00000198668|CALM1, ENSG00000087586|AURKA, ENSG00000066027|PPP2R5A, ENSG00000154001|PPP2R5E, ENSG00000004897|CDC2…	23	974	131	9173	0.1756	0.0104009	*	0.042728	*	ENSG00000100918|REC8	1	ENSG00000123104|ITPR2, ENSG00000153107|ANAPC1, ENSG00000140443|IGF1R, ENSG00000169679|BUB1, ENSG00000071242|RPS6KA2, ENSG00000112029|FBXO5, ENSG00000072501|SMC1A, ENSG00000107758|PPP3CB, ENSG00000145349|CAMK2D, ENSG00000129055|ANAPC13, ENSG00000078304|PPP2R5C, ENSG00000198668|CALM1, ENSG00000087586|AURKA, ENSG00000066027|PPP2R5A, ENSG00000154001|PPP2R5E, ENSG00000004897|CDC27, ENSG00000138814|PPP…	22	114	-7.49269
hsa04392	Environmental Information Processing	Signal transduction	Hippo signaling pathway - multiple species	ENSG00000283900|TPTEP2-CSNK1E, ENSG00000137693|YAP1, ENSG00000068028|RASSF1, ENSG00000018408|WWTR1, ENSG00000139926|FRMD6, ENSG00000131023|LATS1, ENSG00000144791|LIMD1, ENSG00000107551|RASSF4	8	974	30	9173	0.2667	0.0109311	*	0.0437694	*	ENSG00000137693|YAP1, ENSG00000068028|RASSF1, ENSG00000018408|WWTR1	3	ENSG00000283900|TPTEP2-CSNK1E, ENSG00000139926|FRMD6, ENSG00000131023|LATS1, ENSG00000144791|LIMD1, ENSG00000107551|RASSF4	5	28	-1.70084
hsa04625	Organismal Systems	Immune system	C-type lectin receptor signaling pathway	ENSG00000177606|JUN, ENSG00000213928|IRF9, ENSG00000006062|MAP3K14, ENSG00000101096|NFATC2, ENSG00000196914|ARHGEF12, ENSG00000123104|ITPR2, ENSG00000145675|PIK3R1, ENSG00000135679|MDM2, ENSG00000115415|STAT1, ENSG00000109320|NFKB1, ENSG00000072736|NFATC3, ENSG00000051382|PIK3CB, ENSG00000107758|PPP3CB, ENSG00000213281|NRAS, ENSG00000198668|CALM1, ENSG00000117020|AKT3, ENSG00000179295|PTPN11, ENS…	21	974	117	9173	0.1795	0.0109424	*	0.0437694	*	ENSG00000177606|JUN, ENSG00000213928|IRF9, ENSG00000006062|MAP3K14	3	ENSG00000101096|NFATC2, ENSG00000196914|ARHGEF12, ENSG00000123104|ITPR2, ENSG00000145675|PIK3R1, ENSG00000135679|MDM2, ENSG00000115415|STAT1, ENSG00000109320|NFKB1, ENSG00000072736|NFATC3, ENSG00000051382|PIK3CB, ENSG00000107758|PPP3CB, ENSG00000213281|NRAS, ENSG00000198668|CALM1, ENSG00000117020|AKT3, ENSG00000179295|PTPN11, ENSG00000138814|PPP3CA, ENSG00000213341|CHUK, ENSG00000100030|MAPK1, EN…	18	94	-5.77596
hsa05203	Human Diseases	Cancer: overview	Viral carcinogenesis	ENSG00000177606|JUN, ENSG00000124762|CDKN1A, ENSG00000213928|IRF9, ENSG00000141682|PMAIP1, ENSG00000185507|IRF7, ENSG00000162924|REL, ENSG00000103479|RBL2, ENSG00000182158|CREB3L2, ENSG00000163517|HDAC11, ENSG00000128272|ATF4, ENSG00000168214|RBPJ, ENSG00000114166|KAT2B, ENSG00000139687|RB1, ENSG00000100393|EP300, ENSG00000160791|CCR5, ENSG00000145675|PIK3R1, ENSG00000105810|CDK6, ENSG00000080839…	40	974	264	9173	0.1515	0.0127977	*	0.0505258	ns	ENSG00000177606|JUN, ENSG00000124762|CDKN1A, ENSG00000213928|IRF9, ENSG00000141682|PMAIP1, ENSG00000185507|IRF7, ENSG00000163517|HDAC11, ENSG00000128272|ATF4	7	ENSG00000162924|REL, ENSG00000103479|RBL2, ENSG00000182158|CREB3L2, ENSG00000168214|RBPJ, ENSG00000114166|KAT2B, ENSG00000139687|RB1, ENSG00000100393|EP300, ENSG00000160791|CCR5, ENSG00000145675|PIK3R1, ENSG00000105810|CDK6, ENSG00000080839|RBL1, ENSG00000005339|CREBBP, ENSG00000075711|DLG1, ENSG00000135679|MDM2, ENSG00000068024|HDAC4, ENSG00000109320|NFKB1, ENSG00000131323|TRAF3, ENSG00000187555…	33	189	-6.69202
hsa04211	Organismal Systems	Aging	Longevity regulating pathway	ENSG00000130766|SESN2, ENSG00000149212|SESN3, ENSG00000157500|APPL1, ENSG00000182158|CREB3L2, ENSG00000128272|ATF4, ENSG00000150907|FOXO1, ENSG00000140443|IGF1R, ENSG00000145675|PIK3R1, ENSG00000109320|NFKB1, ENSG00000118689|FOXO3, ENSG00000051382|PIK3CB, ENSG00000213281|NRAS, ENSG00000198793|MTOR, ENSG00000117020|AKT3, ENSG00000152495|CAMK4, ENSG00000118260|CREB1, ENSG00000171105|INSR, ENSG00000…	19	974	105	9173	0.181	0.013832	*	0.0539092	ns	ENSG00000130766|SESN2, ENSG00000128272|ATF4	2	ENSG00000149212|SESN3, ENSG00000157500|APPL1, ENSG00000182158|CREB3L2, ENSG00000150907|FOXO1, ENSG00000140443|IGF1R, ENSG00000145675|PIK3R1, ENSG00000109320|NFKB1, ENSG00000118689|FOXO3, ENSG00000051382|PIK3CB, ENSG00000213281|NRAS, ENSG00000198793|MTOR, ENSG00000117020|AKT3, ENSG00000152495|CAMK4, ENSG00000118260|CREB1, ENSG00000171105|INSR, ENSG00000169047|IRS1, ENSG00000142875|PRKACB	17	85	-5.64019
hsa04510	Cellular Processes	Cellular community - eukaryotes	Focal adhesion	ENSG00000177606|JUN, ENSG00000119630|PGF, ENSG00000161638|ITGA5, ENSG00000115414|FN1, ENSG00000163359|COL6A3, ENSG00000108821|COL1A1, ENSG00000171914|TLN2, ENSG00000115904|SOS1, ENSG00000154229|PRKCA, ENSG00000171791|BCL2, ENSG00000101966|XIAP, ENSG00000160007|ARHGAP35, ENSG00000140443|IGF1R, ENSG00000145675|PIK3R1, ENSG00000105974|CAV1, ENSG00000180370|PAK2, ENSG00000115232|ITGA4, ENSG0000015776…	33	974	211	9173	0.1564	0.0144688	*	0.0556773	ns	ENSG00000177606|JUN, ENSG00000119630|PGF, ENSG00000161638|ITGA5, ENSG00000115414|FN1, ENSG00000108821|COL1A1	5	ENSG00000163359|COL6A3, ENSG00000171914|TLN2, ENSG00000115904|SOS1, ENSG00000154229|PRKCA, ENSG00000171791|BCL2, ENSG00000101966|XIAP, ENSG00000160007|ARHGAP35, ENSG00000140443|IGF1R, ENSG00000145675|PIK3R1, ENSG00000105974|CAV1, ENSG00000180370|PAK2, ENSG00000115232|ITGA4, ENSG00000157764|BRAF, ENSG00000134318|ROCK2, ENSG00000100485|SOS2, ENSG00000166501|PRKCB, ENSG00000051382|PIK3CB, ENSG000001…	28	188	-4.30302
hsa04664	Organismal Systems	Immune system	Fc epsilon RI signaling pathway	ENSG00000115904|SOS1, ENSG00000154229|PRKCA, ENSG00000043462|LCP2, ENSG00000145675|PIK3R1, ENSG00000100485|SOS2, ENSG00000051382|PIK3CB, ENSG00000168918|INPP5D, ENSG00000213281|NRAS, ENSG00000134215|VAV3, ENSG00000117020|AKT3, ENSG00000140992|PDPK1, ENSG00000128340|RAC2, ENSG00000254087|LYN, ENSG00000100030|MAPK1, ENSG00000197943|PLCG2	15	974	79	9173	0.1899	0.0178576	*	0.0678591	ns		0	ENSG00000115904|SOS1, ENSG00000154229|PRKCA, ENSG00000043462|LCP2, ENSG00000145675|PIK3R1, ENSG00000100485|SOS2, ENSG00000051382|PIK3CB, ENSG00000168918|INPP5D, ENSG00000213281|NRAS, ENSG00000134215|VAV3, ENSG00000117020|AKT3, ENSG00000140992|PDPK1, ENSG00000128340|RAC2, ENSG00000254087|LYN, ENSG00000100030|MAPK1, ENSG00000197943|PLCG2	15	61	-5.37755
hsa05165	Human Diseases	Infectious disease: viral	Human papillomavirus infection	ENSG00000124762|CDKN1A, ENSG00000213928|IRF9, ENSG00000135114|OASL, ENSG00000161638|ITGA5, ENSG00000115414|FN1, ENSG00000163359|COL6A3, ENSG00000108821|COL1A1, ENSG00000103479|RBL2, ENSG00000182158|CREB3L2, ENSG00000115904|SOS1, ENSG00000184384|MAML2, ENSG00000168214|RBPJ, ENSG00000142166|IFNAR1, ENSG00000134250|NOTCH2, ENSG00000150907|FOXO1, ENSG00000139687|RB1, ENSG00000100393|EP300, ENSG000001…	57	974	409	9173	0.1394	0.018544	*	0.0695972	ns	ENSG00000124762|CDKN1A, ENSG00000213928|IRF9, ENSG00000135114|OASL, ENSG00000161638|ITGA5, ENSG00000115414|FN1, ENSG00000108821|COL1A1	6	ENSG00000163359|COL6A3, ENSG00000103479|RBL2, ENSG00000182158|CREB3L2, ENSG00000115904|SOS1, ENSG00000184384|MAML2, ENSG00000168214|RBPJ, ENSG00000142166|IFNAR1, ENSG00000134250|NOTCH2, ENSG00000150907|FOXO1, ENSG00000139687|RB1, ENSG00000100393|EP300, ENSG00000145675|PIK3R1, ENSG00000105810|CDK6, ENSG00000080839|RBL1, ENSG00000005339|CREBBP, ENSG00000075711|DLG1, ENSG00000135679|MDM2, ENSG000001…	51	308	-6.60971
hsa05222	Human Diseases	Cancer: specific types	Small cell lung cancer	ENSG00000124762|CDKN1A, ENSG00000116717|GADD45A, ENSG00000115414|FN1, ENSG00000171791|BCL2, ENSG00000101966|XIAP, ENSG00000139687|RB1, ENSG00000120868|APAF1, ENSG00000145675|PIK3R1, ENSG00000105810|CDK6, ENSG00000109320|NFKB1, ENSG00000131323|TRAF3, ENSG00000051382|PIK3CB, ENSG00000175104|TRAF6, ENSG00000117020|AKT3, ENSG00000082512|TRAF5, ENSG00000110330|BIRC2, ENSG00000112242|E2F3, ENSG00000213…	18	974	101	9173	0.1782	0.018871	*	0.0699607	ns	ENSG00000124762|CDKN1A, ENSG00000116717|GADD45A, ENSG00000115414|FN1	3	ENSG00000171791|BCL2, ENSG00000101966|XIAP, ENSG00000139687|RB1, ENSG00000120868|APAF1, ENSG00000145675|PIK3R1, ENSG00000105810|CDK6, ENSG00000109320|NFKB1, ENSG00000131323|TRAF3, ENSG00000051382|PIK3CB, ENSG00000175104|TRAF6, ENSG00000117020|AKT3, ENSG00000082512|TRAF5, ENSG00000110330|BIRC2, ENSG00000112242|E2F3, ENSG00000213341|CHUK	15	90	-4.00555
hsa04215	Cellular Processes	Cell growth and death	Apoptosis - multiple species	ENSG00000141682|PMAIP1, ENSG00000115760|BIRC6, ENSG00000165806|CASP7, ENSG00000105327|BBC3, ENSG00000171791|BCL2, ENSG00000101966|XIAP, ENSG00000120868|APAF1, ENSG00000110330|BIRC2	8	974	33	9173	0.2424	0.0195061	*	0.0714442	ns	ENSG00000141682|PMAIP1, ENSG00000165806|CASP7, ENSG00000105327|BBC3	3	ENSG00000115760|BIRC6, ENSG00000171791|BCL2, ENSG00000101966|XIAP, ENSG00000120868|APAF1, ENSG00000110330|BIRC2	5	31	-1.43684
hsa05231	Human Diseases	Cancer: overview	Choline metabolism in cancer	ENSG00000177606|JUN, ENSG00000102780|DGKH, ENSG00000115904|SOS1, ENSG00000154229|PRKCA, ENSG00000170345|FOS, ENSG00000070214|SLC44A1, ENSG00000145675|PIK3R1, ENSG00000185591|SP1, ENSG00000100485|SOS2, ENSG00000166501|PRKCB, ENSG00000051382|PIK3CB, ENSG00000110721|CHKA, ENSG00000213281|NRAS, ENSG00000107242|PIP5K1B, ENSG00000198793|MTOR, ENSG00000117020|AKT3, ENSG00000140992|PDPK1, ENSG00000128340…	19	974	109	9173	0.1743	0.0201087	*	0.0727742	ns	ENSG00000177606|JUN, ENSG00000170345|FOS	2	ENSG00000102780|DGKH, ENSG00000115904|SOS1, ENSG00000154229|PRKCA, ENSG00000070214|SLC44A1, ENSG00000145675|PIK3R1, ENSG00000185591|SP1, ENSG00000100485|SOS2, ENSG00000166501|PRKCB, ENSG00000051382|PIK3CB, ENSG00000110721|CHKA, ENSG00000213281|NRAS, ENSG00000107242|PIP5K1B, ENSG00000198793|MTOR, ENSG00000117020|AKT3, ENSG00000140992|PDPK1, ENSG00000128340|RAC2, ENSG00000100030|MAPK1	17	96	-5.00104
hsa00510	Metabolism	Glycan biosynthesis and metabolism	N-Glycan biosynthesis	ENSG00000172339|ALG14, ENSG00000112893|MAN2A1, ENSG00000033170|FUT8, ENSG00000152127|MGAT5, ENSG00000139133|ALG10, ENSG00000198162|MAN1A2, ENSG00000175548|ALG10B, ENSG00000111885|MAN1A1, ENSG00000086848|ALG9, ENSG00000118705|RPN2, ENSG00000073849|ST6GAL1	11	974	53	9173	0.2075	0.0214314	*	0.0766488	ns	ENSG00000172339|ALG14	1	ENSG00000112893|MAN2A1, ENSG00000033170|FUT8, ENSG00000152127|MGAT5, ENSG00000139133|ALG10, ENSG00000198162|MAN1A2, ENSG00000175548|ALG10B, ENSG00000111885|MAN1A1, ENSG00000086848|ALG9, ENSG00000118705|RPN2, ENSG00000073849|ST6GAL1	10	49	-4.42857
hsa05224	Human Diseases	Cancer: specific types	Breast cancer	ENSG00000177606|JUN, ENSG00000124762|CDKN1A, ENSG00000116717|GADD45A, ENSG00000124151|NCOA3, ENSG00000084676|NCOA1, ENSG00000115904|SOS1, ENSG00000170345|FOS, ENSG00000134250|NOTCH2, ENSG00000139687|RB1, ENSG00000140443|IGF1R, ENSG00000145675|PIK3R1, ENSG00000185591|SP1, ENSG00000138795|LEF1, ENSG00000105810|CDK6, ENSG00000157764|BRAF, ENSG00000100485|SOS2, ENSG00000051382|PIK3CB, ENSG00000213281…	26	974	163	9173	0.1595	0.0221309	*	0.0779649	ns	ENSG00000177606|JUN, ENSG00000124762|CDKN1A, ENSG00000116717|GADD45A, ENSG00000170345|FOS	4	ENSG00000124151|NCOA3, ENSG00000084676|NCOA1, ENSG00000115904|SOS1, ENSG00000134250|NOTCH2, ENSG00000139687|RB1, ENSG00000140443|IGF1R, ENSG00000145675|PIK3R1, ENSG00000185591|SP1, ENSG00000138795|LEF1, ENSG00000105810|CDK6, ENSG00000157764|BRAF, ENSG00000100485|SOS2, ENSG00000051382|PIK3CB, ENSG00000213281|NRAS, ENSG00000198793|MTOR, ENSG00000117020|AKT3, ENSG00000082701|GSK3B, ENSG00000012048|B…	22	135	-5.33611
hsa04917	Organismal Systems	Endocrine system	Prolactin signaling pathway	ENSG00000184557|SOCS3, ENSG00000115904|SOS1, ENSG00000170345|FOS, ENSG00000145675|PIK3R1, ENSG00000115415|STAT1, ENSG00000109320|NFKB1, ENSG00000100485|SOS2, ENSG00000118689|FOXO3, ENSG00000051382|PIK3CB, ENSG00000213281|NRAS, ENSG00000117020|AKT3, ENSG00000082701|GSK3B, ENSG00000118971|CCND2, ENSG00000100030|MAPK1	14	974	74	9173	0.1892	0.0223123	*	0.0779649	ns	ENSG00000184557|SOCS3, ENSG00000170345|FOS	2	ENSG00000115904|SOS1, ENSG00000145675|PIK3R1, ENSG00000115415|STAT1, ENSG00000109320|NFKB1, ENSG00000100485|SOS2, ENSG00000118689|FOXO3, ENSG00000051382|PIK3CB, ENSG00000213281|NRAS, ENSG00000117020|AKT3, ENSG00000082701|GSK3B, ENSG00000118971|CCND2, ENSG00000100030|MAPK1	12	59	-4.55661
hsa00640	Metabolism	Carbohydrate metabolism	Propanoate metabolism	ENSG00000131069|ACSS2, ENSG00000113790|EHHADH, ENSG00000119711|ALDH6A1, ENSG00000083123|BCKDHB, ENSG00000175198|PCCA, ENSG00000146085|MMUT, ENSG00000137992|DBT, ENSG00000134333|LDHA	8	974	34	9173	0.2353	0.0232074	*	0.0794363	ns	ENSG00000131069|ACSS2	1	ENSG00000113790|EHHADH, ENSG00000119711|ALDH6A1, ENSG00000083123|BCKDHB, ENSG00000175198|PCCA, ENSG00000146085|MMUT, ENSG00000137992|DBT, ENSG00000134333|LDHA	7	32	-4.41942
hsa04144	Cellular Processes	Transport and catabolism	Endocytosis	ENSG00000173110|HSPA6, ENSG00000204389|HSPA1A, ENSG00000204388|HSPA1B, ENSG00000109971|HSPA8, ENSG00000170315|UBB, ENSG00000176428|VPS37D, ENSG00000168461|RAB31, ENSG00000006125|AP2B1, ENSG00000120318|ARAP3, ENSG00000130164|LDLR, ENSG00000126803|HSPA2, ENSG00000181404|WASHC1, ENSG00000110395|CBL, ENSG00000136717|BIN1, ENSG00000141367|CLTC, ENSG00000147168|IL2RG, ENSG00000115935|WIPF1, ENSG0000016…	44	974	307	9173	0.1433	0.023256	*	0.0794363	ns	ENSG00000173110|HSPA6, ENSG00000204389|HSPA1A, ENSG00000204388|HSPA1B, ENSG00000109971|HSPA8, ENSG00000170315|UBB, ENSG00000176428|VPS37D, ENSG00000168461|RAB31, ENSG00000120318|ARAP3, ENSG00000130164|LDLR, ENSG00000126803|HSPA2, ENSG00000181404|WASHC1, ENSG00000136717|BIN1	12	ENSG00000006125|AP2B1, ENSG00000110395|CBL, ENSG00000141367|CLTC, ENSG00000147168|IL2RG, ENSG00000115935|WIPF1, ENSG00000160791|CCR5, ENSG00000140443|IGF1R, ENSG00000163513|TGFBR2, ENSG00000105974|CAV1, ENSG00000135679|MDM2, ENSG00000066777|ARFGEF1, ENSG00000157985|AGAP1, ENSG00000116489|CAPZA1, ENSG00000148498|PARD3, ENSG00000107242|PIP5K1B, ENSG00000170248|PDCD6IP, ENSG00000114331|ACAP2, ENSG00…	32	238	-6.93578
hsa04914	Organismal Systems	Endocrine system	Progesterone-mediated oocyte maturation	ENSG00000080824|HSP90AA1, ENSG00000096384|HSP90AB1, ENSG00000153107|ANAPC1, ENSG00000140443|IGF1R, ENSG00000145675|PIK3R1, ENSG00000169679|BUB1, ENSG00000071242|RPS6KA2, ENSG00000157764|BRAF, ENSG00000051382|PIK3CB, ENSG00000129055|ANAPC13, ENSG00000145386|CCNA2, ENSG00000087586|AURKA, ENSG00000117020|AKT3, ENSG00000004897|CDC27, ENSG00000152270|PDE3B, ENSG00000101224|CDC25B, ENSG00000100030|MAPK…	18	974	104	9173	0.1731	0.0248401	*	0.0839044	ns	ENSG00000080824|HSP90AA1, ENSG00000096384|HSP90AB1	2	ENSG00000153107|ANAPC1, ENSG00000140443|IGF1R, ENSG00000145675|PIK3R1, ENSG00000169679|BUB1, ENSG00000071242|RPS6KA2, ENSG00000157764|BRAF, ENSG00000051382|PIK3CB, ENSG00000129055|ANAPC13, ENSG00000145386|CCNA2, ENSG00000087586|AURKA, ENSG00000117020|AKT3, ENSG00000004897|CDC27, ENSG00000152270|PDE3B, ENSG00000101224|CDC25B, ENSG00000100030|MAPK1, ENSG00000142875|PRKACB	16	91	-6.18488
hsa05218	Human Diseases	Cancer: specific types	Melanoma	ENSG00000124762|CDKN1A, ENSG00000116717|GADD45A, ENSG00000139687|RB1, ENSG00000140443|IGF1R, ENSG00000145675|PIK3R1, ENSG00000105810|CDK6, ENSG00000135679|MDM2, ENSG00000157764|BRAF, ENSG00000051382|PIK3CB, ENSG00000213281|NRAS, ENSG00000117020|AKT3, ENSG00000187098|MITF, ENSG00000112242|E2F3, ENSG00000100030|MAPK1	14	974	76	9173	0.1842	0.0275961	*	0.092189	ns	ENSG00000124762|CDKN1A, ENSG00000116717|GADD45A	2	ENSG00000139687|RB1, ENSG00000140443|IGF1R, ENSG00000145675|PIK3R1, ENSG00000105810|CDK6, ENSG00000135679|MDM2, ENSG00000157764|BRAF, ENSG00000051382|PIK3CB, ENSG00000213281|NRAS, ENSG00000117020|AKT3, ENSG00000187098|MITF, ENSG00000112242|E2F3, ENSG00000100030|MAPK1	12	64	-3
hsa04024	Environmental Information Processing	Signal transduction	cAMP signaling pathway	ENSG00000177606|JUN, ENSG00000143153|ATP1B1, ENSG00000181104|F2R, ENSG00000120318|ARAP3, ENSG00000185920|PTCH1, ENSG00000182158|CREB3L2, ENSG00000170345|FOS, ENSG00000100393|EP300, ENSG00000125257|ABCC4, ENSG00000145675|PIK3R1, ENSG00000186951|PPARA, ENSG00000005339|CREBBP, ENSG00000157764|BRAF, ENSG00000106571|GLI3, ENSG00000109320|NFKB1, ENSG00000134318|ROCK2, ENSG00000065989|PDE4A, ENSG0000012…	33	974	222	9173	0.1486	0.0285553	*	0.0943565	ns	ENSG00000177606|JUN, ENSG00000143153|ATP1B1, ENSG00000120318|ARAP3, ENSG00000170345|FOS	4	ENSG00000181104|F2R, ENSG00000185920|PTCH1, ENSG00000182158|CREB3L2, ENSG00000100393|EP300, ENSG00000125257|ABCC4, ENSG00000145675|PIK3R1, ENSG00000186951|PPARA, ENSG00000005339|CREBBP, ENSG00000157764|BRAF, ENSG00000106571|GLI3, ENSG00000109320|NFKB1, ENSG00000134318|ROCK2, ENSG00000065989|PDE4A, ENSG00000125384|PTGER2, ENSG00000051382|PIK3CB, ENSG00000145349|CAMK2D, ENSG00000198668|CALM1, ENSG0…	29	177	-5.03603
hsa00670	Metabolism	Metabolism of cofactors and vitamins	One carbon pool by folate	ENSG00000136010|ALDH1L2, ENSG00000116984|MTR, ENSG00000100714|MTHFD1, ENSG00000228716|DHFR, ENSG00000178700|DHFR2, ENSG00000138363|ATIC	6	974	23	9173	0.2609	0.0292928	*	0.0957529	ns		0	ENSG00000136010|ALDH1L2, ENSG00000116984|MTR, ENSG00000100714|MTHFD1, ENSG00000228716|DHFR, ENSG00000178700|DHFR2, ENSG00000138363|ATIC	6	20	-1.78885
hsa03460	Genetic Information Processing	Replication and repair	Fanconi anemia pathway	ENSG00000175595|ERCC4, ENSG00000083093|PALB2, ENSG00000144554|FANCD2, ENSG00000009413|REV3L, ENSG00000101751|POLI, ENSG00000136492|BRIP1, ENSG00000188827|SLX4, ENSG00000012048|BRCA1, ENSG00000114742|WDR48, ENSG00000122512|PMS2, ENSG00000187790|FANCM	11	974	56	9173	0.1964	0.03129	*	0.101193	ns		0	ENSG00000175595|ERCC4, ENSG00000083093|PALB2, ENSG00000144554|FANCD2, ENSG00000009413|REV3L, ENSG00000101751|POLI, ENSG00000136492|BRIP1, ENSG00000188827|SLX4, ENSG00000012048|BRCA1, ENSG00000114742|WDR48, ENSG00000122512|PMS2, ENSG00000187790|FANCM	11	53	-5.08234
hsa05120	Human Diseases	Infectious disease: bacterial	Epithelial cell signaling in Helicobacter pylori infection	ENSG00000177606|JUN, ENSG00000006062|MAP3K14, ENSG00000113070|HBEGF, ENSG00000137845|ADAM10, ENSG00000109320|NFKB1, ENSG00000033627|ATP6V0A1, ENSG00000213760|ATP6V1G2, ENSG00000143882|ATP6V1C2, ENSG00000179295|PTPN11, ENSG00000254087|LYN, ENSG00000100554|ATP6V1D, ENSG00000213341|CHUK, ENSG00000185344|ATP6V0A2, ENSG00000197943|PLCG2	14	974	78	9173	0.1795	0.0337477	*	0.107469	ns	ENSG00000177606|JUN, ENSG00000006062|MAP3K14, ENSG00000113070|HBEGF	3	ENSG00000137845|ADAM10, ENSG00000109320|NFKB1, ENSG00000033627|ATP6V0A1, ENSG00000213760|ATP6V1G2, ENSG00000143882|ATP6V1C2, ENSG00000179295|PTPN11, ENSG00000254087|LYN, ENSG00000100554|ATP6V1D, ENSG00000213341|CHUK, ENSG00000185344|ATP6V0A2, ENSG00000197943|PLCG2	11	61	-3.58503
hsa03440	Genetic Information Processing	Replication and repair	Homologous recombination	ENSG00000083093|PALB2, ENSG00000163781|TOPBP1, ENSG00000113522|RAD50, ENSG00000138376|BARD1, ENSG00000136492|BRIP1, ENSG00000104320|NBN, ENSG00000101773|RBBP8, ENSG00000012048|BRCA1, ENSG00000149311|ATM	9	974	43	9173	0.2093	0.0339377	*	0.107469	ns		0	ENSG00000083093|PALB2, ENSG00000163781|TOPBP1, ENSG00000113522|RAD50, ENSG00000138376|BARD1, ENSG00000136492|BRIP1, ENSG00000104320|NBN, ENSG00000101773|RBBP8, ENSG00000012048|BRCA1, ENSG00000149311|ATM	9	40	-3.79473
hsa00270	Metabolism	Amino acid metabolism	Cysteine and methionine metabolism	ENSG00000116761|CTH, ENSG00000116984|MTR, ENSG00000158467|AHCYL2, ENSG00000123505|AMD1, ENSG00000099810|MTAP, ENSG00000038274|MAT2B, ENSG00000134333|LDHA, ENSG00000088305|DNMT3B, ENSG00000137944|KYAT3, ENSG00000286112|AL441992	10	974	50	9173	0.2	0.0349004	*	0.109379	ns	ENSG00000116761|CTH	1	ENSG00000116984|MTR, ENSG00000158467|AHCYL2, ENSG00000123505|AMD1, ENSG00000099810|MTAP, ENSG00000038274|MAT2B, ENSG00000134333|LDHA, ENSG00000088305|DNMT3B, ENSG00000137944|KYAT3, ENSG00000286112|AL441992	9	44	-3.76889
hsa00450	Metabolism	Metabolism of other amino acids	Selenocompound metabolism	ENSG00000116761|CTH, ENSG00000116984|MTR, ENSG00000247626|MARS2, ENSG00000137944|KYAT3, ENSG00000286112|AL441992	5	974	18	9173	0.2778	0.0353146	*	0.109547	ns	ENSG00000116761|CTH	1	ENSG00000116984|MTR, ENSG00000247626|MARS2, ENSG00000137944|KYAT3, ENSG00000286112|AL441992	4	18	-1.64992
hsa04713	Organismal Systems	Environmental adaptation	Circadian entrainment	ENSG00000198929|NOS1AP, ENSG00000154229|PRKCA, ENSG00000170345|FOS, ENSG00000168243|GNG4, ENSG00000164116|GUCY1A1, ENSG00000061918|GUCY1B1, ENSG00000196218|RYR1, ENSG00000166501|PRKCB, ENSG00000132326|PER2, ENSG00000145349|CAMK2D, ENSG00000198668|CALM1, ENSG00000100784|RPS6KA5, ENSG00000152402|GUCY1A2, ENSG00000118260|CREB1, ENSG00000100030|MAPK1, ENSG00000182621|PLCB1, ENSG00000142875|PRKACB	17	974	101	9173	0.1683	0.0364236	*	0.110728	ns	ENSG00000198929|NOS1AP, ENSG00000170345|FOS	2	ENSG00000154229|PRKCA, ENSG00000168243|GNG4, ENSG00000164116|GUCY1A1, ENSG00000061918|GUCY1B1, ENSG00000196218|RYR1, ENSG00000166501|PRKCB, ENSG00000132326|PER2, ENSG00000145349|CAMK2D, ENSG00000198668|CALM1, ENSG00000100784|RPS6KA5, ENSG00000152402|GUCY1A2, ENSG00000118260|CREB1, ENSG00000100030|MAPK1, ENSG00000182621|PLCB1, ENSG00000142875|PRKACB	15	86	-3.23498
hsa03015	Genetic Information Processing	Translation	mRNA surveillance pathway	ENSG00000153944|MSI2, ENSG00000136937|NCBP1, ENSG00000116698|SMG7, ENSG00000103342|GSPT1, ENSG00000111880|RNGTT, ENSG00000151461|UPF2, ENSG00000157106|SMG1, ENSG00000165934|CPSF2, ENSG00000115421|PAPOLG, ENSG00000119203|CPSF3, ENSG00000078304|PPP2R5C, ENSG00000090060|PAPOLA, ENSG00000101654|RNMT, ENSG00000066027|PPP2R5A, ENSG00000154001|PPP2R5E, ENSG00000101138|CSTF1, ENSG00000137713|PPP2R1B	17	974	101	9173	0.1683	0.0364236	*	0.110728	ns		0	ENSG00000153944|MSI2, ENSG00000136937|NCBP1, ENSG00000116698|SMG7, ENSG00000103342|GSPT1, ENSG00000111880|RNGTT, ENSG00000151461|UPF2, ENSG00000157106|SMG1, ENSG00000165934|CPSF2, ENSG00000115421|PAPOLG, ENSG00000119203|CPSF3, ENSG00000078304|PPP2R5C, ENSG00000090060|PAPOLA, ENSG00000101654|RNMT, ENSG00000066027|PPP2R5A, ENSG00000154001|PPP2R5E, ENSG00000101138|CSTF1, ENSG00000137713|PPP2R1B	17	84	-5.34634
hsa04910	Organismal Systems	Endocrine system	Insulin signaling pathway	ENSG00000184557|SOCS3, ENSG00000115904|SOS1, ENSG00000110395|CBL, ENSG00000102893|PHKB, ENSG00000150907|FOXO1, ENSG00000132825|PPP1R3D, ENSG00000145675|PIK3R1, ENSG00000159399|HK2, ENSG00000157764|BRAF, ENSG00000100485|SOS2, ENSG00000051382|PIK3CB, ENSG00000213281|NRAS, ENSG00000198668|CALM1, ENSG00000198793|MTOR, ENSG00000114302|PRKAR2A, ENSG00000117020|AKT3, ENSG00000082701|GSK3B, ENSG000001409…	24	974	155	9173	0.1548	0.0370867	*	0.111627	ns	ENSG00000184557|SOCS3	1	ENSG00000115904|SOS1, ENSG00000110395|CBL, ENSG00000102893|PHKB, ENSG00000150907|FOXO1, ENSG00000132825|PPP1R3D, ENSG00000145675|PIK3R1, ENSG00000159399|HK2, ENSG00000157764|BRAF, ENSG00000100485|SOS2, ENSG00000051382|PIK3CB, ENSG00000213281|NRAS, ENSG00000198668|CALM1, ENSG00000198793|MTOR, ENSG00000114302|PRKAR2A, ENSG00000117020|AKT3, ENSG00000082701|GSK3B, ENSG00000140992|PDPK1, ENSG000001522…	23	126	-7.66149
hsa04142	Cellular Processes	Transport and catabolism	Lysosome	ENSG00000104341|LAPTM4B, ENSG00000103811|CTSH, ENSG00000256043|CTSO, ENSG00000166747|AP1G1, ENSG00000141367|CLTC, ENSG00000010404|IDS, ENSG00000113273|ARSB, ENSG00000033627|ATP6V0A1, ENSG00000134243|SORT1, ENSG00000132842|AP3B1, ENSG00000196743|GM2A, ENSG00000165102|HGSNAT, ENSG00000138760|SCARB2, ENSG00000135535|CD164, ENSG00000141337|ARSG, ENSG00000111670|GNPTAB, ENSG00000070718|AP3M2, ENSG0000…	22	974	140	9173	0.1571	0.0386276	*	0.115126	ns	ENSG00000104341|LAPTM4B, ENSG00000103811|CTSH	2	ENSG00000256043|CTSO, ENSG00000166747|AP1G1, ENSG00000141367|CLTC, ENSG00000010404|IDS, ENSG00000113273|ARSB, ENSG00000033627|ATP6V0A1, ENSG00000134243|SORT1, ENSG00000132842|AP3B1, ENSG00000196743|GM2A, ENSG00000165102|HGSNAT, ENSG00000138760|SCARB2, ENSG00000135535|CD164, ENSG00000141337|ARSG, ENSG00000111670|GNPTAB, ENSG00000070718|AP3M2, ENSG00000185009|AP3M1, ENSG00000177879|AP3S1, ENSG00000…	20	119	-5.95854
hsa04371	Environmental Information Processing	Signal transduction	Apelin signaling pathway	ENSG00000139112|GABARAPL1, ENSG00000123104|ITPR2, ENSG00000176170|SPHK1, ENSG00000120738|EGR1, ENSG00000168243|GNG4, ENSG00000081189|MEF2C, ENSG00000105851|PIK3CG, ENSG00000068024|HDAC4, ENSG00000171132|PRKCE, ENSG00000196218|RYR1, ENSG00000196455|PIK3R4, ENSG00000120063|GNA13, ENSG00000213281|NRAS, ENSG00000198668|CALM1, ENSG00000198793|MTOR, ENSG00000117020|AKT3, ENSG00000152495|CAMK4, ENSG0000…	22	974	141	9173	0.156	0.0413725	*	0.122109	ns	ENSG00000139112|GABARAPL1, ENSG00000176170|SPHK1	2	ENSG00000123104|ITPR2, ENSG00000120738|EGR1, ENSG00000168243|GNG4, ENSG00000081189|MEF2C, ENSG00000105851|PIK3CG, ENSG00000068024|HDAC4, ENSG00000171132|PRKCE, ENSG00000196218|RYR1, ENSG00000196455|PIK3R4, ENSG00000120063|GNA13, ENSG00000213281|NRAS, ENSG00000198668|CALM1, ENSG00000198793|MTOR, ENSG00000117020|AKT3, ENSG00000152495|CAMK4, ENSG00000213999|MEF2B, ENSG00000152270|PDE3B, ENSG00000100…	20	126	-4.8107
hsa05418	Human Diseases	Cardiovascular disease	Fluid shear stress and atherosclerosis	ENSG00000177606|JUN, ENSG00000120129|DUSP1, ENSG00000080824|HSP90AA1, ENSG00000161011|SQSTM1, ENSG00000100292|HMOX1, ENSG00000096384|HSP90AB1, ENSG00000124145|SDC4, ENSG00000197442|MAP3K5, ENSG00000170345|FOS, ENSG00000125378|BMP4, ENSG00000171791|BCL2, ENSG00000081189|MEF2C, ENSG00000145675|PIK3R1, ENSG00000135341|MAP3K7, ENSG00000105974|CAV1, ENSG00000109320|NFKB1, ENSG00000115170|ACVR1, ENSG00…	23	974	150	9173	0.1533	0.044693	*	0.130641	ns	ENSG00000177606|JUN, ENSG00000120129|DUSP1, ENSG00000080824|HSP90AA1, ENSG00000161011|SQSTM1, ENSG00000100292|HMOX1, ENSG00000096384|HSP90AB1, ENSG00000124145|SDC4, ENSG00000170345|FOS, ENSG00000125378|BMP4	9	ENSG00000197442|MAP3K5, ENSG00000171791|BCL2, ENSG00000081189|MEF2C, ENSG00000145675|PIK3R1, ENSG00000135341|MAP3K7, ENSG00000105974|CAV1, ENSG00000109320|NFKB1, ENSG00000115170|ACVR1, ENSG00000204217|BMPR2, ENSG00000051382|PIK3CB, ENSG00000198668|CALM1, ENSG00000117020|AKT3, ENSG00000128340|RAC2, ENSG00000213341|CHUK	14	129	-2.99353
hsa04072	Environmental Information Processing	Signal transduction	Phospholipase D signaling pathway	ENSG00000109458|GAB1, ENSG00000181104|F2R, ENSG00000102780|DGKH, ENSG00000115904|SOS1, ENSG00000154229|PRKCA, ENSG00000176170|SPHK1, ENSG00000145675|PIK3R1, ENSG00000160216|AGPAT3, ENSG00000105851|PIK3CG, ENSG00000100485|SOS2, ENSG00000051382|PIK3CB, ENSG00000120063|GNA13, ENSG00000213281|NRAS, ENSG00000107242|PIP5K1B, ENSG00000120899|PTK2B, ENSG00000198793|MTOR, ENSG00000117020|AKT3, ENSG0000017…	24	974	159	9173	0.1509	0.0479015	*	0.138686	ns	ENSG00000176170|SPHK1	1	ENSG00000109458|GAB1, ENSG00000181104|F2R, ENSG00000102780|DGKH, ENSG00000115904|SOS1, ENSG00000154229|PRKCA, ENSG00000145675|PIK3R1, ENSG00000160216|AGPAT3, ENSG00000105851|PIK3CG, ENSG00000100485|SOS2, ENSG00000051382|PIK3CB, ENSG00000120063|GNA13, ENSG00000213281|NRAS, ENSG00000107242|PIP5K1B, ENSG00000120899|PTK2B, ENSG00000198793|MTOR, ENSG00000117020|AKT3, ENSG00000179295|PTPN11, ENSG000002…	23	134	-5.87431
hsa05110	Human Diseases	Infectious disease: bacterial	Vibrio cholerae infection	ENSG00000154229|PRKCA, ENSG00000064651|SLC12A2, ENSG00000197930|ERO1A, ENSG00000033627|ATP6V0A1, ENSG00000213760|ATP6V1G2, ENSG00000143882|ATP6V1C2, ENSG00000058262|SEC61A1, ENSG00000100554|ATP6V1D, ENSG00000185344|ATP6V0A2, ENSG00000197943|PLCG2, ENSG00000142875|PRKACB	11	974	60	9173	0.1833	0.0489408	*	0.140358	ns		0	ENSG00000154229|PRKCA, ENSG00000064651|SLC12A2, ENSG00000197930|ERO1A, ENSG00000033627|ATP6V0A1, ENSG00000213760|ATP6V1G2, ENSG00000143882|ATP6V1C2, ENSG00000058262|SEC61A1, ENSG00000100554|ATP6V1D, ENSG00000185344|ATP6V0A2, ENSG00000197943|PLCG2, ENSG00000142875|PRKACB	11	46	-3.68605
hsa00563	Metabolism	Glycan biosynthesis and metabolism	Glycosylphosphatidylinositol (GPI)-anchor biosynthesis	ENSG00000143315|PIGM, ENSG00000277161|PIGW, ENSG00000142892|PIGK, ENSG00000101464|PIGU, ENSG00000151665|PIGF, ENSG00000112293|GPLD1	6	974	26	9173	0.2308	0.0508937	ns	0.141005	ns		0	ENSG00000143315|PIGM, ENSG00000277161|PIGW, ENSG00000142892|PIGK, ENSG00000101464|PIGU, ENSG00000151665|PIGF, ENSG00000112293|GPLD1	6	25	-3.8
hsa04390	Environmental Information Processing	Signal transduction	Hippo signaling pathway	ENSG00000283900|TPTEP2-CSNK1E, ENSG00000137693|YAP1, ENSG00000068028|RASSF1, ENSG00000125968|ID1, ENSG00000126016|AMOT, ENSG00000143514|TP53BP2, ENSG00000125378|BMP4, ENSG00000105327|BBC3, ENSG00000018408|WWTR1, ENSG00000138795|LEF1, ENSG00000075711|DLG1, ENSG00000163513|TGFBR2, ENSG00000116985|BMP8B, ENSG00000204217|BMPR2, ENSG00000139926|FRMD6, ENSG00000131023|LATS1, ENSG00000148498|PARD3, ENSG…	24	974	160	9173	0.15	0.0509303	ns	0.141005	ns	ENSG00000137693|YAP1, ENSG00000068028|RASSF1, ENSG00000125968|ID1, ENSG00000125378|BMP4, ENSG00000105327|BBC3, ENSG00000018408|WWTR1	6	ENSG00000283900|TPTEP2-CSNK1E, ENSG00000126016|AMOT, ENSG00000143514|TP53BP2, ENSG00000138795|LEF1, ENSG00000075711|DLG1, ENSG00000163513|TGFBR2, ENSG00000116985|BMP8B, ENSG00000204217|BMPR2, ENSG00000139926|FRMD6, ENSG00000131023|LATS1, ENSG00000148498|PARD3, ENSG00000144791|LIMD1, ENSG00000082701|GSK3B, ENSG00000118971|CCND2, ENSG00000110330|BIRC2, ENSG00000137713|PPP2R1B, ENSG00000164924|YWHAZ…	18	150	-4.81733
hsa04630	Environmental Information Processing	Signal transduction	JAK-STAT signaling pathway	ENSG00000124762|CDKN1A, ENSG00000213928|IRF9, ENSG00000184557|SOCS3, ENSG00000115904|SOS1, ENSG00000110324|IL10RA, ENSG00000142166|IFNAR1, ENSG00000171791|BCL2, ENSG00000159128|IFNGR2, ENSG00000100393|EP300, ENSG00000147168|IL2RG, ENSG00000145675|PIK3R1, ENSG00000005339|CREBBP, ENSG00000115415|STAT1, ENSG00000159110|IFNAR2, ENSG00000100485|SOS2, ENSG00000112964|GHR, ENSG00000100368|CSF2RB, ENSG00…	25	974	168	9173	0.1488	0.0509959	ns	0.141005	ns	ENSG00000124762|CDKN1A, ENSG00000213928|IRF9, ENSG00000184557|SOCS3, ENSG00000110324|IL10RA, ENSG00000159128|IFNGR2	5	ENSG00000115904|SOS1, ENSG00000142166|IFNAR1, ENSG00000171791|BCL2, ENSG00000100393|EP300, ENSG00000147168|IL2RG, ENSG00000145675|PIK3R1, ENSG00000005339|CREBBP, ENSG00000115415|STAT1, ENSG00000159110|IFNAR2, ENSG00000100485|SOS2, ENSG00000112964|GHR, ENSG00000100368|CSF2RB, ENSG00000243646|IL10RB, ENSG00000051382|PIK3CB, ENSG00000175354|PTPN2, ENSG00000162434|JAK1, ENSG00000198793|MTOR, ENSG0000…	20	125	-4.11437
hsa04721	Organismal Systems	Nervous system	Synaptic vesicle cycle	ENSG00000196517|SLC6A9, ENSG00000006125|AP2B1, ENSG00000106089|STX1A, ENSG00000130477|UNC13A, ENSG00000141367|CLTC, ENSG00000067715|SYT1, ENSG00000137766|UNC13C, ENSG00000073969|NSF, ENSG00000198722|UNC13B, ENSG00000033627|ATP6V0A1, ENSG00000213760|ATP6V1G2, ENSG00000143882|ATP6V1C2, ENSG00000111450|STX2, ENSG00000100554|ATP6V1D, ENSG00000185344|ATP6V0A2	15	974	90	9173	0.1667	0.0510216	ns	0.141005	ns	ENSG00000196517|SLC6A9, ENSG00000106089|STX1A	2	ENSG00000006125|AP2B1, ENSG00000130477|UNC13A, ENSG00000141367|CLTC, ENSG00000067715|SYT1, ENSG00000137766|UNC13C, ENSG00000073969|NSF, ENSG00000198722|UNC13B, ENSG00000033627|ATP6V0A1, ENSG00000213760|ATP6V1G2, ENSG00000143882|ATP6V1C2, ENSG00000111450|STX2, ENSG00000100554|ATP6V1D, ENSG00000185344|ATP6V0A2	13	66	-2.8311
hsa04620	Organismal Systems	Immune system	Toll-like receptor signaling pathway	ENSG00000177606|JUN, ENSG00000277632|CCL3, ENSG00000185507|IRF7, ENSG00000142166|IFNAR1, ENSG00000170345|FOS, ENSG00000136869|TLR4, ENSG00000145675|PIK3R1, ENSG00000135341|MAP3K7, ENSG00000169245|CXCL10, ENSG00000115415|STAT1, ENSG00000159110|IFNAR2, ENSG00000109320|NFKB1, ENSG00000131323|TRAF3, ENSG00000055208|TAB2, ENSG00000051382|PIK3CB, ENSG00000175104|TRAF6, ENSG00000117020|AKT3, ENSG0000021…	19	974	122	9173	0.1557	0.0559798	ns	0.153314	ns	ENSG00000177606|JUN, ENSG00000277632|CCL3, ENSG00000185507|IRF7, ENSG00000170345|FOS	4	ENSG00000142166|IFNAR1, ENSG00000136869|TLR4, ENSG00000145675|PIK3R1, ENSG00000135341|MAP3K7, ENSG00000169245|CXCL10, ENSG00000115415|STAT1, ENSG00000159110|IFNAR2, ENSG00000109320|NFKB1, ENSG00000131323|TRAF3, ENSG00000055208|TAB2, ENSG00000051382|PIK3CB, ENSG00000175104|TRAF6, ENSG00000117020|AKT3, ENSG00000213341|CHUK, ENSG00000100030|MAPK1	15	87	-3.96682
hsa04152	Environmental Information Processing	Signal transduction	AMPK signaling pathway	ENSG00000135218|CD36, ENSG00000182158|CREB3L2, ENSG00000150907|FOXO1, ENSG00000140443|IGF1R, ENSG00000145675|PIK3R1, ENSG00000135341|MAP3K7, ENSG00000110090|CPT1A, ENSG00000118689|FOXO3, ENSG00000051382|PIK3CB, ENSG00000078304|PPP2R5C, ENSG00000145386|CCNA2, ENSG00000198793|MTOR, ENSG00000117020|AKT3, ENSG00000066027|PPP2R5A, ENSG00000140992|PDPK1, ENSG00000154001|PPP2R5E, ENSG00000118260|CREB1, …	20	974	130	9173	0.1538	0.0565859	ns	0.15359	ns	ENSG00000135218|CD36	1	ENSG00000182158|CREB3L2, ENSG00000150907|FOXO1, ENSG00000140443|IGF1R, ENSG00000145675|PIK3R1, ENSG00000135341|MAP3K7, ENSG00000110090|CPT1A, ENSG00000118689|FOXO3, ENSG00000051382|PIK3CB, ENSG00000078304|PPP2R5C, ENSG00000145386|CCNA2, ENSG00000198793|MTOR, ENSG00000117020|AKT3, ENSG00000066027|PPP2R5A, ENSG00000140992|PDPK1, ENSG00000154001|PPP2R5E, ENSG00000118260|CREB1, ENSG00000171105|INSR, …	19	113	-5.92654
hsa03013	Genetic Information Processing	Translation	Nucleocytoplasmic transport	ENSG00000082516|GEMIN5, ENSG00000124789|NUP153, ENSG00000132182|NUP210, ENSG00000155561|NUP205, ENSG00000136937|NCBP1, ENSG00000075151|EIF4G3, ENSG00000093000|NUP50, ENSG00000085415|SEH1L, ENSG00000124571|XPO5, ENSG00000110321|EIF4G2, ENSG00000151461|UPF2, ENSG00000148730|EIF4EBP2, ENSG00000113569|NUP155, ENSG00000184575|XPOT, ENSG00000058804|NDC1, ENSG00000120253|NUP43, ENSG00000046647|GEMIN8, E…	26	974	179	9173	0.1453	0.0603714	ns	0.162415	ns		0	ENSG00000082516|GEMIN5, ENSG00000124789|NUP153, ENSG00000132182|NUP210, ENSG00000155561|NUP205, ENSG00000136937|NCBP1, ENSG00000075151|EIF4G3, ENSG00000093000|NUP50, ENSG00000085415|SEH1L, ENSG00000124571|XPO5, ENSG00000110321|EIF4G2, ENSG00000151461|UPF2, ENSG00000148730|EIF4EBP2, ENSG00000113569|NUP155, ENSG00000184575|XPOT, ENSG00000058804|NDC1, ENSG00000120253|NUP43, ENSG00000046647|GEMIN8, E…	26	152	-6.8133
hsa00532	Metabolism	Glycan biosynthesis and metabolism	Glycosaminoglycan biosynthesis - chondroitin sulfate / dermatan sulfate	ENSG00000182022|CHST15, ENSG00000131873|CHSY1, ENSG00000103489|XYLT1, ENSG00000136213|CHST12, ENSG00000198108|CHSY3	5	974	21	9173	0.2381	0.0643912	ns	0.17171	ns		0	ENSG00000182022|CHST15, ENSG00000131873|CHSY1, ENSG00000103489|XYLT1, ENSG00000136213|CHST12, ENSG00000198108|CHSY3	5	19	-3.44124
hsa05170	Human Diseases	Infectious disease: viral	Human immunodeficiency virus 1 infection	ENSG00000177606|JUN, ENSG00000101096|NFATC2, ENSG00000123104|ITPR2, ENSG00000154229|PRKCA, ENSG00000170345|FOS, ENSG00000136869|TLR4, ENSG00000171791|BCL2, ENSG00000168243|GNG4, ENSG00000166747|AP1G1, ENSG00000160791|CCR5, ENSG00000145675|PIK3R1, ENSG00000101347|SAMHD1, ENSG00000135341|MAP3K7, ENSG00000145041|DCAF1, ENSG00000180370|PAK2, ENSG00000109320|NFKB1, ENSG00000055208|TAB2, ENSG0000016650…	38	974	280	9173	0.1357	0.0664773	ns	0.175731	ns	ENSG00000177606|JUN, ENSG00000170345|FOS	2	ENSG00000101096|NFATC2, ENSG00000123104|ITPR2, ENSG00000154229|PRKCA, ENSG00000136869|TLR4, ENSG00000171791|BCL2, ENSG00000168243|GNG4, ENSG00000166747|AP1G1, ENSG00000160791|CCR5, ENSG00000145675|PIK3R1, ENSG00000101347|SAMHD1, ENSG00000135341|MAP3K7, ENSG00000145041|DCAF1, ENSG00000180370|PAK2, ENSG00000109320|NFKB1, ENSG00000055208|TAB2, ENSG00000166501|PRKCB, ENSG00000158290|CUL4B, ENSG000000…	36	191	-7.16339
hsa04925	Organismal Systems	Endocrine system	Aldosterone synthesis and secretion	ENSG00000143153|ATP1B1, ENSG00000130164|LDLR, ENSG00000123104|ITPR2, ENSG00000182158|CREB3L2, ENSG00000128272|ATF4, ENSG00000154229|PRKCA, ENSG00000183049|CAMK1D, ENSG00000171132|PRKCE, ENSG00000166501|PRKCB, ENSG00000115825|PRKD3, ENSG00000145349|CAMK2D, ENSG00000198668|CALM1, ENSG00000152495|CAMK4, ENSG00000118260|CREB1, ENSG00000058668|ATP2B4, ENSG00000182621|PLCB1, ENSG00000142875|PRKACB	17	974	110	9173	0.1545	0.0719726	ns	0.188618	ns	ENSG00000143153|ATP1B1, ENSG00000130164|LDLR, ENSG00000128272|ATF4	3	ENSG00000123104|ITPR2, ENSG00000182158|CREB3L2, ENSG00000154229|PRKCA, ENSG00000183049|CAMK1D, ENSG00000171132|PRKCE, ENSG00000166501|PRKCB, ENSG00000115825|PRKD3, ENSG00000145349|CAMK2D, ENSG00000198668|CALM1, ENSG00000152495|CAMK4, ENSG00000118260|CREB1, ENSG00000058668|ATP2B4, ENSG00000182621|PLCB1, ENSG00000142875|PRKACB	14	83	-1.75623
hsa04064	Environmental Information Processing	Signal transduction	NF-kappa B signaling pathway	ENSG00000006062|MAP3K14, ENSG00000082805|ERC1, ENSG00000118503|TNFAIP3, ENSG00000136869|TLR4, ENSG00000171791|BCL2, ENSG00000101966|XIAP, ENSG00000157625|TAB3, ENSG00000135341|MAP3K7, ENSG00000109320|NFKB1, ENSG00000131323|TRAF3, ENSG00000055208|TAB2, ENSG00000166501|PRKCB, ENSG00000175104|TRAF6, ENSG00000254087|LYN, ENSG00000082512|TRAF5, ENSG00000110330|BIRC2, ENSG00000149311|ATM, ENSG000002133…	19	974	126	9173	0.1508	0.0728794	ns	0.189362	ns	ENSG00000006062|MAP3K14	1	ENSG00000082805|ERC1, ENSG00000118503|TNFAIP3, ENSG00000136869|TLR4, ENSG00000171791|BCL2, ENSG00000101966|XIAP, ENSG00000157625|TAB3, ENSG00000135341|MAP3K7, ENSG00000109320|NFKB1, ENSG00000131323|TRAF3, ENSG00000055208|TAB2, ENSG00000166501|PRKCB, ENSG00000175104|TRAF6, ENSG00000254087|LYN, ENSG00000082512|TRAF5, ENSG00000110330|BIRC2, ENSG00000149311|ATM, ENSG00000213341|CHUK, ENSG00000197943|…	18	85	-4.23014
hsa04924	Organismal Systems	Endocrine system	Renin secretion	ENSG00000123104|ITPR2, ENSG00000164116|GUCY1A1, ENSG00000061918|GUCY1B1, ENSG00000125384|PTGER2, ENSG00000107758|PPP3CB, ENSG00000198668|CALM1, ENSG00000152402|GUCY1A2, ENSG00000118260|CREB1, ENSG00000138814|PPP3CA, ENSG00000152270|PDE3B, ENSG00000182621|PLCB1, ENSG00000142875|PRKACB	12	974	72	9173	0.1667	0.0754857	ns	0.194472	ns		0	ENSG00000123104|ITPR2, ENSG00000164116|GUCY1A1, ENSG00000061918|GUCY1B1, ENSG00000125384|PTGER2, ENSG00000107758|PPP3CB, ENSG00000198668|CALM1, ENSG00000152402|GUCY1A2, ENSG00000118260|CREB1, ENSG00000138814|PPP3CA, ENSG00000152270|PDE3B, ENSG00000182621|PLCB1, ENSG00000142875|PRKACB	12	56	-3.34077
hsa00280	Metabolism	Amino acid metabolism	Valine, leucine and isoleucine degradation	ENSG00000111275|ALDH2, ENSG00000131844|MCCC2, ENSG00000113790|EHHADH, ENSG00000119711|ALDH6A1, ENSG00000196177|ACADSB, ENSG00000083123|BCKDHB, ENSG00000175198|PCCA, ENSG00000146085|MMUT, ENSG00000137992|DBT	9	974	50	9173	0.18	0.0778577	ns	0.198897	ns	ENSG00000111275|ALDH2	1	ENSG00000131844|MCCC2, ENSG00000113790|EHHADH, ENSG00000119711|ALDH6A1, ENSG00000196177|ACADSB, ENSG00000083123|BCKDHB, ENSG00000175198|PCCA, ENSG00000146085|MMUT, ENSG00000137992|DBT	8	46	-5.16047
hsa04550	Cellular Processes	Cellular community - eukaryotes	Signaling pathways regulating pluripotency of stem cells	ENSG00000130829|DUSP9, ENSG00000117318|ID3, ENSG00000125968|ID1, ENSG00000083168|KAT6A, ENSG00000163104|SMARCAD1, ENSG00000125378|BMP4, ENSG00000140443|IGF1R, ENSG00000145675|PIK3R1, ENSG00000115170|ACVR1, ENSG00000168283|BMI1, ENSG00000204217|BMPR2, ENSG00000084093|REST, ENSG00000008083|JARID2, ENSG00000051382|PIK3CB, ENSG00000213281|NRAS, ENSG00000080345|RIF1, ENSG00000162434|JAK1, ENSG00000117…	22	974	152	9173	0.1447	0.0815053	ns	0.204451	ns	ENSG00000130829|DUSP9, ENSG00000117318|ID3, ENSG00000125968|ID1, ENSG00000125378|BMP4	4	ENSG00000083168|KAT6A, ENSG00000163104|SMARCAD1, ENSG00000140443|IGF1R, ENSG00000145675|PIK3R1, ENSG00000115170|ACVR1, ENSG00000168283|BMI1, ENSG00000204217|BMPR2, ENSG00000084093|REST, ENSG00000008083|JARID2, ENSG00000051382|PIK3CB, ENSG00000213281|NRAS, ENSG00000080345|RIF1, ENSG00000162434|JAK1, ENSG00000117020|AKT3, ENSG00000082701|GSK3B, ENSG00000100030|MAPK1, ENSG00000113658|SMAD5, ENSG0000…	18	130	-5.87629
hsa04728	Organismal Systems	Nervous system	Dopaminergic synapse	ENSG00000123104|ITPR2, ENSG00000182158|CREB3L2, ENSG00000128272|ATF4, ENSG00000154229|PRKCA, ENSG00000170345|FOS, ENSG00000168243|GNG4, ENSG00000166501|PRKCB, ENSG00000107758|PPP3CB, ENSG00000145349|CAMK2D, ENSG00000078304|PPP2R5C, ENSG00000198668|CALM1, ENSG00000117020|AKT3, ENSG00000082701|GSK3B, ENSG00000168280|KIF5C, ENSG00000066027|PPP2R5A, ENSG00000154001|PPP2R5E, ENSG00000118260|CREB1, ENS…	21	974	144	9173	0.1458	0.0819779	ns	0.204451	ns	ENSG00000128272|ATF4, ENSG00000170345|FOS	2	ENSG00000123104|ITPR2, ENSG00000182158|CREB3L2, ENSG00000154229|PRKCA, ENSG00000168243|GNG4, ENSG00000166501|PRKCB, ENSG00000107758|PPP3CB, ENSG00000145349|CAMK2D, ENSG00000078304|PPP2R5C, ENSG00000198668|CALM1, ENSG00000117020|AKT3, ENSG00000082701|GSK3B, ENSG00000168280|KIF5C, ENSG00000066027|PPP2R5A, ENSG00000154001|PPP2R5E, ENSG00000118260|CREB1, ENSG00000138814|PPP3CA, ENSG00000137713|PPP2R1…	19	124	-4.66974
hsa04137	Cellular Processes	Transport and catabolism	Mitophagy - animal	ENSG00000177606|JUN, ENSG00000170315|UBB, ENSG00000161011|SQSTM1, ENSG00000139112|GABARAPL1, ENSG00000128272|ATF4, ENSG00000176171|BNIP3, ENSG00000104765|BNIP3L, ENSG00000185591|SP1, ENSG00000126858|RHOT1, ENSG00000118689|FOXO3, ENSG00000213281|NRAS, ENSG00000187098|MITF	12	974	73	9173	0.1644	0.0820495	ns	0.204451	ns	ENSG00000177606|JUN, ENSG00000170315|UBB, ENSG00000161011|SQSTM1, ENSG00000139112|GABARAPL1, ENSG00000128272|ATF4, ENSG00000176171|BNIP3	6	ENSG00000104765|BNIP3L, ENSG00000185591|SP1, ENSG00000126858|RHOT1, ENSG00000118689|FOXO3, ENSG00000213281|NRAS, ENSG00000187098|MITF	6	64	-2.75
hsa05164	Human Diseases	Infectious disease: viral	Influenza A	ENSG00000173110|HSPA6, ENSG00000204389|HSPA1A, ENSG00000204388|HSPA1B, ENSG00000132002|DNAJB1, ENSG00000177606|JUN, ENSG00000213928|IRF9, ENSG00000109971|HSPA8, ENSG00000184557|SOCS3, ENSG00000185507|IRF7, ENSG00000126803|HSPA2, ENSG00000169100|SLC25A6, ENSG00000111335|OAS2, ENSG00000154229|PRKCA, ENSG00000142166|IFNAR1, ENSG00000136869|TLR4, ENSG00000179583|CIITA, ENSG00000159128|IFNGR2, ENSG000…	37	974	277	9173	0.1336	0.0832737	ns	0.205815	ns	ENSG00000173110|HSPA6, ENSG00000204389|HSPA1A, ENSG00000204388|HSPA1B, ENSG00000132002|DNAJB1, ENSG00000177606|JUN, ENSG00000213928|IRF9, ENSG00000109971|HSPA8, ENSG00000184557|SOCS3, ENSG00000185507|IRF7, ENSG00000126803|HSPA2, ENSG00000169100|SLC25A6, ENSG00000159128|IFNGR2	12	ENSG00000111335|OAS2, ENSG00000154229|PRKCA, ENSG00000142166|IFNAR1, ENSG00000136869|TLR4, ENSG00000179583|CIITA, ENSG00000100393|EP300, ENSG00000145675|PIK3R1, ENSG00000005339|CREBBP, ENSG00000169245|CXCL10, ENSG00000115415|STAT1, ENSG00000182481|KPNA2, ENSG00000159110|IFNAR2, ENSG00000109320|NFKB1, ENSG00000128829|EIF2AK4, ENSG00000166501|PRKCB, ENSG00000160710|ADAR, ENSG00000086232|EIF2AK1, EN…	25	149	-5.24308
hsa04020	Environmental Information Processing	Signal transduction	Calcium signaling pathway	ENSG00000181104|F2R, ENSG00000089041|P2RX7, ENSG00000123104|ITPR2, ENSG00000169100|SLC25A6, ENSG00000154229|PRKCA, ENSG00000115556|PLCD4, ENSG00000176170|SPHK1, ENSG00000102893|PHKB, ENSG00000004468|CD38, ENSG00000183049|CAMK1D, ENSG00000196218|RYR1, ENSG00000166501|PRKCB, ENSG00000213906|LTB4R2, ENSG00000133019|CHRM3, ENSG00000107758|PPP3CB, ENSG00000145349|CAMK2D, ENSG00000109689|STIM2, ENSG000…	27	974	194	9173	0.1392	0.0858102	ns	0.210373	ns	ENSG00000169100|SLC25A6, ENSG00000176170|SPHK1	2	ENSG00000181104|F2R, ENSG00000089041|P2RX7, ENSG00000123104|ITPR2, ENSG00000154229|PRKCA, ENSG00000115556|PLCD4, ENSG00000102893|PHKB, ENSG00000004468|CD38, ENSG00000183049|CAMK1D, ENSG00000196218|RYR1, ENSG00000166501|PRKCB, ENSG00000213906|LTB4R2, ENSG00000133019|CHRM3, ENSG00000107758|PPP3CB, ENSG00000145349|CAMK2D, ENSG00000109689|STIM2, ENSG00000198668|CALM1, ENSG00000120899|PTK2B, ENSG00000…	25	165	-4.59314
hsa04218	Cellular Processes	Cell growth and death	Cellular senescence	ENSG00000124762|CDKN1A, ENSG00000116717|GADD45A, ENSG00000161011|SQSTM1, ENSG00000101096|NFATC2, ENSG00000103479|RBL2, ENSG00000064393|HIPK2, ENSG00000123104|ITPR2, ENSG00000169100|SLC25A6, ENSG00000134954|ETS1, ENSG00000150907|FOXO1, ENSG00000139687|RB1, ENSG00000145675|PIK3R1, ENSG00000105810|CDK6, ENSG00000080839|RBL1, ENSG00000163513|TGFBR2, ENSG00000135679|MDM2, ENSG00000109320|NFKB1, ENSG00…	41	974	312	9173	0.1314	0.0868346	ns	0.211182	ns	ENSG00000124762|CDKN1A, ENSG00000116717|GADD45A, ENSG00000161011|SQSTM1, ENSG00000169100|SLC25A6	4	ENSG00000101096|NFATC2, ENSG00000103479|RBL2, ENSG00000064393|HIPK2, ENSG00000123104|ITPR2, ENSG00000134954|ETS1, ENSG00000150907|FOXO1, ENSG00000139687|RB1, ENSG00000145675|PIK3R1, ENSG00000105810|CDK6, ENSG00000080839|RBL1, ENSG00000163513|TGFBR2, ENSG00000135679|MDM2, ENSG00000109320|NFKB1, ENSG00000133740|E2F5, ENSG00000113522|RAD50, ENSG00000072736|NFATC3, ENSG00000162521|RBBP4, ENSG00000118…	37	154	-6.60775
hsa05166	Human Diseases	Infectious disease: viral	Human T-cell leukemia virus 1 infection	ENSG00000177606|JUN, ENSG00000124762|CDKN1A, ENSG00000163132|MSX1, ENSG00000006062|MAP3K14, ENSG00000095015|MAP3K1, ENSG00000101096|NFATC2, ENSG00000171914|TLN2, ENSG00000182158|CREB3L2, ENSG00000128272|ATF4, ENSG00000169100|SLC25A6, ENSG00000170345|FOS, ENSG00000153107|ANAPC1, ENSG00000114166|KAT2B, ENSG00000120738|EGR1, ENSG00000134954|ETS1, ENSG00000175592|FOSL1, ENSG00000196367|TRRAP, ENSG000…	46	974	355	9173	0.1296	0.0876739	ns	0.211531	ns	ENSG00000177606|JUN, ENSG00000124762|CDKN1A, ENSG00000163132|MSX1, ENSG00000006062|MAP3K14, ENSG00000128272|ATF4, ENSG00000169100|SLC25A6, ENSG00000170345|FOS, ENSG00000175592|FOSL1	8	ENSG00000095015|MAP3K1, ENSG00000101096|NFATC2, ENSG00000171914|TLN2, ENSG00000182158|CREB3L2, ENSG00000153107|ANAPC1, ENSG00000114166|KAT2B, ENSG00000120738|EGR1, ENSG00000134954|ETS1, ENSG00000196367|TRRAP, ENSG00000101966|XIAP, ENSG00000139687|RB1, ENSG00000100393|EP300, ENSG00000147168|IL2RG, ENSG00000145675|PIK3R1, ENSG00000005339|CREBBP, ENSG00000075711|DLG1, ENSG00000163513|TGFBR2, ENSG000…	38	211	-7.98577
hsa04614	Organismal Systems	Endocrine system	Renin-angiotensin system	ENSG00000113441|LNPEP, ENSG00000123213|NLN, ENSG00000138792|ENPEP, ENSG00000196549|MME, ENSG00000182220|ATP6AP2	5	974	23	9173	0.2174	0.0894259	ns	0.214059	ns		0	ENSG00000113441|LNPEP, ENSG00000123213|NLN, ENSG00000138792|ENPEP, ENSG00000196549|MME, ENSG00000182220|ATP6AP2	5	16	-1.5
hsa04916	Organismal Systems	Endocrine system	Melanogenesis	ENSG00000182158|CREB3L2, ENSG00000154229|PRKCA, ENSG00000100393|EP300, ENSG00000138795|LEF1, ENSG00000005339|CREBBP, ENSG00000166501|PRKCB, ENSG00000145349|CAMK2D, ENSG00000213281|NRAS, ENSG00000198668|CALM1, ENSG00000082701|GSK3B, ENSG00000118260|CREB1, ENSG00000187098|MITF, ENSG00000100030|MAPK1, ENSG00000182621|PLCB1, ENSG00000142875|PRKACB, ENSG00000135925|WNT10A	16	974	107	9173	0.1495	0.0994989	ns	0.23631	ns		0	ENSG00000182158|CREB3L2, ENSG00000154229|PRKCA, ENSG00000100393|EP300, ENSG00000138795|LEF1, ENSG00000005339|CREBBP, ENSG00000166501|PRKCB, ENSG00000145349|CAMK2D, ENSG00000213281|NRAS, ENSG00000198668|CALM1, ENSG00000082701|GSK3B, ENSG00000118260|CREB1, ENSG00000187098|MITF, ENSG00000100030|MAPK1, ENSG00000182621|PLCB1, ENSG00000142875|PRKACB, ENSG00000135925|WNT10A	16	94	-4.12568
hsa05230	Human Diseases	Cancer: overview	Central carbon metabolism in cancer	ENSG00000145675|PIK3R1, ENSG00000159399|HK2, ENSG00000115419|GLS, ENSG00000152256|PDK1, ENSG00000051382|PIK3CB, ENSG00000213281|NRAS, ENSG00000198793|MTOR, ENSG00000117020|AKT3, ENSG00000134333|LDHA, ENSG00000100030|MAPK1, ENSG00000117394|SLC2A1	11	974	69	9173	0.1594	0.110207	ns	0.259713	ns		0	ENSG00000145675|PIK3R1, ENSG00000159399|HK2, ENSG00000115419|GLS, ENSG00000152256|PDK1, ENSG00000051382|PIK3CB, ENSG00000213281|NRAS, ENSG00000198793|MTOR, ENSG00000117020|AKT3, ENSG00000134333|LDHA, ENSG00000100030|MAPK1, ENSG00000117394|SLC2A1	11	60	-5.03488
hsa00534	Metabolism	Glycan biosynthesis and metabolism	Glycosaminoglycan biosynthesis - heparan sulfate / heparin	ENSG00000125430|HS3ST3B1, ENSG00000103489|XYLT1, ENSG00000153936|HS2ST1, ENSG00000166507|NDST2, ENSG00000162694|EXTL2	5	974	25	9173	0.2	0.118755	ns	0.277703	ns		0	ENSG00000125430|HS3ST3B1, ENSG00000103489|XYLT1, ENSG00000153936|HS2ST1, ENSG00000166507|NDST2, ENSG00000162694|EXTL2	5	21	-1.96396
hsa05100	Human Diseases	Infectious disease: bacterial	Bacterial invasion of epithelial cells	ENSG00000161638|ITGA5, ENSG00000115414|FN1, ENSG00000109458|GAB1, ENSG00000138758|SEPTIN11, ENSG00000110395|CBL, ENSG00000141367|CLTC, ENSG00000145675|PIK3R1, ENSG00000105974|CAV1, ENSG00000051382|PIK3CB, ENSG00000155849|ELMO1, ENSG00000168385|SEPTIN2, ENSG00000198087|CD2AP	12	974	78	9173	0.1538	0.120083	ns	0.278666	ns	ENSG00000161638|ITGA5, ENSG00000115414|FN1	2	ENSG00000109458|GAB1, ENSG00000138758|SEPTIN11, ENSG00000110395|CBL, ENSG00000141367|CLTC, ENSG00000145675|PIK3R1, ENSG00000105974|CAV1, ENSG00000051382|PIK3CB, ENSG00000155849|ELMO1, ENSG00000168385|SEPTIN2, ENSG00000198087|CD2AP	10	71	-3.56034
hsa05206	Human Diseases	Cancer: overview	MicroRNAs in cancer	ENSG00000075618|FSCN1, ENSG00000124762|CDKN1A, ENSG00000161638|ITGA5, ENSG00000100292|HMOX1, ENSG00000068028|RASSF1, ENSG00000085563|ABCB1, ENSG00000115904|SOS1, ENSG00000154229|PRKCA, ENSG00000149418|ST14, ENSG00000100697|DICER1, ENSG00000134250|NOTCH2, ENSG00000171791|BCL2, ENSG00000100393|EP300, ENSG00000137807|KIF23, ENSG00000105810|CDK6, ENSG00000005339|CREBBP, ENSG00000135679|MDM2, ENSG0000…	41	974	323	9173	0.1269	0.128134	ns	0.295096	ns	ENSG00000075618|FSCN1, ENSG00000124762|CDKN1A, ENSG00000161638|ITGA5, ENSG00000100292|HMOX1, ENSG00000068028|RASSF1, ENSG00000085563|ABCB1, ENSG00000149418|ST14	7	ENSG00000115904|SOS1, ENSG00000154229|PRKCA, ENSG00000100697|DICER1, ENSG00000134250|NOTCH2, ENSG00000171791|BCL2, ENSG00000100393|EP300, ENSG00000137807|KIF23, ENSG00000105810|CDK6, ENSG00000005339|CREBBP, ENSG00000135679|MDM2, ENSG00000068024|HDAC4, ENSG00000109320|NFKB1, ENSG00000168283|BMI1, ENSG00000204217|BMPR2, ENSG00000100485|SOS2, ENSG00000171132|PRKCE, ENSG00000166501|PRKCB, ENSG0000011…	34	198	-5.54322
hsa01523	Human Diseases	Drug resistance: antineoplastic	Antifolate resistance	ENSG00000125257|ABCC4, ENSG00000109320|NFKB1, ENSG00000228716|DHFR, ENSG00000178700|DHFR2, ENSG00000138363|ATIC, ENSG00000213341|CHUK, ENSG00000076351|SLC46A1	7	974	41	9173	0.1707	0.138599	ns	0.316798	ns		0	ENSG00000125257|ABCC4, ENSG00000109320|NFKB1, ENSG00000228716|DHFR, ENSG00000178700|DHFR2, ENSG00000138363|ATIC, ENSG00000213341|CHUK, ENSG00000076351|SLC46A1	7	30	-3.10376
hsa04930	Human Diseases	Endocrine and metabolic disease	Type II diabetes mellitus	ENSG00000184557|SOCS3, ENSG00000145675|PIK3R1, ENSG00000159399|HK2, ENSG00000171132|PRKCE, ENSG00000051382|PIK3CB, ENSG00000198793|MTOR, ENSG00000100030|MAPK1, ENSG00000171105|INSR, ENSG00000169047|IRS1	9	974	57	9173	0.1579	0.145765	ns	0.33069	ns	ENSG00000184557|SOCS3	1	ENSG00000145675|PIK3R1, ENSG00000159399|HK2, ENSG00000171132|PRKCE, ENSG00000051382|PIK3CB, ENSG00000198793|MTOR, ENSG00000100030|MAPK1, ENSG00000171105|INSR, ENSG00000169047|IRS1	8	41	-4.37287
hsa03450	Genetic Information Processing	Replication and repair	Non-homologous end-joining	ENSG00000253729|PRKDC, ENSG00000113522|RAD50, ENSG00000079246|XRCC5	3	974	13	9173	0.2308	0.152742	ns	0.343953	ns		0	ENSG00000253729|PRKDC, ENSG00000113522|RAD50, ENSG00000079246|XRCC5	3	12	-2.88675
hsa04926	Organismal Systems	Endocrine system	Relaxin signaling pathway	ENSG00000177606|JUN, ENSG00000108821|COL1A1, ENSG00000182158|CREB3L2, ENSG00000115904|SOS1, ENSG00000128272|ATF4, ENSG00000154229|PRKCA, ENSG00000170345|FOS, ENSG00000168243|GNG4, ENSG00000145675|PIK3R1, ENSG00000163513|TGFBR2, ENSG00000109320|NFKB1, ENSG00000100485|SOS2, ENSG00000051382|PIK3CB, ENSG00000213281|NRAS, ENSG00000117020|AKT3, ENSG00000118260|CREB1, ENSG00000100030|MAPK1, ENSG00000182…	19	974	140	9173	0.1357	0.157128	ns	0.349143	ns	ENSG00000177606|JUN, ENSG00000108821|COL1A1, ENSG00000128272|ATF4, ENSG00000170345|FOS	4	ENSG00000182158|CREB3L2, ENSG00000115904|SOS1, ENSG00000154229|PRKCA, ENSG00000168243|GNG4, ENSG00000145675|PIK3R1, ENSG00000163513|TGFBR2, ENSG00000109320|NFKB1, ENSG00000100485|SOS2, ENSG00000051382|PIK3CB, ENSG00000213281|NRAS, ENSG00000117020|AKT3, ENSG00000118260|CREB1, ENSG00000100030|MAPK1, ENSG00000182621|PLCB1, ENSG00000142875|PRKACB	15	123	-4.14768
hsa04330	Environmental Information Processing	Signal transduction	Notch signaling pathway	ENSG00000184384|MAML2, ENSG00000168214|RBPJ, ENSG00000114166|KAT2B, ENSG00000134250|NOTCH2, ENSG00000110042|DTX4, ENSG00000100393|EP300, ENSG00000005339|CREBBP, ENSG00000133961|NUMB, ENSG00000138613|APH1B	9	974	58	9173	0.1552	0.157344	ns	0.349143	ns	ENSG00000110042|DTX4	1	ENSG00000184384|MAML2, ENSG00000168214|RBPJ, ENSG00000114166|KAT2B, ENSG00000134250|NOTCH2, ENSG00000100393|EP300, ENSG00000005339|CREBBP, ENSG00000133961|NUMB, ENSG00000138613|APH1B	8	47	-3.35489
hsa04540	Cellular Processes	Cellular community - eukaryotes	Gap junction	ENSG00000123104|ITPR2, ENSG00000115904|SOS1, ENSG00000154229|PRKCA, ENSG00000164116|GUCY1A1, ENSG00000061918|GUCY1B1, ENSG00000100485|SOS2, ENSG00000166501|PRKCB, ENSG00000169967|MAP3K2, ENSG00000213281|NRAS, ENSG00000152402|GUCY1A2, ENSG00000100030|MAPK1, ENSG00000196230|TUBB, ENSG00000182621|PLCB1, ENSG00000142875|PRKACB	14	974	99	9173	0.1414	0.162522	ns	0.358019	ns		0	ENSG00000123104|ITPR2, ENSG00000115904|SOS1, ENSG00000154229|PRKCA, ENSG00000164116|GUCY1A1, ENSG00000061918|GUCY1B1, ENSG00000100485|SOS2, ENSG00000166501|PRKCB, ENSG00000169967|MAP3K2, ENSG00000213281|NRAS, ENSG00000152402|GUCY1A2, ENSG00000100030|MAPK1, ENSG00000196230|TUBB, ENSG00000182621|PLCB1, ENSG00000142875|PRKACB	14	82	-3.97553
hsa05216	Human Diseases	Cancer: specific types	Thyroid cancer	ENSG00000124762|CDKN1A, ENSG00000116717|GADD45A, ENSG00000138795|LEF1, ENSG00000108091|CCDC6, ENSG00000157764|BRAF, ENSG00000213281|NRAS, ENSG00000100030|MAPK1	7	974	43	9173	0.1628	0.166084	ns	0.363235	ns	ENSG00000124762|CDKN1A, ENSG00000116717|GADD45A	2	ENSG00000138795|LEF1, ENSG00000108091|CCDC6, ENSG00000157764|BRAF, ENSG00000213281|NRAS, ENSG00000100030|MAPK1	5	36	-1
hsa00330	Metabolism	Amino acid metabolism	Arginine and proline metabolism	ENSG00000130066|SAT1, ENSG00000088826|SMOX, ENSG00000072682|P4HA2, ENSG00000111275|ALDH2, ENSG00000166165|CKB, ENSG00000081181|ARG2, ENSG00000223572|CKMT1A, ENSG00000123505|AMD1	8	974	51	9173	0.1569	0.168528	ns	0.365946	ns	ENSG00000130066|SAT1, ENSG00000088826|SMOX, ENSG00000072682|P4HA2, ENSG00000111275|ALDH2, ENSG00000166165|CKB, ENSG00000081181|ARG2, ENSG00000223572|CKMT1A	7	ENSG00000123505|AMD1	1	46	-1.47442
hsa04911	Organismal Systems	Endocrine system	Insulin secretion	ENSG00000143153|ATP1B1, ENSG00000106089|STX1A, ENSG00000182158|CREB3L2, ENSG00000128272|ATF4, ENSG00000154229|PRKCA, ENSG00000135643|KCNMB4, ENSG00000166501|PRKCB, ENSG00000133019|CHRM3, ENSG00000145349|CAMK2D, ENSG00000118260|CREB1, ENSG00000117394|SLC2A1, ENSG00000182621|PLCB1, ENSG00000142875|PRKACB	13	974	92	9173	0.1413	0.174376	ns	0.37596	ns	ENSG00000143153|ATP1B1, ENSG00000106089|STX1A, ENSG00000128272|ATF4, ENSG00000135643|KCNMB4	4	ENSG00000182158|CREB3L2, ENSG00000154229|PRKCA, ENSG00000166501|PRKCB, ENSG00000133019|CHRM3, ENSG00000145349|CAMK2D, ENSG00000118260|CREB1, ENSG00000117394|SLC2A1, ENSG00000182621|PLCB1, ENSG00000142875|PRKACB	9	66	-2.46183
hsa04217	Cellular Processes	Cell growth and death	Necroptosis	ENSG00000213928|IRF9, ENSG00000092098|RNF31, ENSG00000080824|HSP90AA1, ENSG00000161011|SQSTM1, ENSG00000096384|HSP90AB1, ENSG00000102699|PARP4, ENSG00000169100|SLC25A6, ENSG00000118503|TNFAIP3, ENSG00000167996|FTH1, ENSG00000142166|IFNAR1, ENSG00000136869|TLR4, ENSG00000171791|BCL2, ENSG00000159128|IFNGR2, ENSG00000101966|XIAP, ENSG00000115415|STAT1, ENSG00000159110|IFNAR2, ENSG00000145349|CAMK2D…	23	974	177	9173	0.1299	0.179009	ns	0.38323	ns	ENSG00000213928|IRF9, ENSG00000092098|RNF31, ENSG00000080824|HSP90AA1, ENSG00000161011|SQSTM1, ENSG00000096384|HSP90AB1, ENSG00000169100|SLC25A6, ENSG00000167996|FTH1, ENSG00000159128|IFNGR2	8	ENSG00000102699|PARP4, ENSG00000118503|TNFAIP3, ENSG00000142166|IFNAR1, ENSG00000136869|TLR4, ENSG00000171791|BCL2, ENSG00000101966|XIAP, ENSG00000115415|STAT1, ENSG00000159110|IFNAR2, ENSG00000145349|CAMK2D, ENSG00000092439|TRPM7, ENSG00000162434|JAK1, ENSG00000082512|TRAF5, ENSG00000099284|MACROH2A2, ENSG00000110330|BIRC2, ENSG00000196787|H2AC11	15	146	-3.97251
hsa04961	Organismal Systems	Excretory system	Endocrine and other factor-regulated calcium reabsorption	ENSG00000143153|ATP1B1, ENSG00000006125|AP2B1, ENSG00000154229|PRKCA, ENSG00000141367|CLTC, ENSG00000166501|PRKCB, ENSG00000111424|VDR, ENSG00000182621|PLCB1, ENSG00000142875|PRKACB	8	974	52	9173	0.1538	0.181929	ns	0.386759	ns	ENSG00000143153|ATP1B1	1	ENSG00000006125|AP2B1, ENSG00000154229|PRKCA, ENSG00000141367|CLTC, ENSG00000166501|PRKCB, ENSG00000111424|VDR, ENSG00000182621|PLCB1, ENSG00000142875|PRKACB	7	43	-2.43998
hsa04670	Organismal Systems	Immune system	Leukocyte transendothelial migration	ENSG00000154229|PRKCA, ENSG00000160007|ARHGAP35, ENSG00000145675|PIK3R1, ENSG00000115232|ITGA4, ENSG00000005844|ITGAL, ENSG00000134318|ROCK2, ENSG00000166501|PRKCB, ENSG00000051382|PIK3CB, ENSG00000266094|RASSF5, ENSG00000134215|VAV3, ENSG00000120899|PTK2B, ENSG00000130396|AFDN, ENSG00000179295|PTPN11, ENSG00000128340|RAC2, ENSG00000067900|ROCK1, ENSG00000197943|PLCG2	16	974	118	9173	0.1356	0.183397	ns	0.387171	ns		0	ENSG00000154229|PRKCA, ENSG00000160007|ARHGAP35, ENSG00000145675|PIK3R1, ENSG00000115232|ITGA4, ENSG00000005844|ITGAL, ENSG00000134318|ROCK2, ENSG00000166501|PRKCB, ENSG00000051382|PIK3CB, ENSG00000266094|RASSF5, ENSG00000134215|VAV3, ENSG00000120899|PTK2B, ENSG00000130396|AFDN, ENSG00000179295|PTPN11, ENSG00000128340|RAC2, ENSG00000067900|ROCK1, ENSG00000197943|PLCG2	16	100	-4.8
hsa05134	Human Diseases	Infectious disease: bacterial	Legionellosis	ENSG00000173110|HSPA6, ENSG00000204389|HSPA1A, ENSG00000204388|HSPA1B, ENSG00000109971|HSPA8, ENSG00000144381|HSPD1, ENSG00000126803|HSPA2, ENSG00000165806|CASP7, ENSG00000136869|TLR4, ENSG00000176171|BNIP3, ENSG00000120868|APAF1, ENSG00000109320|NFKB1	11	974	77	9173	0.1429	0.190173	ns	0.398708	ns	ENSG00000173110|HSPA6, ENSG00000204389|HSPA1A, ENSG00000204388|HSPA1B, ENSG00000109971|HSPA8, ENSG00000144381|HSPD1, ENSG00000126803|HSPA2, ENSG00000165806|CASP7, ENSG00000176171|BNIP3	8	ENSG00000136869|TLR4, ENSG00000120868|APAF1, ENSG00000109320|NFKB1	3	51	0.420084
hsa05226	Human Diseases	Cancer: specific types	Gastric cancer	ENSG00000124762|CDKN1A, ENSG00000116717|GADD45A, ENSG00000109458|GAB1, ENSG00000085563|ABCB1, ENSG00000115904|SOS1, ENSG00000171791|BCL2, ENSG00000139687|RB1, ENSG00000145675|PIK3R1, ENSG00000138795|LEF1, ENSG00000163513|TGFBR2, ENSG00000157764|BRAF, ENSG00000100485|SOS2, ENSG00000051382|PIK3CB, ENSG00000213281|NRAS, ENSG00000198793|MTOR, ENSG00000117020|AKT3, ENSG00000082701|GSK3B, ENSG000001122…	21	974	162	9173	0.1296	0.195282	ns	0.406615	ns	ENSG00000124762|CDKN1A, ENSG00000116717|GADD45A, ENSG00000085563|ABCB1	3	ENSG00000109458|GAB1, ENSG00000115904|SOS1, ENSG00000171791|BCL2, ENSG00000139687|RB1, ENSG00000145675|PIK3R1, ENSG00000138795|LEF1, ENSG00000163513|TGFBR2, ENSG00000157764|BRAF, ENSG00000100485|SOS2, ENSG00000051382|PIK3CB, ENSG00000213281|NRAS, ENSG00000198793|MTOR, ENSG00000117020|AKT3, ENSG00000082701|GSK3B, ENSG00000112242|E2F3, ENSG00000100030|MAPK1, ENSG00000070018|LRP6, ENSG00000135925|WN…	18	136	-5.48795
hsa00514	Metabolism	Glycan biosynthesis and metabolism	Other types of O-glycan biosynthesis	ENSG00000163378|EOGT, ENSG00000147162|OGT, ENSG00000073849|ST6GAL1, ENSG00000172986|GXYLT2	4	974	22	9173	0.1818	0.199679	ns	0.412941	ns		0	ENSG00000163378|EOGT, ENSG00000147162|OGT, ENSG00000073849|ST6GAL1, ENSG00000172986|GXYLT2	4	22	-3.41121
hsa04270	Organismal Systems	Circulatory system	Vascular smooth muscle contraction	ENSG00000196914|ARHGEF12, ENSG00000123104|ITPR2, ENSG00000154229|PRKCA, ENSG00000135643|KCNMB4, ENSG00000164116|GUCY1A1, ENSG00000157764|BRAF, ENSG00000061918|GUCY1B1, ENSG00000134318|ROCK2, ENSG00000171132|PRKCE, ENSG00000166501|PRKCB, ENSG00000120063|GNA13, ENSG00000198668|CALM1, ENSG00000152402|GUCY1A2, ENSG00000067900|ROCK1, ENSG00000058272|PPP1R12A, ENSG00000100030|MAPK1, ENSG00000182621|PLC…	18	974	137	9173	0.1314	0.201226	ns	0.41333	ns	ENSG00000135643|KCNMB4	1	ENSG00000196914|ARHGEF12, ENSG00000123104|ITPR2, ENSG00000154229|PRKCA, ENSG00000164116|GUCY1A1, ENSG00000157764|BRAF, ENSG00000061918|GUCY1B1, ENSG00000134318|ROCK2, ENSG00000171132|PRKCE, ENSG00000166501|PRKCB, ENSG00000120063|GNA13, ENSG00000198668|CALM1, ENSG00000152402|GUCY1A2, ENSG00000067900|ROCK1, ENSG00000058272|PPP1R12A, ENSG00000100030|MAPK1, ENSG00000182621|PLCB1, ENSG00000142875|PRKA…	17	110	-3.62316
hsa04970	Organismal Systems	Digestive system	Salivary secretion	ENSG00000143153|ATP1B1, ENSG00000123104|ITPR2, ENSG00000154229|PRKCA, ENSG00000004468|CD38, ENSG00000064651|SLC12A2, ENSG00000164116|GUCY1A1, ENSG00000061918|GUCY1B1, ENSG00000166501|PRKCB, ENSG00000133019|CHRM3, ENSG00000198668|CALM1, ENSG00000152402|GUCY1A2, ENSG00000058668|ATP2B4, ENSG00000182621|PLCB1, ENSG00000142875|PRKACB	14	974	104	9173	0.1346	0.210995	ns	0.430486	ns	ENSG00000143153|ATP1B1	1	ENSG00000123104|ITPR2, ENSG00000154229|PRKCA, ENSG00000004468|CD38, ENSG00000064651|SLC12A2, ENSG00000164116|GUCY1A1, ENSG00000061918|GUCY1B1, ENSG00000166501|PRKCB, ENSG00000133019|CHRM3, ENSG00000198668|CALM1, ENSG00000152402|GUCY1A2, ENSG00000058668|ATP2B4, ENSG00000182621|PLCB1, ENSG00000142875|PRKACB	13	74	-3.02244
hsa05145	Human Diseases	Infectious disease: parasitic	Toxoplasmosis	ENSG00000173110|HSPA6, ENSG00000204389|HSPA1A, ENSG00000204388|HSPA1B, ENSG00000109971|HSPA8, ENSG00000130164|LDLR, ENSG00000126803|HSPA2, ENSG00000110324|IL10RA, ENSG00000136869|TLR4, ENSG00000179583|CIITA, ENSG00000171791|BCL2, ENSG00000159128|IFNGR2, ENSG00000101966|XIAP, ENSG00000160791|CCR5, ENSG00000135341|MAP3K7, ENSG00000105851|PIK3CG, ENSG00000115415|STAT1, ENSG00000109320|NFKB1, ENSG000…	26	974	208	9173	0.125	0.215082	ns	0.435899	ns	ENSG00000173110|HSPA6, ENSG00000204389|HSPA1A, ENSG00000204388|HSPA1B, ENSG00000109971|HSPA8, ENSG00000130164|LDLR, ENSG00000126803|HSPA2, ENSG00000110324|IL10RA, ENSG00000159128|IFNGR2	8	ENSG00000136869|TLR4, ENSG00000179583|CIITA, ENSG00000171791|BCL2, ENSG00000101966|XIAP, ENSG00000160791|CCR5, ENSG00000135341|MAP3K7, ENSG00000105851|PIK3CG, ENSG00000115415|STAT1, ENSG00000109320|NFKB1, ENSG00000055208|TAB2, ENSG00000243646|IL10RB, ENSG00000175104|TRAF6, ENSG00000162434|JAK1, ENSG00000117020|AKT3, ENSG00000140992|PDPK1, ENSG00000110330|BIRC2, ENSG00000213341|CHUK, ENSG000001000…	18	107	-4.93036
hsa03060	Genetic Information Processing	Folding, sorting and degradation	Protein export	ENSG00000129128|SPCS3, ENSG00000100883|SRP54, ENSG00000058262|SEC61A1, ENSG00000174780|SRP72	4	974	23	9173	0.1739	0.22289	ns	0.44711	ns		0	ENSG00000129128|SPCS3, ENSG00000100883|SRP54, ENSG00000058262|SEC61A1, ENSG00000174780|SRP72	4	23	-2.71069
hsa04978	Organismal Systems	Digestive system	Mineral absorption	ENSG00000143153|ATP1B1, ENSG00000100292|HMOX1, ENSG00000167996|FTH1, ENSG00000111424|VDR, ENSG00000092439|TRPM7, ENSG00000119121|TRPM6, ENSG00000076351|SLC46A1, ENSG00000138449|SLC40A1	8	974	55	9173	0.1455	0.224691	ns	0.44711	ns	ENSG00000143153|ATP1B1, ENSG00000100292|HMOX1, ENSG00000167996|FTH1	3	ENSG00000111424|VDR, ENSG00000092439|TRPM7, ENSG00000119121|TRPM6, ENSG00000076351|SLC46A1, ENSG00000138449|SLC40A1	5	42	-1.23443
hsa04962	Organismal Systems	Excretory system	Vasopressin-regulated water reabsorption	ENSG00000182158|CREB3L2, ENSG00000111348|ARHGDIB, ENSG00000197102|DYNC1H1, ENSG00000073969|NSF, ENSG00000118260|CREB1, ENSG00000142875|PRKACB, ENSG00000126895|AVPR2	7	974	47	9173	0.1489	0.227343	ns	0.44711	ns		0	ENSG00000182158|CREB3L2, ENSG00000111348|ARHGDIB, ENSG00000197102|DYNC1H1, ENSG00000073969|NSF, ENSG00000118260|CREB1, ENSG00000142875|PRKACB, ENSG00000126895|AVPR2	7	41	-3.43582
hsa00410	Metabolism	Metabolism of other amino acids	beta-Alanine metabolism	ENSG00000088826|SMOX, ENSG00000111275|ALDH2, ENSG00000113790|EHHADH, ENSG00000119711|ALDH6A1, ENSG00000188641|DPYD	5	974	31	9173	0.1613	0.227967	ns	0.44711	ns	ENSG00000088826|SMOX, ENSG00000111275|ALDH2	2	ENSG00000113790|EHHADH, ENSG00000119711|ALDH6A1, ENSG00000188641|DPYD	3	27	-3.0792
hsa04710	Organismal Systems	Environmental adaptation	Circadian rhythm	ENSG00000283900|TPTEP2-CSNK1E, ENSG00000198963|RORB, ENSG00000132326|PER2, ENSG00000118260|CREB1, ENSG00000123095|BHLHE41	5	974	31	9173	0.1613	0.227967	ns	0.44711	ns		0	ENSG00000283900|TPTEP2-CSNK1E, ENSG00000198963|RORB, ENSG00000132326|PER2, ENSG00000118260|CREB1, ENSG00000123095|BHLHE41	5	31	-3.2329
hsa04623	Organismal Systems	Immune system	Cytosolic DNA-sensing pathway	ENSG00000185507|IRF7, ENSG00000186141|POLR3C, ENSG00000213689|TREX1, ENSG00000169245|CXCL10, ENSG00000109320|NFKB1, ENSG00000160710|ADAR, ENSG00000088888|MAVS, ENSG00000113356|POLR3G, ENSG00000013503|POLR3B, ENSG00000213341|CHUK	10	974	73	9173	0.137	0.243614	ns	0.472228	ns	ENSG00000185507|IRF7, ENSG00000186141|POLR3C, ENSG00000213689|TREX1	3	ENSG00000169245|CXCL10, ENSG00000109320|NFKB1, ENSG00000160710|ADAR, ENSG00000088888|MAVS, ENSG00000113356|POLR3G, ENSG00000013503|POLR3B, ENSG00000213341|CHUK	7	49	-1.71429
hsa03430	Genetic Information Processing	Replication and repair	Mismatch repair	ENSG00000113318|MSH3, ENSG00000116062|MSH6, ENSG00000122512|PMS2, ENSG00000119684|MLH3	4	974	24	9173	0.1667	0.246753	ns	0.472228	ns		0	ENSG00000113318|MSH3, ENSG00000116062|MSH6, ENSG00000122512|PMS2, ENSG00000119684|MLH3	4	22	-3.41121
hsa03020	Genetic Information Processing	Transcription	RNA polymerase	ENSG00000186141|POLR3C, ENSG00000068654|POLR1A, ENSG00000125630|POLR1B, ENSG00000105849|TWISTNB, ENSG00000113356|POLR3G, ENSG00000013503|POLR3B	6	974	40	9173	0.15	0.246938	ns	0.472228	ns	ENSG00000186141|POLR3C	1	ENSG00000068654|POLR1A, ENSG00000125630|POLR1B, ENSG00000105849|TWISTNB, ENSG00000113356|POLR3G, ENSG00000013503|POLR3B	5	31	-2.33487
hsa04934	Human Diseases	Endocrine and metabolic disease	Cushing syndrome	ENSG00000124762|CDKN1A, ENSG00000130164|LDLR, ENSG00000123104|ITPR2, ENSG00000182158|CREB3L2, ENSG00000128272|ATF4, ENSG00000139687|RB1, ENSG00000185630|PBX1, ENSG00000118058|KMT2A, ENSG00000185591|SP1, ENSG00000138795|LEF1, ENSG00000105810|CDK6, ENSG00000106546|AHR, ENSG00000157764|BRAF, ENSG00000073417|PDE8A, ENSG00000145349|CAMK2D, ENSG00000082701|GSK3B, ENSG00000118260|CREB1, ENSG00000112242|…	22	974	177	9173	0.1243	0.246988	ns	0.472228	ns	ENSG00000124762|CDKN1A, ENSG00000130164|LDLR, ENSG00000128272|ATF4	3	ENSG00000123104|ITPR2, ENSG00000182158|CREB3L2, ENSG00000139687|RB1, ENSG00000185630|PBX1, ENSG00000118058|KMT2A, ENSG00000185591|SP1, ENSG00000138795|LEF1, ENSG00000105810|CDK6, ENSG00000106546|AHR, ENSG00000157764|BRAF, ENSG00000073417|PDE8A, ENSG00000145349|CAMK2D, ENSG00000082701|GSK3B, ENSG00000118260|CREB1, ENSG00000112242|E2F3, ENSG00000100030|MAPK1, ENSG00000182621|PLCB1, ENSG00000142875|…	19	145	-4.81664
hsa05142	Human Diseases	Infectious disease: parasitic	Chagas disease	ENSG00000177606|JUN, ENSG00000277632|CCL3, ENSG00000170345|FOS, ENSG00000136869|TLR4, ENSG00000159128|IFNGR2, ENSG00000145675|PIK3R1, ENSG00000163513|TGFBR2, ENSG00000109320|NFKB1, ENSG00000051382|PIK3CB, ENSG00000175104|TRAF6, ENSG00000117020|AKT3, ENSG00000213341|CHUK, ENSG00000100030|MAPK1, ENSG00000137713|PPP2R1B, ENSG00000182621|PLCB1	15	974	117	9173	0.1282	0.257618	ns	0.489474	ns	ENSG00000177606|JUN, ENSG00000277632|CCL3, ENSG00000170345|FOS, ENSG00000159128|IFNGR2	4	ENSG00000136869|TLR4, ENSG00000145675|PIK3R1, ENSG00000163513|TGFBR2, ENSG00000109320|NFKB1, ENSG00000051382|PIK3CB, ENSG00000175104|TRAF6, ENSG00000117020|AKT3, ENSG00000213341|CHUK, ENSG00000100030|MAPK1, ENSG00000137713|PPP2R1B, ENSG00000182621|PLCB1	11	96	-3.98042
hsa05217	Human Diseases	Cancer: specific types	Basal cell carcinoma	ENSG00000124762|CDKN1A, ENSG00000116717|GADD45A, ENSG00000166813|KIF7, ENSG00000185920|PTCH1, ENSG00000125378|BMP4, ENSG00000138795|LEF1, ENSG00000106571|GLI3, ENSG00000082701|GSK3B, ENSG00000135925|WNT10A	9	974	66	9173	0.1364	0.263796	ns	0.498099	ns	ENSG00000124762|CDKN1A, ENSG00000116717|GADD45A, ENSG00000166813|KIF7, ENSG00000125378|BMP4	4	ENSG00000185920|PTCH1, ENSG00000138795|LEF1, ENSG00000106571|GLI3, ENSG00000082701|GSK3B, ENSG00000135925|WNT10A	5	62	-2.032
hsa05020	Human Diseases	Neurodegenerative disease	Prion disease	ENSG00000204389|HSPA1A, ENSG00000142168|SOD1, ENSG00000120738|EGR1, ENSG00000149294|NCAM1, ENSG00000100030|MAPK1, ENSG00000142875|PRKACB	6	974	41	9173	0.1463	0.26551	ns	0.498241	ns	ENSG00000204389|HSPA1A, ENSG00000142168|SOD1	2	ENSG00000120738|EGR1, ENSG00000149294|NCAM1, ENSG00000100030|MAPK1, ENSG00000142875|PRKACB	4	29	-1.11417
hsa04136	Cellular Processes	Transport and catabolism	Autophagy - other	ENSG00000139112|GABARAPL1, ENSG00000066739|ATG2B, ENSG00000196455|PIK3R4, ENSG00000198793|MTOR, ENSG00000125703|ATG4C	5	974	33	9173	0.1515	0.269458	ns	0.502548	ns	ENSG00000139112|GABARAPL1	1	ENSG00000066739|ATG2B, ENSG00000196455|PIK3R4, ENSG00000198793|MTOR, ENSG00000125703|ATG4C	4	31	-1.61645
hsa05131	Human Diseases	Infectious disease: bacterial	Shigellosis	ENSG00000161638|ITGA5, ENSG00000161265|U2AF1L4, ENSG00000109320|NFKB1, ENSG00000134318|ROCK2, ENSG00000131504|DIAPH1, ENSG00000155849|ELMO1, ENSG00000067900|ROCK1, ENSG00000213341|CHUK, ENSG00000100030|MAPK1	9	974	67	9173	0.1343	0.27849	ns	0.516225	ns	ENSG00000161638|ITGA5, ENSG00000161265|U2AF1L4	2	ENSG00000109320|NFKB1, ENSG00000134318|ROCK2, ENSG00000131504|DIAPH1, ENSG00000155849|ELMO1, ENSG00000067900|ROCK1, ENSG00000213341|CHUK, ENSG00000100030|MAPK1	7	64	-4.5
hsa03018	Genetic Information Processing	Folding, sorting and degradation	RNA degradation	ENSG00000111674|ENO2, ENSG00000144381|HSPD1, ENSG00000140694|PARN, ENSG00000138767|CNOT6L, ENSG00000125107|CNOT1, ENSG00000151065|DCP1B, ENSG00000166889|PATL1, ENSG00000272886|DCP1A, ENSG00000152520|PAN3, ENSG00000171824|EXOSC10, ENSG00000083520|DIS3, ENSG00000166938|DIS3L, ENSG00000113300|CNOT6	13	974	102	9173	0.1275	0.284729	ns	0.520555	ns	ENSG00000111674|ENO2, ENSG00000144381|HSPD1	2	ENSG00000140694|PARN, ENSG00000138767|CNOT6L, ENSG00000125107|CNOT1, ENSG00000151065|DCP1B, ENSG00000166889|PATL1, ENSG00000272886|DCP1A, ENSG00000152520|PAN3, ENSG00000171824|EXOSC10, ENSG00000083520|DIS3, ENSG00000166938|DIS3L, ENSG00000113300|CNOT6	11	76	-5.62069
hsa00780	Metabolism	Metabolism of cofactors and vitamins	Biotin metabolism	ENSG00000159267|HLCS	1	974	3	9173	0.3333	0.285945	ns	0.520555	ns		0	ENSG00000159267|HLCS	1	3	-1.73205
hsa05169	Human Diseases	Infectious disease: viral	Epstein-Barr virus infection	ENSG00000177606|JUN, ENSG00000124762|CDKN1A, ENSG00000213928|IRF9, ENSG00000116717|GADD45A, ENSG00000006062|MAP3K14, ENSG00000185507|IRF7, ENSG00000169375|SIN3A, ENSG00000168214|RBPJ, ENSG00000111335|OAS2, ENSG00000118503|TNFAIP3, ENSG00000142166|IFNAR1, ENSG00000171791|BCL2, ENSG00000139687|RB1, ENSG00000120868|APAF1, ENSG00000145675|PIK3R1, ENSG00000105810|CDK6, ENSG00000135341|MAP3K7, ENSG0000…	40	974	343	9173	0.1166	0.285963	ns	0.520555	ns	ENSG00000177606|JUN, ENSG00000124762|CDKN1A, ENSG00000213928|IRF9, ENSG00000116717|GADD45A, ENSG00000006062|MAP3K14, ENSG00000185507|IRF7	6	ENSG00000169375|SIN3A, ENSG00000168214|RBPJ, ENSG00000111335|OAS2, ENSG00000118503|TNFAIP3, ENSG00000142166|IFNAR1, ENSG00000171791|BCL2, ENSG00000139687|RB1, ENSG00000120868|APAF1, ENSG00000145675|PIK3R1, ENSG00000105810|CDK6, ENSG00000135341|MAP3K7, ENSG00000135679|MDM2, ENSG00000169245|CXCL10, ENSG00000115415|STAT1, ENSG00000005844|ITGAL, ENSG00000159110|IFNAR2, ENSG00000109320|NFKB1, ENSG0000…	34	183	-6.06161
hsa00790	Metabolism	Metabolism of cofactors and vitamins	Folate biosynthesis	ENSG00000116096|SPR, ENSG00000228716|DHFR, ENSG00000178700|DHFR2, ENSG00000171723|GPHN	4	974	26	9173	0.1538	0.295901	ns	0.534955	ns	ENSG00000116096|SPR	1	ENSG00000228716|DHFR, ENSG00000178700|DHFR2, ENSG00000171723|GPHN	3	23	-2.08514
hsa04261	Organismal Systems	Circulatory system	Adrenergic signaling in cardiomyocytes	ENSG00000143153|ATP1B1, ENSG00000182158|CREB3L2, ENSG00000128272|ATF4, ENSG00000154229|PRKCA, ENSG00000171791|BCL2, ENSG00000105851|PIK3CG, ENSG00000145349|CAMK2D, ENSG00000078304|PPP2R5C, ENSG00000198668|CALM1, ENSG00000117020|AKT3, ENSG00000066027|PPP2R5A, ENSG00000100784|RPS6KA5, ENSG00000154001|PPP2R5E, ENSG00000118260|CREB1, ENSG00000100030|MAPK1, ENSG00000137713|PPP2R1B, ENSG00000058668|ATP…	19	974	156	9173	0.1218	0.297393	ns	0.534955	ns	ENSG00000143153|ATP1B1, ENSG00000128272|ATF4	2	ENSG00000182158|CREB3L2, ENSG00000154229|PRKCA, ENSG00000171791|BCL2, ENSG00000105851|PIK3CG, ENSG00000145349|CAMK2D, ENSG00000078304|PPP2R5C, ENSG00000198668|CALM1, ENSG00000117020|AKT3, ENSG00000066027|PPP2R5A, ENSG00000100784|RPS6KA5, ENSG00000154001|PPP2R5E, ENSG00000118260|CREB1, ENSG00000100030|MAPK1, ENSG00000137713|PPP2R1B, ENSG00000058668|ATP2B4, ENSG00000182621|PLCB1, ENSG00000142875|PR…	17	128	-3.88909
hsa04927	Organismal Systems	Endocrine system	Cortisol synthesis and secretion	ENSG00000130164|LDLR, ENSG00000123104|ITPR2, ENSG00000182158|CREB3L2, ENSG00000128272|ATF4, ENSG00000185630|PBX1, ENSG00000185591|SP1, ENSG00000073417|PDE8A, ENSG00000118260|CREB1, ENSG00000182621|PLCB1, ENSG00000142875|PRKACB	10	974	78	9173	0.1282	0.313029	ns	0.559769	ns	ENSG00000130164|LDLR, ENSG00000128272|ATF4	2	ENSG00000123104|ITPR2, ENSG00000182158|CREB3L2, ENSG00000185630|PBX1, ENSG00000185591|SP1, ENSG00000073417|PDE8A, ENSG00000118260|CREB1, ENSG00000182621|PLCB1, ENSG00000142875|PRKACB	8	56	-1.46994
hsa00531	Metabolism	Glycan biosynthesis and metabolism	Glycosaminoglycan degradation	ENSG00000010404|IDS, ENSG00000113273|ARSB, ENSG00000165102|HGSNAT	3	974	19	9173	0.1579	0.328009	ns	0.583127	ns		0	ENSG00000010404|IDS, ENSG00000113273|ARSB, ENSG00000165102|HGSNAT	3	16	-3.5
hsa04920	Organismal Systems	Endocrine system	Adipocytokine signaling pathway	ENSG00000184557|SOCS3, ENSG00000135218|CD36, ENSG00000186951|PPARA, ENSG00000109320|NFKB1, ENSG00000110090|CPT1A, ENSG00000198793|MTOR, ENSG00000117020|AKT3, ENSG00000179295|PTPN11, ENSG00000213341|CHUK, ENSG00000169047|IRS1, ENSG00000117394|SLC2A1	11	974	88	9173	0.125	0.330244	ns	0.583687	ns	ENSG00000184557|SOCS3, ENSG00000135218|CD36	2	ENSG00000186951|PPARA, ENSG00000109320|NFKB1, ENSG00000110090|CPT1A, ENSG00000198793|MTOR, ENSG00000117020|AKT3, ENSG00000179295|PTPN11, ENSG00000213341|CHUK, ENSG00000169047|IRS1, ENSG00000117394|SLC2A1	9	60	-3.87298
hsa05132	Human Diseases	Infectious disease: bacterial	Salmonella infection	ENSG00000177606|JUN, ENSG00000277632|CCL3, ENSG00000133026|MYH10, ENSG00000170345|FOS, ENSG00000136869|TLR4, ENSG00000167705|RILP, ENSG00000159128|IFNGR2, ENSG00000197102|DYNC1H1, ENSG00000109320|NFKB1, ENSG00000134318|ROCK2, ENSG00000067900|ROCK1, ENSG00000100030|MAPK1	12	974	97	9173	0.1237	0.332384	ns	0.583913	ns	ENSG00000177606|JUN, ENSG00000277632|CCL3, ENSG00000170345|FOS, ENSG00000167705|RILP, ENSG00000159128|IFNGR2	5	ENSG00000133026|MYH10, ENSG00000136869|TLR4, ENSG00000197102|DYNC1H1, ENSG00000109320|NFKB1, ENSG00000134318|ROCK2, ENSG00000067900|ROCK1, ENSG00000100030|MAPK1	7	81	-1.88889
hsa04966	Organismal Systems	Excretory system	Collecting duct acid secretion	ENSG00000033627|ATP6V0A1, ENSG00000213760|ATP6V1G2, ENSG00000143882|ATP6V1C2, ENSG00000100554|ATP6V1D, ENSG00000185344|ATP6V0A2	5	974	36	9173	0.1389	0.334213	ns	0.583913	ns		0	ENSG00000033627|ATP6V0A1, ENSG00000213760|ATP6V1G2, ENSG00000143882|ATP6V1C2, ENSG00000100554|ATP6V1D, ENSG00000185344|ATP6V0A2	5	22	-2.55841
hsa04622	Organismal Systems	Immune system	RIG-I-like receptor signaling pathway	ENSG00000095015|MAP3K1, ENSG00000185507|IRF7, ENSG00000135341|MAP3K7, ENSG00000169245|CXCL10, ENSG00000109320|NFKB1, ENSG00000131323|TRAF3, ENSG00000088888|MAVS, ENSG00000215301|DDX3X, ENSG00000175104|TRAF6, ENSG00000213341|CHUK	10	974	80	9173	0.125	0.342012	ns	0.594123	ns	ENSG00000185507|IRF7	1	ENSG00000095015|MAP3K1, ENSG00000135341|MAP3K7, ENSG00000169245|CXCL10, ENSG00000109320|NFKB1, ENSG00000131323|TRAF3, ENSG00000088888|MAVS, ENSG00000215301|DDX3X, ENSG00000175104|TRAF6, ENSG00000213341|CHUK	9	55	-4.0452
hsa05146	Human Diseases	Infectious disease: parasitic	Amoebiasis	ENSG00000106211|HSPB1, ENSG00000115414|FN1, ENSG00000108821|COL1A1, ENSG00000081181|ARG2, ENSG00000154229|PRKCA, ENSG00000136869|TLR4, ENSG00000124570|SERPINB6, ENSG00000145675|PIK3R1, ENSG00000109320|NFKB1, ENSG00000166501|PRKCB, ENSG00000051382|PIK3CB, ENSG00000182621|PLCB1, ENSG00000142875|PRKACB	13	974	107	9173	0.1215	0.346636	ns	0.598051	ns	ENSG00000106211|HSPB1, ENSG00000115414|FN1, ENSG00000108821|COL1A1, ENSG00000081181|ARG2, ENSG00000124570|SERPINB6	5	ENSG00000154229|PRKCA, ENSG00000136869|TLR4, ENSG00000145675|PIK3R1, ENSG00000109320|NFKB1, ENSG00000166501|PRKCB, ENSG00000051382|PIK3CB, ENSG00000182621|PLCB1, ENSG00000142875|PRKACB	8	83	-1.97576
hsa05030	Human Diseases	Substance dependence	Cocaine addiction	ENSG00000177606|JUN, ENSG00000182158|CREB3L2, ENSG00000128272|ATF4, ENSG00000109320|NFKB1, ENSG00000118260|CREB1, ENSG00000142875|PRKACB, ENSG00000125740|FOSB	7	974	54	9173	0.1296	0.348207	ns	0.598051	ns	ENSG00000177606|JUN, ENSG00000128272|ATF4	2	ENSG00000182158|CREB3L2, ENSG00000109320|NFKB1, ENSG00000118260|CREB1, ENSG00000142875|PRKACB, ENSG00000125740|FOSB	5	46	-0.589768
hsa00430	Metabolism	Metabolism of other amino acids	Taurine and hypotaurine metabolism	ENSG00000139631|CSAD, ENSG00000181915|ADO	2	974	12	9173	0.1667	0.369372	ns	0.630837	ns	ENSG00000139631|CSAD	1	ENSG00000181915|ADO	1	9	0.333333
hsa00230	Metabolism	Nucleotide metabolism	Purine metabolism	ENSG00000116748|AMPD1, ENSG00000205268|PDE7A, ENSG00000164116|GUCY1A1, ENSG00000101911|PRPS2, ENSG00000061918|GUCY1B1, ENSG00000187097|ENTPD5, ENSG00000065989|PDE4A, ENSG00000073417|PDE8A, ENSG00000128050|PAICS, ENSG00000048392|RRM2B, ENSG00000135318|NT5E, ENSG00000152402|GUCY1A2, ENSG00000138363|ATIC, ENSG00000152270|PDE3B, ENSG00000128059|PPAT, ENSG00000001561|ENPP4	16	974	137	9173	0.1168	0.38237	ns	0.649388	ns		0	ENSG00000116748|AMPD1, ENSG00000205268|PDE7A, ENSG00000164116|GUCY1A1, ENSG00000101911|PRPS2, ENSG00000061918|GUCY1B1, ENSG00000187097|ENTPD5, ENSG00000065989|PDE4A, ENSG00000073417|PDE8A, ENSG00000128050|PAICS, ENSG00000048392|RRM2B, ENSG00000135318|NT5E, ENSG00000152402|GUCY1A2, ENSG00000138363|ATIC, ENSG00000152270|PDE3B, ENSG00000128059|PPAT, ENSG00000001561|ENPP4	16	121	-4.27273
hsa04918	Organismal Systems	Endocrine system	Thyroid hormone synthesis	ENSG00000143153|ATP1B1, ENSG00000123104|ITPR2, ENSG00000182158|CREB3L2, ENSG00000128272|ATF4, ENSG00000154229|PRKCA, ENSG00000166501|PRKCB, ENSG00000118260|CREB1, ENSG00000116830|TTF2, ENSG00000182621|PLCB1, ENSG00000142875|PRKACB	10	974	83	9173	0.1205	0.386228	ns	0.652296	ns	ENSG00000143153|ATP1B1, ENSG00000128272|ATF4	2	ENSG00000123104|ITPR2, ENSG00000182158|CREB3L2, ENSG00000154229|PRKCA, ENSG00000166501|PRKCB, ENSG00000118260|CREB1, ENSG00000116830|TTF2, ENSG00000182621|PLCB1, ENSG00000142875|PRKACB	8	60	-2.06559
hsa03022	Genetic Information Processing	Transcription	Basal transcription factors	ENSG00000263001|GTF2I, ENSG00000141384|TAF4B, ENSG00000147133|TAF1, ENSG00000148835|TAF5, ENSG00000130699|TAF4, ENSG00000064313|TAF2, ENSG00000187325|TAF9B	7	974	57	9173	0.1228	0.402391	ns	0.672125	ns		0	ENSG00000263001|GTF2I, ENSG00000141384|TAF4B, ENSG00000147133|TAF1, ENSG00000148835|TAF5, ENSG00000130699|TAF4, ENSG00000064313|TAF2, ENSG00000187325|TAF9B	7	43	-3.35497
hsa00600	Metabolism	Lipid metabolism	Sphingolipid metabolism	ENSG00000176170|SPHK1, ENSG00000162139|NEU3, ENSG00000174607|UGT8, ENSG00000100596|SPTLC2, ENSG00000198964|SGMS1, ENSG00000188611|ASAH2, ENSG00000054983|GALC	7	974	57	9173	0.1228	0.402391	ns	0.672125	ns	ENSG00000176170|SPHK1	1	ENSG00000162139|NEU3, ENSG00000174607|UGT8, ENSG00000100596|SPTLC2, ENSG00000198964|SGMS1, ENSG00000188611|ASAH2, ENSG00000054983|GALC	6	45	-3.87585
hsa04750	Organismal Systems	Sensory system	Inflammatory mediator regulation of TRP channels	ENSG00000123104|ITPR2, ENSG00000154229|PRKCA, ENSG00000145675|PIK3R1, ENSG00000171132|PRKCE, ENSG00000166501|PRKCB, ENSG00000125384|PTGER2, ENSG00000051382|PIK3CB, ENSG00000145349|CAMK2D, ENSG00000198668|CALM1, ENSG00000197943|PLCG2, ENSG00000182621|PLCB1, ENSG00000142875|PRKACB	12	974	103	9173	0.1165	0.412488	ns	0.68236	ns		0	ENSG00000123104|ITPR2, ENSG00000154229|PRKCA, ENSG00000145675|PIK3R1, ENSG00000171132|PRKCE, ENSG00000166501|PRKCB, ENSG00000125384|PTGER2, ENSG00000051382|PIK3CB, ENSG00000145349|CAMK2D, ENSG00000198668|CALM1, ENSG00000197943|PLCG2, ENSG00000182621|PLCB1, ENSG00000142875|PRKACB	12	90	-4.32178
hsa00220	Metabolism	Amino acid metabolism	Arginine biosynthesis	ENSG00000081181|ARG2, ENSG00000161653|NAGS, ENSG00000115419|GLS	3	974	22	9173	0.1364	0.418428	ns	0.68236	ns	ENSG00000081181|ARG2, ENSG00000161653|NAGS	2	ENSG00000115419|GLS	1	20	-0.67082
hsa05016	Human Diseases	Neurodegenerative disease	Huntington disease	ENSG00000259112|NDUFC2-KCTD14, ENSG00000142168|SOD1, ENSG00000006125|AP2B1, ENSG00000141384|TAF4B, ENSG00000169375|SIN3A, ENSG00000182158|CREB3L2, ENSG00000169100|SLC25A6, ENSG00000105327|BBC3, ENSG00000187775|DNAH17, ENSG00000141367|CLTC, ENSG00000100393|EP300, ENSG00000197386|HTT, ENSG00000120868|APAF1, ENSG00000185591|SP1, ENSG00000005339|CREBBP, ENSG00000084093|REST, ENSG00000089902|RCOR1, EN…	24	974	214	9173	0.1121	0.420072	ns	0.68236	ns	ENSG00000259112|NDUFC2-KCTD14, ENSG00000142168|SOD1, ENSG00000169100|SLC25A6, ENSG00000105327|BBC3, ENSG00000187775|DNAH17	5	ENSG00000006125|AP2B1, ENSG00000141384|TAF4B, ENSG00000169375|SIN3A, ENSG00000182158|CREB3L2, ENSG00000141367|CLTC, ENSG00000100393|EP300, ENSG00000197386|HTT, ENSG00000120868|APAF1, ENSG00000185591|SP1, ENSG00000005339|CREBBP, ENSG00000084093|REST, ENSG00000089902|RCOR1, ENSG00000130699|TAF4, ENSG00000228253|MT-ATP8, ENSG00000118260|CREB1, ENSG00000127946|HIP1, ENSG00000160194|NDUFV3, ENSG000001…	19	185	-2.79382
hsa00630	Metabolism	Carbohydrate metabolism	Glyoxylate and dicarboxylate metabolism	ENSG00000131069|ACSS2, ENSG00000175198|PCCA, ENSG00000146085|MMUT, ENSG00000178445|GLDC	4	974	31	9173	0.129	0.421388	ns	0.68236	ns	ENSG00000131069|ACSS2	1	ENSG00000175198|PCCA, ENSG00000146085|MMUT, ENSG00000178445|GLDC	3	27	-2.3094
hsa04973	Organismal Systems	Digestive system	Carbohydrate digestion and absorption	ENSG00000143153|ATP1B1, ENSG00000145675|PIK3R1, ENSG00000159399|HK2, ENSG00000166501|PRKCB, ENSG00000051382|PIK3CB, ENSG00000117020|AKT3	6	974	49	9173	0.1224	0.421507	ns	0.68236	ns	ENSG00000143153|ATP1B1	1	ENSG00000145675|PIK3R1, ENSG00000159399|HK2, ENSG00000166501|PRKCB, ENSG00000051382|PIK3CB, ENSG00000117020|AKT3	5	31	-3.95132
hsa04216	Cellular Processes	Cell growth and death	Ferroptosis	ENSG00000130066|SAT1, ENSG00000100292|HMOX1, ENSG00000167996|FTH1, ENSG00000151012|SLC7A11, ENSG00000138449|SLC40A1	5	974	40	9173	0.125	0.421986	ns	0.68236	ns	ENSG00000130066|SAT1, ENSG00000100292|HMOX1, ENSG00000167996|FTH1, ENSG00000151012|SLC7A11	4	ENSG00000138449|SLC40A1	1	38	-0.162221
hsa00524	Metabolism	Biosynthesis of other secondary metabolites	Neomycin, kanamycin and gentamicin biosynthesis	ENSG00000159399|HK2	1	974	5	9173	0.2	0.429585	ns	0.690972	ns		0	ENSG00000159399|HK2	1	4	-2
hsa04923	Organismal Systems	Endocrine system	Regulation of lipolysis in adipocytes	ENSG00000145675|PIK3R1, ENSG00000051382|PIK3CB, ENSG00000117020|AKT3, ENSG00000152270|PDE3B, ENSG00000171105|INSR, ENSG00000169047|IRS1, ENSG00000142875|PRKACB	7	974	59	9173	0.1186	0.438497	ns	0.701594	ns		0	ENSG00000145675|PIK3R1, ENSG00000051382|PIK3CB, ENSG00000117020|AKT3, ENSG00000152270|PDE3B, ENSG00000171105|INSR, ENSG00000169047|IRS1, ENSG00000142875|PRKACB	7	48	-2.74241
hsa04971	Organismal Systems	Digestive system	Gastric acid secretion	ENSG00000143153|ATP1B1, ENSG00000123104|ITPR2, ENSG00000154229|PRKCA, ENSG00000166501|PRKCB, ENSG00000133019|CHRM3, ENSG00000145349|CAMK2D, ENSG00000198668|CALM1, ENSG00000182621|PLCB1, ENSG00000142875|PRKACB	9	974	79	9173	0.1139	0.464628	ns	0.739513	ns	ENSG00000143153|ATP1B1	1	ENSG00000123104|ITPR2, ENSG00000154229|PRKCA, ENSG00000166501|PRKCB, ENSG00000133019|CHRM3, ENSG00000145349|CAMK2D, ENSG00000198668|CALM1, ENSG00000182621|PLCB1, ENSG00000142875|PRKACB	8	64	-4.5
hsa00512	Metabolism	Glycan biosynthesis and metabolism	Mucin type O-glycan biosynthesis	ENSG00000257594|GALNT4, ENSG00000259075|POC1B-GALNT4, ENSG00000109586|GALNT7, ENSG00000106392|C1GALT1	4	974	33	9173	0.1212	0.470451	ns	0.74488	ns	ENSG00000259075|POC1B-GALNT4	1	ENSG00000257594|GALNT4, ENSG00000109586|GALNT7, ENSG00000106392|C1GALT1	3	28	-2.83473
hsa03320	Organismal Systems	Endocrine system	PPAR signaling pathway	ENSG00000150991|UBC, ENSG00000147872|PLIN2, ENSG00000140284|SLC27A2, ENSG00000135218|CD36, ENSG00000113790|EHHADH, ENSG00000198814|GK, ENSG00000186951|PPARA, ENSG00000110090|CPT1A, ENSG00000140992|PDPK1	9	974	80	9173	0.1125	0.480171	ns	0.756332	ns	ENSG00000150991|UBC, ENSG00000147872|PLIN2, ENSG00000140284|SLC27A2, ENSG00000135218|CD36	4	ENSG00000113790|EHHADH, ENSG00000198814|GK, ENSG00000186951|PPARA, ENSG00000110090|CPT1A, ENSG00000140992|PDPK1	5	58	-1.57568
hsa00750	Metabolism	Metabolism of cofactors and vitamins	Vitamin B6 metabolism	ENSG00000241360|PDXP	1	974	6	9173	0.1667	0.490185	ns	0.768125	ns	ENSG00000241360|PDXP	1		0	6	-1.22474
hsa04130	Genetic Information Processing	Folding, sorting and degradation	SNARE interactions in vesicular transport	ENSG00000106089|STX1A, ENSG00000113734|BNIP1, ENSG00000136874|STX17, ENSG00000111450|STX2	4	974	34	9173	0.1176	0.494406	ns	0.770766	ns	ENSG00000106089|STX1A, ENSG00000113734|BNIP1	2	ENSG00000136874|STX17, ENSG00000111450|STX2	2	34	-2.05798
hsa05152	Human Diseases	Infectious disease: bacterial	Tuberculosis	ENSG00000196914|ARHGEF12, ENSG00000144381|HSPD1, ENSG00000011028|MRC2, ENSG00000172216|CEBPB, ENSG00000110324|IL10RA, ENSG00000176170|SPHK1, ENSG00000136869|TLR4, ENSG00000179583|CIITA, ENSG00000171791|BCL2, ENSG00000159128|IFNGR2, ENSG00000100393|EP300, ENSG00000120868|APAF1, ENSG00000005339|CREBBP, ENSG00000115415|STAT1, ENSG00000109320|NFKB1, ENSG00000033627|ATP6V0A1, ENSG00000111424|VDR, ENSG…	28	974	260	9173	0.1077	0.498585	ns	0.773316	ns	ENSG00000144381|HSPD1, ENSG00000011028|MRC2, ENSG00000172216|CEBPB, ENSG00000110324|IL10RA, ENSG00000176170|SPHK1, ENSG00000159128|IFNGR2	6	ENSG00000196914|ARHGEF12, ENSG00000136869|TLR4, ENSG00000179583|CIITA, ENSG00000171791|BCL2, ENSG00000100393|EP300, ENSG00000120868|APAF1, ENSG00000005339|CREBBP, ENSG00000115415|STAT1, ENSG00000109320|NFKB1, ENSG00000033627|ATP6V0A1, ENSG00000111424|VDR, ENSG00000243646|IL10RB, ENSG00000107758|PPP3CB, ENSG00000145349|CAMK2D, ENSG00000198668|CALM1, ENSG00000175104|TRAF6, ENSG00000162434|JAK1, ENS…	22	152	-4.5422
hsa04530	Cellular Processes	Cellular community - eukaryotes	Tight junction	ENSG00000177606|JUN, ENSG00000095015|MAP3K1, ENSG00000158987|RAPGEF6, ENSG00000197442|MAP3K5, ENSG00000126016|AMOT, ENSG00000133026|MYH10, ENSG00000075711|DLG1, ENSG00000134318|ROCK2, ENSG00000171132|PRKCE, ENSG00000148498|PARD3, ENSG00000109756|RAPGEF2, ENSG00000151276|MAGI1, ENSG00000130396|AFDN, ENSG00000140750|ARHGAP17, ENSG00000112276|BVES, ENSG00000159216|RUNX1, ENSG00000067900|ROCK1, ENSG0…	20	974	185	9173	0.1081	0.501601	ns	0.774044	ns	ENSG00000177606|JUN	1	ENSG00000095015|MAP3K1, ENSG00000158987|RAPGEF6, ENSG00000197442|MAP3K5, ENSG00000126016|AMOT, ENSG00000133026|MYH10, ENSG00000075711|DLG1, ENSG00000134318|ROCK2, ENSG00000171132|PRKCE, ENSG00000148498|PARD3, ENSG00000109756|RAPGEF2, ENSG00000151276|MAGI1, ENSG00000130396|AFDN, ENSG00000140750|ARHGAP17, ENSG00000112276|BVES, ENSG00000159216|RUNX1, ENSG00000067900|ROCK1, ENSG00000137713|PPP2R1B, E…	19	155	-6.5864
hsa00380	Metabolism	Amino acid metabolism	Tryptophan metabolism	ENSG00000111275|ALDH2, ENSG00000113790|EHHADH, ENSG00000181192|DHTKD1, ENSG00000137944|KYAT3, ENSG00000286112|AL441992	5	974	44	9173	0.1136	0.507473	ns	0.775236	ns	ENSG00000111275|ALDH2	1	ENSG00000113790|EHHADH, ENSG00000181192|DHTKD1, ENSG00000137944|KYAT3, ENSG00000286112|AL441992	4	39	-3.04243
hsa00620	Metabolism	Carbohydrate metabolism	Pyruvate metabolism	ENSG00000111275|ALDH2, ENSG00000131069|ACSS2, ENSG00000150768|DLAT, ENSG00000134333|LDHA, ENSG00000082212|ME2	5	974	44	9173	0.1136	0.507473	ns	0.775236	ns	ENSG00000111275|ALDH2, ENSG00000131069|ACSS2	2	ENSG00000150768|DLAT, ENSG00000134333|LDHA, ENSG00000082212|ME2	3	37	-3.61678
hsa04659	Organismal Systems	Immune system	Th17 cell differentiation	ENSG00000177606|JUN, ENSG00000080824|HSP90AA1, ENSG00000101096|NFATC2, ENSG00000096384|HSP90AB1, ENSG00000137265|IRF4, ENSG00000170345|FOS, ENSG00000159128|IFNGR2, ENSG00000147168|IL2RG, ENSG00000163513|TGFBR2, ENSG00000115415|STAT1, ENSG00000106546|AHR, ENSG00000109320|NFKB1, ENSG00000072736|NFATC3, ENSG00000107758|PPP3CB, ENSG00000162434|JAK1, ENSG00000198793|MTOR, ENSG00000159216|RUNX1, ENSG00…	20	974	187	9173	0.107	0.52195	ns	0.793364	ns	ENSG00000177606|JUN, ENSG00000080824|HSP90AA1, ENSG00000096384|HSP90AB1, ENSG00000170345|FOS, ENSG00000159128|IFNGR2	5	ENSG00000101096|NFATC2, ENSG00000137265|IRF4, ENSG00000147168|IL2RG, ENSG00000163513|TGFBR2, ENSG00000115415|STAT1, ENSG00000106546|AHR, ENSG00000109320|NFKB1, ENSG00000072736|NFATC3, ENSG00000107758|PPP3CB, ENSG00000162434|JAK1, ENSG00000198793|MTOR, ENSG00000159216|RUNX1, ENSG00000138814|PPP3CA, ENSG00000213341|CHUK, ENSG00000100030|MAPK1	15	96	-4.69486
hsa05130	Human Diseases	Infectious disease: bacterial	Pathogenic Escherichia coli infection	ENSG00000111057|KRT18, ENSG00000154229|PRKCA, ENSG00000136869|TLR4, ENSG00000134318|ROCK2, ENSG00000067900|ROCK1, ENSG00000196230|TUBB, ENSG00000164924|YWHAZ	7	974	64	9173	0.1094	0.526662	ns	0.796543	ns	ENSG00000111057|KRT18	1	ENSG00000154229|PRKCA, ENSG00000136869|TLR4, ENSG00000134318|ROCK2, ENSG00000067900|ROCK1, ENSG00000196230|TUBB, ENSG00000164924|YWHAZ	6	55	-2.83164
hsa00250	Metabolism	Amino acid metabolism	Alanine, aspartate and glutamate metabolism	ENSG00000185818|NAT8L, ENSG00000112294|ALDH5A1, ENSG00000115419|GLS, ENSG00000128059|PPAT	4	974	36	9173	0.1111	0.54085	ns	0.813952	ns	ENSG00000185818|NAT8L	1	ENSG00000112294|ALDH5A1, ENSG00000115419|GLS, ENSG00000128059|PPAT	3	31	-1.79605
hsa00240	Metabolism	Nucleotide metabolism	Pyrimidine metabolism	ENSG00000183696|UPP1, ENSG00000187097|ENTPD5, ENSG00000188641|DPYD, ENSG00000166548|TK2, ENSG00000048392|RRM2B, ENSG00000135318|NT5E	6	974	57	9173	0.1053	0.572653	ns	0.857568	ns	ENSG00000183696|UPP1	1	ENSG00000187097|ENTPD5, ENSG00000188641|DPYD, ENSG00000166548|TK2, ENSG00000048392|RRM2B, ENSG00000135318|NT5E	5	54	-3.81032
hsa00740	Metabolism	Metabolism of cofactors and vitamins	Riboflavin metabolism	ENSG00000090013|BLVRB	1	974	8	9173	0.125	0.592771	ns	0.883345	ns	ENSG00000090013|BLVRB	1		0	7	-0.755929
hsa04724	Organismal Systems	Nervous system	Glutamatergic synapse	ENSG00000123104|ITPR2, ENSG00000154229|PRKCA, ENSG00000168243|GNG4, ENSG00000166501|PRKCB, ENSG00000115419|GLS, ENSG00000107758|PPP3CB, ENSG00000149403|GRIK4, ENSG00000138814|PPP3CA, ENSG00000100030|MAPK1, ENSG00000100077|GRK3, ENSG00000182621|PLCB1, ENSG00000142875|PRKACB	12	974	118	9173	0.1017	0.60788	ns	0.897143	ns		0	ENSG00000123104|ITPR2, ENSG00000154229|PRKCA, ENSG00000168243|GNG4, ENSG00000166501|PRKCB, ENSG00000115419|GLS, ENSG00000107758|PPP3CB, ENSG00000149403|GRIK4, ENSG00000138814|PPP3CA, ENSG00000100030|MAPK1, ENSG00000100077|GRK3, ENSG00000182621|PLCB1, ENSG00000142875|PRKACB	12	104	-4.2165
hsa00650	Metabolism	Carbohydrate metabolism	Butanoate metabolism	ENSG00000113790|EHHADH, ENSG00000112294|ALDH5A1, ENSG00000087299|L2HGDH	3	974	29	9173	0.1034	0.607932	ns	0.897143	ns		0	ENSG00000113790|EHHADH, ENSG00000112294|ALDH5A1, ENSG00000087299|L2HGDH	3	22	-2.34521
hsa04658	Organismal Systems	Immune system	Th1 and Th2 cell differentiation	ENSG00000177606|JUN, ENSG00000101096|NFATC2, ENSG00000178573|MAF, ENSG00000184384|MAML2, ENSG00000168214|RBPJ, ENSG00000170345|FOS, ENSG00000134250|NOTCH2, ENSG00000159128|IFNGR2, ENSG00000147168|IL2RG, ENSG00000115415|STAT1, ENSG00000109320|NFKB1, ENSG00000072736|NFATC3, ENSG00000107758|PPP3CB, ENSG00000162434|JAK1, ENSG00000138814|PPP3CA, ENSG00000213341|CHUK, ENSG00000100030|MAPK1	17	974	168	9173	0.1012	0.621461	ns	0.912677	ns	ENSG00000177606|JUN, ENSG00000170345|FOS, ENSG00000159128|IFNGR2	3	ENSG00000101096|NFATC2, ENSG00000178573|MAF, ENSG00000184384|MAML2, ENSG00000168214|RBPJ, ENSG00000134250|NOTCH2, ENSG00000147168|IL2RG, ENSG00000115415|STAT1, ENSG00000109320|NFKB1, ENSG00000072736|NFATC3, ENSG00000107758|PPP3CB, ENSG00000162434|JAK1, ENSG00000138814|PPP3CA, ENSG00000213341|CHUK, ENSG00000100030|MAPK1	14	83	-3.95151
hsa00500	Metabolism	Carbohydrate metabolism	Starch and sucrose metabolism	ENSG00000159399|HK2, ENSG00000214013|GANC, ENSG00000165434|PGM2L1, ENSG00000163754|GYG1	4	974	40	9173	0.1	0.626609	ns	0.915813	ns		0	ENSG00000159399|HK2, ENSG00000214013|GANC, ENSG00000165434|PGM2L1, ENSG00000163754|GYG1	4	23	-3.96177
hsa00920	Metabolism	Energy metabolism	Sulfur metabolism	ENSG00000104331|BPNT2	1	974	9	9173	0.1111	0.636049	ns	0.917298	ns		0	ENSG00000104331|BPNT2	1	9	-1.66667
hsa00561	Metabolism	Lipid metabolism	Glycerolipid metabolism	ENSG00000111275|ALDH2, ENSG00000102780|DGKH, ENSG00000198814|GK, ENSG00000160216|AGPAT3, ENSG00000172954|LCLAT1, ENSG00000134324|LPIN1, ENSG00000204310|AGPAT1	7	974	71	9173	0.0986	0.639738	ns	0.917298	ns	ENSG00000111275|ALDH2	1	ENSG00000102780|DGKH, ENSG00000198814|GK, ENSG00000160216|AGPAT3, ENSG00000172954|LCLAT1, ENSG00000134324|LPIN1, ENSG00000204310|AGPAT1	6	50	-3.25269
hsa04974	Organismal Systems	Digestive system	Protein digestion and absorption	ENSG00000143153|ATP1B1, ENSG00000114270|COL7A1, ENSG00000163359|COL6A3, ENSG00000108821|COL1A1, ENSG00000196739|COL27A1, ENSG00000197635|DPP4, ENSG00000112394|SLC16A10, ENSG00000123643|SLC36A1, ENSG00000196549|MME, ENSG00000182871|COL18A1	10	974	101	9173	0.099	0.641026	ns	0.917298	ns	ENSG00000143153|ATP1B1, ENSG00000114270|COL7A1, ENSG00000108821|COL1A1, ENSG00000196739|COL27A1, ENSG00000197635|DPP4	5	ENSG00000163359|COL6A3, ENSG00000112394|SLC16A10, ENSG00000123643|SLC36A1, ENSG00000196549|MME, ENSG00000182871|COL18A1	5	76	-1.14708
hsa04727	Organismal Systems	Nervous system	GABAergic synapse	ENSG00000139112|GABARAPL1, ENSG00000154229|PRKCA, ENSG00000168243|GNG4, ENSG00000073969|NSF, ENSG00000115993|TRAK2, ENSG00000113327|GABRG2, ENSG00000166501|PRKCB, ENSG00000115419|GLS, ENSG00000171723|GPHN, ENSG00000142875|PRKACB	10	974	101	9173	0.099	0.641026	ns	0.917298	ns	ENSG00000139112|GABARAPL1	1	ENSG00000154229|PRKCA, ENSG00000168243|GNG4, ENSG00000073969|NSF, ENSG00000115993|TRAK2, ENSG00000113327|GABRG2, ENSG00000166501|PRKCB, ENSG00000115419|GLS, ENSG00000171723|GPHN, ENSG00000142875|PRKACB	9	72	-1.76777
hsa00770	Metabolism	Metabolism of cofactors and vitamins	Pantothenate and CoA biosynthesis	ENSG00000188641|DPYD, ENSG00000149313|AASDHPPT	2	974	20	9173	0.1	0.642712	ns	0.917298	ns		0	ENSG00000188641|DPYD, ENSG00000149313|AASDHPPT	2	15	-3.35659
hsa05032	Human Diseases	Substance dependence	Morphine addiction	ENSG00000205268|PDE7A, ENSG00000154229|PRKCA, ENSG00000168243|GNG4, ENSG00000065989|PDE4A, ENSG00000113327|GABRG2, ENSG00000166501|PRKCB, ENSG00000073417|PDE8A, ENSG00000152270|PDE3B, ENSG00000100077|GRK3, ENSG00000142875|PRKACB	10	974	102	9173	0.098	0.653538	ns	0.924637	ns		0	ENSG00000205268|PDE7A, ENSG00000154229|PRKCA, ENSG00000168243|GNG4, ENSG00000065989|PDE4A, ENSG00000113327|GABRG2, ENSG00000166501|PRKCB, ENSG00000073417|PDE8A, ENSG00000152270|PDE3B, ENSG00000100077|GRK3, ENSG00000142875|PRKACB	10	75	-3.00222
hsa00760	Metabolism	Metabolism of cofactors and vitamins	Nicotinate and nicotinamide metabolism	ENSG00000112992|NNT, ENSG00000004468|CD38, ENSG00000135318|NT5E	3	974	31	9173	0.0968	0.653937	ns	0.924637	ns		0	ENSG00000112992|NNT, ENSG00000004468|CD38, ENSG00000135318|NT5E	3	28	-1.13389
hsa05014	Human Diseases	Neurodegenerative disease	Amyotrophic lateral sclerosis	ENSG00000142168|SOD1, ENSG00000197442|MAP3K5, ENSG00000171791|BCL2, ENSG00000120868|APAF1, ENSG00000107758|PPP3CB, ENSG00000138814|PPP3CA	6	974	63	9173	0.0952	0.671913	ns	0.945656	ns	ENSG00000142168|SOD1	1	ENSG00000197442|MAP3K5, ENSG00000171791|BCL2, ENSG00000120868|APAF1, ENSG00000107758|PPP3CB, ENSG00000138814|PPP3CA	5	50	-2.96985
hsa04972	Organismal Systems	Digestive system	Pancreatic secretion	ENSG00000143153|ATP1B1, ENSG00000123104|ITPR2, ENSG00000154229|PRKCA, ENSG00000004468|CD38, ENSG00000064651|SLC12A2, ENSG00000166501|PRKCB, ENSG00000133019|CHRM3, ENSG00000074370|ATP2A3, ENSG00000058668|ATP2B4, ENSG00000182621|PLCB1	10	974	105	9173	0.0952	0.689562	ns	0.966023	ns	ENSG00000143153|ATP1B1	1	ENSG00000123104|ITPR2, ENSG00000154229|PRKCA, ENSG00000004468|CD38, ENSG00000064651|SLC12A2, ENSG00000166501|PRKCB, ENSG00000133019|CHRM3, ENSG00000074370|ATP2A3, ENSG00000058668|ATP2B4, ENSG00000182621|PLCB1	9	73	-4.09644
hsa03410	Genetic Information Processing	Replication and repair	Base excision repair	ENSG00000102699|PARP4, ENSG00000005156|LIG3, ENSG00000076248|UNG	3	974	33	9173	0.0909	0.695938	ns	0.968527	ns		0	ENSG00000102699|PARP4, ENSG00000005156|LIG3, ENSG00000076248|UNG	3	33	-3.30748
hsa04932	Human Diseases	Endocrine and metabolic disease	Non-alcoholic fatty liver disease	ENSG00000177606|JUN, ENSG00000175197|DDIT3, ENSG00000259112|NDUFC2-KCTD14, ENSG00000184557|SOCS3, ENSG00000245848|CEBPA, ENSG00000128272|ATF4, ENSG00000165806|CASP7, ENSG00000197442|MAP3K5, ENSG00000145675|PIK3R1, ENSG00000186951|PPARA, ENSG00000109320|NFKB1, ENSG00000051382|PIK3CB, ENSG00000117020|AKT3, ENSG00000082701|GSK3B, ENSG00000160194|NDUFV3, ENSG00000171105|INSR, ENSG00000169047|IRS1	17	974	176	9173	0.0966	0.697722	ns	0.968527	ns	ENSG00000177606|JUN, ENSG00000175197|DDIT3, ENSG00000259112|NDUFC2-KCTD14, ENSG00000184557|SOCS3, ENSG00000245848|CEBPA, ENSG00000128272|ATF4, ENSG00000165806|CASP7	7	ENSG00000197442|MAP3K5, ENSG00000145675|PIK3R1, ENSG00000186951|PPARA, ENSG00000109320|NFKB1, ENSG00000051382|PIK3CB, ENSG00000117020|AKT3, ENSG00000082701|GSK3B, ENSG00000160194|NDUFV3, ENSG00000171105|INSR, ENSG00000169047|IRS1	10	142	-3.27281
hsa00071	Metabolism	Lipid metabolism	Fatty acid degradation	ENSG00000111275|ALDH2, ENSG00000113790|EHHADH, ENSG00000196177|ACADSB, ENSG00000110090|CPT1A	4	974	44	9173	0.0909	0.701433	ns	0.969253	ns	ENSG00000111275|ALDH2	1	ENSG00000113790|EHHADH, ENSG00000196177|ACADSB, ENSG00000110090|CPT1A	3	37	-2.63038
hsa00130	Metabolism	Metabolism of cofactors and vitamins	Ubiquinone and other terpenoid-quinone biosynthesis	ENSG00000196715|VKORC1L1	1	974	11	9173	0.0909	0.709307	ns	0.975698	ns		0	ENSG00000196715|VKORC1L1	1	10	-1.89737
hsa05133	Human Diseases	Infectious disease: bacterial	Pertussis	ENSG00000177606|JUN, ENSG00000161638|ITGA5, ENSG00000165806|CASP7, ENSG00000170345|FOS, ENSG00000136869|TLR4, ENSG00000109320|NFKB1, ENSG00000198668|CALM1, ENSG00000175104|TRAF6, ENSG00000100030|MAPK1	9	974	97	9173	0.0928	0.714873	ns	0.978925	ns	ENSG00000177606|JUN, ENSG00000161638|ITGA5, ENSG00000165806|CASP7, ENSG00000170345|FOS	4	ENSG00000136869|TLR4, ENSG00000109320|NFKB1, ENSG00000198668|CALM1, ENSG00000175104|TRAF6, ENSG00000100030|MAPK1	5	68	-2.30409
hsa04512	Environmental Information Processing	Signaling molecules and interaction	ECM-receptor interaction	ENSG00000161638|ITGA5, ENSG00000115414|FN1, ENSG00000142798|HSPG2, ENSG00000163359|COL6A3, ENSG00000108821|COL1A1, ENSG00000124145|SDC4, ENSG00000135218|CD36, ENSG00000115232|ITGA4, ENSG00000072571|HMMR	9	974	98	9173	0.0918	0.726278	ns	0.990083	ns	ENSG00000161638|ITGA5, ENSG00000115414|FN1, ENSG00000142798|HSPG2, ENSG00000108821|COL1A1, ENSG00000124145|SDC4, ENSG00000135218|CD36	6	ENSG00000163359|COL6A3, ENSG00000115232|ITGA4, ENSG00000072571|HMMR	3	77	-0.455842
hsa04976	Organismal Systems	Digestive system	Bile secretion	ENSG00000143153|ATP1B1, ENSG00000085563|ABCB1, ENSG00000143819|EPHX1, ENSG00000130164|LDLR, ENSG00000125257|ABCC4, ENSG00000117394|SLC2A1, ENSG00000142875|PRKACB	7	974	78	9173	0.0897	0.735497	ns	0.991057	ns	ENSG00000143153|ATP1B1, ENSG00000085563|ABCB1, ENSG00000143819|EPHX1, ENSG00000130164|LDLR	4	ENSG00000125257|ABCC4, ENSG00000117394|SLC2A1, ENSG00000142875|PRKACB	3	54	-2.31341
hsa00970	Genetic Information Processing	Translation	Aminoacyl-tRNA biosynthesis	ENSG00000067704|IARS2, ENSG00000116120|FARSB, ENSG00000247626|MARS2, ENSG00000117593|DARS2, ENSG00000133706|LARS1	5	974	57	9173	0.0877	0.737846	ns	0.991057	ns		0	ENSG00000067704|IARS2, ENSG00000116120|FARSB, ENSG00000247626|MARS2, ENSG00000117593|DARS2, ENSG00000133706|LARS1	5	44	-2.7136
hsa00340	Metabolism	Amino acid metabolism	Histidine metabolism	ENSG00000111275|ALDH2, ENSG00000156017|CARNMT1	2	974	24	9173	0.0833	0.740033	ns	0.991057	ns	ENSG00000111275|ALDH2	1	ENSG00000156017|CARNMT1	1	20	-0.894427
hsa00515	Metabolism	Glycan biosynthesis and metabolism	Mannose type O-glycan biosynthesis	ENSG00000185900|POMK, ENSG00000106692|FKTN	2	974	24	9173	0.0833	0.740033	ns	0.991057	ns		0	ENSG00000185900|POMK, ENSG00000106692|FKTN	2	23	-2.9192
hsa03030	Genetic Information Processing	Replication and repair	DNA replication	ENSG00000101868|POLA1, ENSG00000014138|POLA2, ENSG00000138346|DNA2	3	974	37	9173	0.0811	0.76813	ns	1	ns		0	ENSG00000101868|POLA1, ENSG00000014138|POLA2, ENSG00000138346|DNA2	3	35	-4.90189
hsa04964	Organismal Systems	Excretory system	Proximal tubule bicarbonate reclamation	ENSG00000143153|ATP1B1, ENSG00000115419|GLS	2	974	26	9173	0.0769	0.779586	ns	1	ns	ENSG00000143153|ATP1B1	1	ENSG00000115419|GLS	1	19	-1.60591
hsa05010	Human Diseases	Neurodegenerative disease	Alzheimer disease	ENSG00000259112|NDUFC2-KCTD14, ENSG00000123104|ITPR2, ENSG00000165806|CASP7, ENSG00000137845|ADAM10, ENSG00000120868|APAF1, ENSG00000119912|IDE, ENSG00000107758|PPP3CB, ENSG00000196549|MME, ENSG00000198668|CALM1, ENSG00000082701|GSK3B, ENSG00000228253|MT-ATP8, ENSG00000138814|PPP3CA, ENSG00000138613|APH1B, ENSG00000160194|NDUFV3, ENSG00000100030|MAPK1, ENSG00000186318|BACE1, ENSG00000074370|ATP2A…	18	974	197	9173	0.0914	0.784802	ns	1	ns	ENSG00000259112|NDUFC2-KCTD14, ENSG00000165806|CASP7	2	ENSG00000123104|ITPR2, ENSG00000137845|ADAM10, ENSG00000120868|APAF1, ENSG00000119912|IDE, ENSG00000107758|PPP3CB, ENSG00000196549|MME, ENSG00000198668|CALM1, ENSG00000082701|GSK3B, ENSG00000228253|MT-ATP8, ENSG00000138814|PPP3CA, ENSG00000138613|APH1B, ENSG00000160194|NDUFV3, ENSG00000100030|MAPK1, ENSG00000186318|BACE1, ENSG00000074370|ATP2A3, ENSG00000182621|PLCB1	16	163	-3.28969
hsa00533	Metabolism	Glycan biosynthesis and metabolism	Glycosaminoglycan biosynthesis - keratan sulfate	ENSG00000033170|FUT8	1	974	14	9173	0.0714	0.792518	ns	1	ns		0	ENSG00000033170|FUT8	1	14	-2.13809
hsa04979	Organismal Systems	Digestive system	Cholesterol metabolism	ENSG00000135218|CD36, ENSG00000130164|LDLR, ENSG00000134243|SORT1, ENSG00000057252|SOAT1	4	974	51	9173	0.0784	0.805061	ns	1	ns	ENSG00000135218|CD36, ENSG00000130164|LDLR	2	ENSG00000134243|SORT1, ENSG00000057252|SOAT1	2	45	-0.298142
hsa05034	Human Diseases	Substance dependence	Alcoholism	ENSG00000182158|CREB3L2, ENSG00000115904|SOS1, ENSG00000163517|HDAC11, ENSG00000128272|ATF4, ENSG00000168243|GNG4, ENSG00000157764|BRAF, ENSG00000068024|HDAC4, ENSG00000100485|SOS2, ENSG00000213281|NRAS, ENSG00000198668|CALM1, ENSG00000152495|CAMK4, ENSG00000099284|MACROH2A2, ENSG00000118260|CREB1, ENSG00000100030|MAPK1, ENSG00000196787|H2AC11, ENSG00000158406|H4C8, ENSG00000125740|FOSB	17	974	190	9173	0.0895	0.807253	ns	1	ns	ENSG00000163517|HDAC11, ENSG00000128272|ATF4	2	ENSG00000182158|CREB3L2, ENSG00000115904|SOS1, ENSG00000168243|GNG4, ENSG00000157764|BRAF, ENSG00000068024|HDAC4, ENSG00000100485|SOS2, ENSG00000213281|NRAS, ENSG00000198668|CALM1, ENSG00000152495|CAMK4, ENSG00000099284|MACROH2A2, ENSG00000118260|CREB1, ENSG00000100030|MAPK1, ENSG00000196787|H2AC11, ENSG00000158406|H4C8, ENSG00000125740|FOSB	15	162	-3.69267
hsa00010	Metabolism	Carbohydrate metabolism	Glycolysis / Gluconeogenesis	ENSG00000111275|ALDH2, ENSG00000111674|ENO2, ENSG00000131069|ACSS2, ENSG00000159399|HK2, ENSG00000150768|DLAT, ENSG00000134333|LDHA	6	974	74	9173	0.0811	0.811784	ns	1	ns	ENSG00000111275|ALDH2, ENSG00000111674|ENO2, ENSG00000131069|ACSS2	3	ENSG00000159399|HK2, ENSG00000150768|DLAT, ENSG00000134333|LDHA	3	56	-3.87529
hsa01040	Metabolism	Lipid metabolism	Biosynthesis of unsaturated fatty acids	ENSG00000097021|ACOT7, ENSG00000170522|ELOVL6	2	974	28	9173	0.0714	0.813761	ns	1	ns	ENSG00000097021|ACOT7	1	ENSG00000170522|ELOVL6	1	26	-2.15728
hsa00603	Metabolism	Glycan biosynthesis and metabolism	Glycosphingolipid biosynthesis - globo and isoglobo series	ENSG00000174951|FUT1	1	974	15	9173	0.0667	0.814582	ns	1	ns	ENSG00000174951|FUT1	1		0	14	-0.801784
hsa05340	Human Diseases	Immune disease	Primary immunodeficiency	ENSG00000179583|CIITA, ENSG00000147168|IL2RG, ENSG00000081237|PTPRC, ENSG00000076248|UNG	4	974	52	9173	0.0769	0.81717	ns	1	ns		0	ENSG00000179583|CIITA, ENSG00000147168|IL2RG, ENSG00000081237|PTPRC, ENSG00000076248|UNG	4	31	-2.51447
hsa04913	Organismal Systems	Endocrine system	Ovarian steroidogenesis	ENSG00000130164|LDLR, ENSG00000140443|IGF1R, ENSG00000171105|INSR, ENSG00000142875|PRKACB	4	974	53	9173	0.0755	0.828654	ns	1	ns	ENSG00000130164|LDLR	1	ENSG00000140443|IGF1R, ENSG00000171105|INSR, ENSG00000142875|PRKACB	3	40	-1.73925
hsa00601	Metabolism	Glycan biosynthesis and metabolism	Glycosphingolipid biosynthesis - lacto and neolacto series	ENSG00000174951|FUT1, ENSG00000064225|ST3GAL6	2	974	29	9173	0.069	0.829008	ns	1	ns	ENSG00000174951|FUT1	1	ENSG00000064225|ST3GAL6	1	25	-2.4
hsa00730	Metabolism	Metabolism of cofactors and vitamins	Thiamine metabolism	ENSG00000196511|TPK1	1	974	16	9173	0.0625	0.834302	ns	1	ns		0	ENSG00000196511|TPK1	1	16	-0.25
hsa03008	Genetic Information Processing	Translation	Ribosome biogenesis in eukaryotes	ENSG00000112159|MDN1, ENSG00000119285|HEATR1, ENSG00000113360|DROSHA, ENSG00000134987|WDR36, ENSG00000065183|WDR3, ENSG00000140598|EFL1, ENSG00000058729|RIOK2, ENSG00000163811|WDR43, ENSG00000164338|UTP15	9	974	111	9173	0.0811	0.846765	ns	1	ns		0	ENSG00000112159|MDN1, ENSG00000119285|HEATR1, ENSG00000113360|DROSHA, ENSG00000134987|WDR36, ENSG00000065183|WDR3, ENSG00000140598|EFL1, ENSG00000058729|RIOK2, ENSG00000163811|WDR43, ENSG00000164338|UTP15	9	91	-6.18488
hsa03040	Genetic Information Processing	Transcription	Spliceosome	ENSG00000173110|HSPA6, ENSG00000204389|HSPA1A, ENSG00000204388|HSPA1B, ENSG00000109971|HSPA8, ENSG00000126803|HSPA2, ENSG00000161265|U2AF1L4, ENSG00000136937|NCBP1, ENSG00000145833|DDX46, ENSG00000174231|PRPF8, ENSG00000021776|AQR, ENSG00000119707|RBM25, ENSG00000189091|SF3B3, ENSG00000263465|SRSF8, ENSG00000109606|DHX15, ENSG00000115524|SF3B1	15	974	176	9173	0.0852	0.850502	ns	1	ns	ENSG00000173110|HSPA6, ENSG00000204389|HSPA1A, ENSG00000204388|HSPA1B, ENSG00000109971|HSPA8, ENSG00000126803|HSPA2, ENSG00000161265|U2AF1L4	6	ENSG00000136937|NCBP1, ENSG00000145833|DDX46, ENSG00000174231|PRPF8, ENSG00000021776|AQR, ENSG00000119707|RBM25, ENSG00000189091|SF3B3, ENSG00000263465|SRSF8, ENSG00000109606|DHX15, ENSG00000115524|SF3B1	9	132	-3.74267
hsa05140	Human Diseases	Infectious disease: parasitic	Leishmaniasis	ENSG00000177606|JUN, ENSG00000170345|FOS, ENSG00000136869|TLR4, ENSG00000159128|IFNGR2, ENSG00000135341|MAP3K7, ENSG00000115232|ITGA4, ENSG00000115415|STAT1, ENSG00000109320|NFKB1, ENSG00000055208|TAB2, ENSG00000166501|PRKCB, ENSG00000175104|TRAF6, ENSG00000162434|JAK1, ENSG00000100030|MAPK1	13	974	155	9173	0.0839	0.852134	ns	1	ns	ENSG00000177606|JUN, ENSG00000170345|FOS, ENSG00000159128|IFNGR2	3	ENSG00000136869|TLR4, ENSG00000135341|MAP3K7, ENSG00000115232|ITGA4, ENSG00000115415|STAT1, ENSG00000109320|NFKB1, ENSG00000055208|TAB2, ENSG00000166501|PRKCB, ENSG00000175104|TRAF6, ENSG00000162434|JAK1, ENSG00000100030|MAPK1	10	65	-3.47297
hsa00030	Metabolism	Carbohydrate metabolism	Pentose phosphate pathway	ENSG00000049239|H6PD, ENSG00000101911|PRPS2	2	974	31	9173	0.0645	0.856168	ns	1	ns		0	ENSG00000049239|H6PD, ENSG00000101911|PRPS2	2	28	-2.64575
hsa04744	Organismal Systems	Sensory system	Phototransduction	ENSG00000074621|SLC24A1, ENSG00000198668|CALM1	2	974	31	9173	0.0645	0.856168	ns	1	ns		0	ENSG00000074621|SLC24A1, ENSG00000198668|CALM1	2	19	-1.60591
hsa05143	Human Diseases	Infectious disease: parasitic	African trypanosomiasis	ENSG00000154229|PRKCA, ENSG00000166501|PRKCB, ENSG00000182621|PLCB1	3	974	44	9173	0.0682	0.860436	ns	1	ns		0	ENSG00000154229|PRKCA, ENSG00000166501|PRKCB, ENSG00000182621|PLCB1	3	31	-1.25724
hsa00120	Metabolism	Lipid metabolism	Primary bile acid biosynthesis	ENSG00000099377|HSD3B7	1	974	18	9173	0.0556	0.867679	ns	1	ns	ENSG00000099377|HSD3B7	1		0	11	-1.50756
hsa00910	Metabolism	Energy metabolism	Nitrogen metabolism	ENSG00000178538|CA8	1	974	18	9173	0.0556	0.867679	ns	1	ns		0	ENSG00000178538|CA8	1	12	-1.44338
hsa04726	Organismal Systems	Nervous system	Serotonergic synapse	ENSG00000120129|DUSP1, ENSG00000123104|ITPR2, ENSG00000154229|PRKCA, ENSG00000168243|GNG4, ENSG00000157764|BRAF, ENSG00000166501|PRKCB, ENSG00000213281|NRAS, ENSG00000100030|MAPK1, ENSG00000182621|PLCB1, ENSG00000142875|PRKACB	10	974	127	9173	0.0787	0.879533	ns	1	ns	ENSG00000120129|DUSP1	1	ENSG00000123104|ITPR2, ENSG00000154229|PRKCA, ENSG00000168243|GNG4, ENSG00000157764|BRAF, ENSG00000166501|PRKCB, ENSG00000213281|NRAS, ENSG00000100030|MAPK1, ENSG00000182621|PLCB1, ENSG00000142875|PRKACB	9	95	-2.66754
hsa00564	Metabolism	Lipid metabolism	Glycerophospholipid metabolism	ENSG00000087085|ACHE, ENSG00000102780|DGKH, ENSG00000152642|GPD1L, ENSG00000160216|AGPAT3, ENSG00000172954|LCLAT1, ENSG00000139163|ETNK1, ENSG00000110721|CHKA, ENSG00000134324|LPIN1, ENSG00000204310|AGPAT1	9	974	117	9173	0.0769	0.886068	ns	1	ns	ENSG00000087085|ACHE	1	ENSG00000102780|DGKH, ENSG00000152642|GPD1L, ENSG00000160216|AGPAT3, ENSG00000172954|LCLAT1, ENSG00000139163|ETNK1, ENSG00000110721|CHKA, ENSG00000134324|LPIN1, ENSG00000204310|AGPAT1	8	90	-4.21637
hsa00062	Metabolism	Lipid metabolism	Fatty acid elongation	ENSG00000097021|ACOT7, ENSG00000170522|ELOVL6	2	974	34	9173	0.0588	0.889574	ns	1	ns	ENSG00000097021|ACOT7	1	ENSG00000170522|ELOVL6	1	26	-2.35339
hsa00052	Metabolism	Carbohydrate metabolism	Galactose metabolism	ENSG00000159399|HK2, ENSG00000214013|GANC	2	974	34	9173	0.0588	0.889574	ns	1	ns		0	ENSG00000159399|HK2, ENSG00000214013|GANC	2	24	-4.28661
hsa00100	Metabolism	Lipid metabolism	Steroid biosynthesis	ENSG00000057252|SOAT1	1	974	21	9173	0.0476	0.905582	ns	1	ns		0	ENSG00000057252|SOAT1	1	18	-1.88562
hsa04714	Organismal Systems	Environmental adaptation	Thermogenesis	ENSG00000259112|NDUFC2-KCTD14, ENSG00000049618|ARID1B, ENSG00000082014|SMARCD3, ENSG00000182158|CREB3L2, ENSG00000115904|SOS1, ENSG00000197442|MAP3K5, ENSG00000205683|DPF3, ENSG00000080503|SMARCA2, ENSG00000117713|ARID1A, ENSG00000071242|RPS6KA2, ENSG00000116985|BMP8B, ENSG00000100485|SOS2, ENSG00000173473|SMARCC1, ENSG00000110090|CPT1A, ENSG00000213281|NRAS, ENSG00000198793|MTOR, ENSG00000115548…	21	974	252	9173	0.0833	0.906336	ns	1	ns	ENSG00000259112|NDUFC2-KCTD14, ENSG00000082014|SMARCD3	2	ENSG00000049618|ARID1B, ENSG00000182158|CREB3L2, ENSG00000115904|SOS1, ENSG00000197442|MAP3K5, ENSG00000205683|DPF3, ENSG00000080503|SMARCA2, ENSG00000117713|ARID1A, ENSG00000071242|RPS6KA2, ENSG00000116985|BMP8B, ENSG00000100485|SOS2, ENSG00000173473|SMARCC1, ENSG00000110090|CPT1A, ENSG00000213281|NRAS, ENSG00000198793|MTOR, ENSG00000115548|KDM3A, ENSG00000228253|MT-ATP8, ENSG00000118260|CREB1, …	19	219	-4.93288
hsa00520	Metabolism	Carbohydrate metabolism	Amino sugar and nucleotide sugar metabolism	ENSG00000159399|HK2, ENSG00000117143|UAP1, ENSG00000170191|NANP	3	974	50	9173	0.06	0.912126	ns	1	ns		0	ENSG00000159399|HK2, ENSG00000117143|UAP1, ENSG00000170191|NANP	3	46	-5.01303
hsa02010	Environmental Information Processing	Membrane transport	ABC transporters	ENSG00000085563|ABCB1, ENSG00000119688|ABCD4, ENSG00000135776|ABCB10, ENSG00000125257|ABCC4	4	974	63	9173	0.0635	0.913656	ns	1	ns	ENSG00000085563|ABCB1, ENSG00000119688|ABCD4	2	ENSG00000135776|ABCB10, ENSG00000125257|ABCC4	2	36	-2
hsa04977	Organismal Systems	Digestive system	Vitamin digestion and absorption	ENSG00000076351|SLC46A1	1	974	25	9173	0.04	0.939807	ns	1	ns		0	ENSG00000076351|SLC46A1	1	19	-3.21182
hsa05144	Human Diseases	Infectious disease: parasitic	Malaria	ENSG00000135218|CD36, ENSG00000136869|TLR4, ENSG00000005844|ITGAL	3	974	55	9173	0.0545	0.941177	ns	1	ns	ENSG00000135218|CD36	1	ENSG00000136869|TLR4, ENSG00000005844|ITGAL	2	41	-1.40556
hsa00260	Metabolism	Amino acid metabolism	Glycine, serine and threonine metabolism	ENSG00000116761|CTH, ENSG00000178445|GLDC	2	974	41	9173	0.0488	0.941515	ns	1	ns	ENSG00000116761|CTH	1	ENSG00000178445|GLDC	1	34	-1.37199
hsa04146	Cellular Processes	Transport and catabolism	Peroxisome	ENSG00000142168|SOD1, ENSG00000140284|SLC27A2, ENSG00000119688|ABCD4, ENSG00000113790|EHHADH, ENSG00000108733|PEX12, ENSG00000127980|PEX1	6	974	94	9173	0.0638	0.943252	ns	1	ns	ENSG00000142168|SOD1, ENSG00000140284|SLC27A2, ENSG00000119688|ABCD4	3	ENSG00000113790|EHHADH, ENSG00000108733|PEX12, ENSG00000127980|PEX1	3	77	-4.78634
hsa03420	Genetic Information Processing	Replication and repair	Nucleotide excision repair	ENSG00000175595|ERCC4, ENSG00000158290|CUL4B, ENSG00000134899|ERCC5	3	974	56	9173	0.0536	0.945797	ns	1	ns		0	ENSG00000175595|ERCC4, ENSG00000158290|CUL4B, ENSG00000134899|ERCC5	3	45	-4.17399
hsa00511	Metabolism	Glycan biosynthesis and metabolism	Other glycan degradation	ENSG00000162139|NEU3	1	974	27	9173	0.037	0.951943	ns	1	ns		0	ENSG00000162139|NEU3	1	17	-0.727607
hsa05412	Human Diseases	Cardiovascular disease	Arrhythmogenic right ventricular cardiomyopathy	ENSG00000161638|ITGA5, ENSG00000057294|PKP2, ENSG00000138795|LEF1, ENSG00000115232|ITGA4	4	974	74	9173	0.0541	0.961896	ns	1	ns	ENSG00000161638|ITGA5	1	ENSG00000057294|PKP2, ENSG00000138795|LEF1, ENSG00000115232|ITGA4	3	65	-0.992278
hsa00860	Metabolism	Metabolism of cofactors and vitamins	Porphyrin metabolism	ENSG00000100292|HMOX1, ENSG00000090013|BLVRB	2	974	46	9173	0.0435	0.96334	ns	1	ns	ENSG00000100292|HMOX1, ENSG00000090013|BLVRB	2		0	28	-2.64575
hsa00053	Metabolism	Carbohydrate metabolism	Ascorbate and aldarate metabolism	ENSG00000111275|ALDH2	1	974	30	9173	0.0333	0.965721	ns	1	ns	ENSG00000111275|ALDH2	1		0	14	-1.33631
hsa04975	Organismal Systems	Digestive system	Fat digestion and absorption	ENSG00000135218|CD36, ENSG00000204310|AGPAT1	2	974	49	9173	0.0408	0.972419	ns	1	ns	ENSG00000135218|CD36	1	ENSG00000204310|AGPAT1	1	26	-0.588348
hsa00020	Metabolism	Carbohydrate metabolism	Citrate cycle (TCA cycle)	ENSG00000150768|DLAT	1	974	32	9173	0.0312	0.972636	ns	1	ns		0	ENSG00000150768|DLAT	1	29	-2.78543
hsa04723	Organismal Systems	Nervous system	Retrograde endocannabinoid signaling	ENSG00000259112|NDUFC2-KCTD14, ENSG00000123104|ITPR2, ENSG00000154229|PRKCA, ENSG00000168243|GNG4, ENSG00000113327|GABRG2, ENSG00000166501|PRKCB, ENSG00000161048|NAPEPLD, ENSG00000160194|NDUFV3, ENSG00000100030|MAPK1, ENSG00000182621|PLCB1, ENSG00000142875|PRKACB	11	974	168	9173	0.0655	0.974695	ns	1	ns	ENSG00000259112|NDUFC2-KCTD14	1	ENSG00000123104|ITPR2, ENSG00000154229|PRKCA, ENSG00000168243|GNG4, ENSG00000113327|GABRG2, ENSG00000166501|PRKCB, ENSG00000161048|NAPEPLD, ENSG00000160194|NDUFV3, ENSG00000100030|MAPK1, ENSG00000182621|PLCB1, ENSG00000142875|PRKACB	10	130	-2.71888
hsa00051	Metabolism	Carbohydrate metabolism	Fructose and mannose metabolism	ENSG00000159399|HK2	1	974	34	9173	0.0294	0.978157	ns	1	ns		0	ENSG00000159399|HK2	1	32	-4.24264
hsa00983	Metabolism	Xenobiotics biodegradation and metabolism	Drug metabolism - other enzymes	ENSG00000183696|UPP1, ENSG00000188641|DPYD, ENSG00000166548|TK2, ENSG00000048392|RRM2B	4	974	85	9173	0.0471	0.984044	ns	1	ns	ENSG00000183696|UPP1	1	ENSG00000188641|DPYD, ENSG00000166548|TK2, ENSG00000048392|RRM2B	3	56	-3.0735
hsa04060	Environmental Information Processing	Signaling molecules and interaction	Cytokine-cytokine receptor interaction	ENSG00000277632|CCL3, ENSG00000006327|TNFRSF12A, ENSG00000173530|TNFRSF10D, ENSG00000163823|CCR1, ENSG00000110324|IL10RA, ENSG00000142166|IFNAR1, ENSG00000172349|IL16, ENSG00000125378|BMP4, ENSG00000159128|IFNGR2, ENSG00000147168|IL2RG, ENSG00000160791|CCR5, ENSG00000163513|TGFBR2, ENSG00000169245|CXCL10, ENSG00000116985|BMP8B, ENSG00000159110|IFNAR2, ENSG00000115170|ACVR1, ENSG00000204217|BMPR2,…	24	974	332	9173	0.0723	0.987027	ns	1	ns	ENSG00000277632|CCL3, ENSG00000006327|TNFRSF12A, ENSG00000173530|TNFRSF10D, ENSG00000110324|IL10RA, ENSG00000125378|BMP4, ENSG00000159128|IFNGR2	6	ENSG00000163823|CCR1, ENSG00000142166|IFNAR1, ENSG00000172349|IL16, ENSG00000147168|IL2RG, ENSG00000160791|CCR5, ENSG00000163513|TGFBR2, ENSG00000169245|CXCL10, ENSG00000116985|BMP8B, ENSG00000159110|IFNAR2, ENSG00000115170|ACVR1, ENSG00000204217|BMPR2, ENSG00000186810|CXCR3, ENSG00000112964|GHR, ENSG00000100368|CSF2RB, ENSG00000243646|IL10RB, ENSG00000048462|TNFRSF17, ENSG00000184451|CCR10, ENSG…	18	204	-2.38048
hsa00480	Metabolism	Metabolism of other amino acids	Glutathione metabolism	ENSG00000128965|CHAC1, ENSG00000048392|RRM2B	2	974	60	9173	0.0333	0.990501	ns	1	ns	ENSG00000128965|CHAC1	1	ENSG00000048392|RRM2B	1	46	-2.35907
hsa05033	Human Diseases	Substance dependence	Nicotine addiction	ENSG00000113327|GABRG2	1	974	42	9173	0.0238	0.991136	ns	1	ns		0	ENSG00000113327|GABRG2	1	29	-0.371391
hsa05323	Human Diseases	Immune disease	Rheumatoid arthritis	ENSG00000177606|JUN, ENSG00000277632|CCL3, ENSG00000170345|FOS, ENSG00000136869|TLR4, ENSG00000005844|ITGAL, ENSG00000033627|ATP6V0A1, ENSG00000213760|ATP6V1G2, ENSG00000178562|CD28, ENSG00000143882|ATP6V1C2, ENSG00000100554|ATP6V1D, ENSG00000185344|ATP6V0A2	11	974	189	9173	0.0582	0.992856	ns	1	ns	ENSG00000177606|JUN, ENSG00000277632|CCL3, ENSG00000170345|FOS	3	ENSG00000136869|TLR4, ENSG00000005844|ITGAL, ENSG00000033627|ATP6V0A1, ENSG00000213760|ATP6V1G2, ENSG00000178562|CD28, ENSG00000143882|ATP6V1C2, ENSG00000100554|ATP6V1D, ENSG00000185344|ATP6V0A2	8	76	-2.40887
hsa03050	Genetic Information Processing	Folding, sorting and degradation	Proteasome	ENSG00000136930|PSMB7, ENSG00000068878|PSME4	2	974	64	9173	0.0312	0.9936	ns	1	ns	ENSG00000136930|PSMB7	1	ENSG00000068878|PSME4	1	44	1.65831
hsa00190	Metabolism	Energy metabolism	Oxidative phosphorylation	ENSG00000259112|NDUFC2-KCTD14, ENSG00000033627|ATP6V0A1, ENSG00000213760|ATP6V1G2, ENSG00000143882|ATP6V1C2, ENSG00000228253|MT-ATP8, ENSG00000160194|NDUFV3, ENSG00000100554|ATP6V1D, ENSG00000185344|ATP6V0A2	8	974	157	9173	0.051	0.995538	ns	1	ns	ENSG00000259112|NDUFC2-KCTD14	1	ENSG00000033627|ATP6V0A1, ENSG00000213760|ATP6V1G2, ENSG00000143882|ATP6V1C2, ENSG00000228253|MT-ATP8, ENSG00000160194|NDUFV3, ENSG00000100554|ATP6V1D, ENSG00000185344|ATP6V0A2	7	126	-2.049
hsa00565	Metabolism	Lipid metabolism	Ether lipid metabolism	ENSG00000174607|UGT8	1	974	49	9173	0.0204	0.995977	ns	1	ns		0	ENSG00000174607|UGT8	1	40	-2.37171
hsa05321	Human Diseases	Immune disease	Inflammatory bowel disease	ENSG00000177606|JUN, ENSG00000178573|MAF, ENSG00000136869|TLR4, ENSG00000159128|IFNGR2, ENSG00000147168|IL2RG, ENSG00000115415|STAT1, ENSG00000109320|NFKB1	7	974	145	9173	0.0483	0.996037	ns	1	ns	ENSG00000177606|JUN, ENSG00000159128|IFNGR2	2	ENSG00000178573|MAF, ENSG00000136869|TLR4, ENSG00000147168|IL2RG, ENSG00000115415|STAT1, ENSG00000109320|NFKB1	5	53	-2.19777
hsa05012	Human Diseases	Neurodegenerative disease	Parkinson disease	ENSG00000259112|NDUFC2-KCTD14, ENSG00000170315|UBB, ENSG00000169100|SLC25A6, ENSG00000120868|APAF1, ENSG00000132388|UBE2G1, ENSG00000228253|MT-ATP8, ENSG00000160194|NDUFV3, ENSG00000142875|PRKACB	8	974	160	9173	0.05	0.996402	ns	1	ns	ENSG00000259112|NDUFC2-KCTD14, ENSG00000170315|UBB, ENSG00000169100|SLC25A6	3	ENSG00000120868|APAF1, ENSG00000132388|UBE2G1, ENSG00000228253|MT-ATP8, ENSG00000160194|NDUFV3, ENSG00000142875|PRKACB	5	135	-2.58199
hsa05168	Human Diseases	Infectious disease: viral	Herpes simplex virus 1 infection	ENSG00000213928|IRF9, ENSG00000161638|ITGA5, ENSG00000196150|ZNF250, ENSG00000184557|SOCS3, ENSG00000185507|IRF7, ENSG00000184517|ZFP1, ENSG00000111335|OAS2, ENSG00000142166|IFNAR1, ENSG00000171791|BCL2, ENSG00000159128|IFNGR2, ENSG00000120868|APAF1, ENSG00000145675|PIK3R1, ENSG00000135341|MAP3K7, ENSG00000197024|ZNF398, ENSG00000115415|STAT1, ENSG00000159110|IFNAR2, ENSG00000198466|ZNF587, ENSG0…	52	974	673	9173	0.0773	0.99644	ns	1	ns	ENSG00000213928|IRF9, ENSG00000161638|ITGA5, ENSG00000196150|ZNF250, ENSG00000184557|SOCS3, ENSG00000185507|IRF7, ENSG00000159128|IFNGR2	6	ENSG00000184517|ZFP1, ENSG00000111335|OAS2, ENSG00000142166|IFNAR1, ENSG00000171791|BCL2, ENSG00000120868|APAF1, ENSG00000145675|PIK3R1, ENSG00000135341|MAP3K7, ENSG00000197024|ZNF398, ENSG00000115415|STAT1, ENSG00000159110|IFNAR2, ENSG00000198466|ZNF587, ENSG00000109320|NFKB1, ENSG00000131323|TRAF3, ENSG00000128829|EIF2AK4, ENSG00000055208|TAB2, ENSG00000171466|ZNF562, ENSG00000086232|EIF2AK1, E…	46	450	-8.6267
hsa05204	Human Diseases	Cancer: overview	Chemical carcinogenesis - DNA adducts	ENSG00000143819|EPHX1, ENSG00000137944|KYAT3, ENSG00000286112|AL441992	3	974	90	9173	0.0333	0.997297	ns	1	ns	ENSG00000143819|EPHX1	1	ENSG00000137944|KYAT3, ENSG00000286112|AL441992	2	50	-1.69706
hsa04672	Organismal Systems	Immune system	Intestinal immune network for IgA production	ENSG00000006062|MAP3K14, ENSG00000115232|ITGA4, ENSG00000178562|CD28, ENSG00000048462|TNFRSF17, ENSG00000184451|CCR10	5	974	122	9173	0.041	0.997457	ns	1	ns	ENSG00000006062|MAP3K14	1	ENSG00000115232|ITGA4, ENSG00000178562|CD28, ENSG00000048462|TNFRSF17, ENSG00000184451|CCR10	4	40	-4.11096
hsa04260	Organismal Systems	Circulatory system	Cardiac muscle contraction	ENSG00000143153|ATP1B1, ENSG00000198689|SLC9A6	2	974	81	9173	0.0247	0.998844	ns	1	ns	ENSG00000143153|ATP1B1	1	ENSG00000198689|SLC9A6	1	66	-0.738549
hsa04610	Organismal Systems	Immune system	Complement and coagulation cascades	ENSG00000120885|CLU, ENSG00000181104|F2R, ENSG00000011422|PLAUR	3	974	102	9173	0.0294	0.999127	ns	1	ns	ENSG00000120885|CLU, ENSG00000011422|PLAUR	2	ENSG00000181104|F2R	1	60	0.129099
hsa05414	Human Diseases	Cardiovascular disease	Dilated cardiomyopathy	ENSG00000161638|ITGA5, ENSG00000115232|ITGA4, ENSG00000142875|PRKACB	3	974	102	9173	0.0294	0.999127	ns	1	ns	ENSG00000161638|ITGA5	1	ENSG00000115232|ITGA4, ENSG00000142875|PRKACB	2	78	-1.13228
hsa05416	Human Diseases	Cardiovascular disease	Viral myocarditis	ENSG00000075151|EIF4G3, ENSG00000105974|CAV1, ENSG00000110321|EIF4G2, ENSG00000005844|ITGAL, ENSG00000178562|CD28, ENSG00000143322|ABL2, ENSG00000128340|RAC2	7	974	168	9173	0.0417	0.999329	ns	1	ns		0	ENSG00000075151|EIF4G3, ENSG00000105974|CAV1, ENSG00000110321|EIF4G2, ENSG00000005844|ITGAL, ENSG00000178562|CD28, ENSG00000143322|ABL2, ENSG00000128340|RAC2	7	54	-3.9464
hsa00590	Metabolism	Lipid metabolism	Arachidonic acid metabolism	ENSG00000155016|CYP2U1	1	974	69	9173	0.0145	0.99958	ns	1	ns		0	ENSG00000155016|CYP2U1	1	50	-1.9799
hsa05410	Human Diseases	Cardiovascular disease	Hypertrophic cardiomyopathy	ENSG00000161638|ITGA5, ENSG00000115232|ITGA4	2	974	94	9173	0.0213	0.999696	ns	1	ns	ENSG00000161638|ITGA5	1	ENSG00000115232|ITGA4	1	75	-1.03923
hsa04514	Environmental Information Processing	Signaling molecules and interaction	Cell adhesion molecules	ENSG00000130202|NECTIN2, ENSG00000124145|SDC4, ENSG00000038427|VCAN, ENSG00000173482|PTPRM, ENSG00000149294|NCAM1, ENSG00000115232|ITGA4, ENSG00000005844|ITGAL, ENSG00000197471|SPN, ENSG00000178562|CD28, ENSG00000018236|CNTN1, ENSG00000177707|NECTIN3, ENSG00000182985|CADM1, ENSG00000081237|PTPRC	13	974	263	9173	0.0494	0.999707	ns	1	ns	ENSG00000130202|NECTIN2, ENSG00000124145|SDC4	2	ENSG00000038427|VCAN, ENSG00000173482|PTPRM, ENSG00000149294|NCAM1, ENSG00000115232|ITGA4, ENSG00000005844|ITGAL, ENSG00000197471|SPN, ENSG00000178562|CD28, ENSG00000018236|CNTN1, ENSG00000177707|NECTIN3, ENSG00000182985|CADM1, ENSG00000081237|PTPRC	11	129	-3.34571
hsa00140	Metabolism	Lipid metabolism	Steroid hormone biosynthesis	ENSG00000101846|STS	1	974	76	9173	0.0132	0.99981	ns	1	ns		0	ENSG00000101846|STS	1	36	-0.833333
hsa00980	Metabolism	Xenobiotics biodegradation and metabolism	Metabolism of xenobiotics by cytochrome P450	ENSG00000143819|EPHX1	1	974	88	9173	0.0114	0.999951	ns	1	ns	ENSG00000143819|EPHX1	1		0	44	-0.753778
hsa04145	Cellular Processes	Transport and catabolism	Phagosome	ENSG00000161638|ITGA5, ENSG00000011028|MRC2, ENSG00000135218|CD36, ENSG00000136869|TLR4, ENSG00000167705|RILP, ENSG00000115020|PIKFYVE, ENSG00000197102|DYNC1H1, ENSG00000033627|ATP6V0A1, ENSG00000213760|ATP6V1G2, ENSG00000143882|ATP6V1C2, ENSG00000058262|SEC61A1, ENSG00000100554|ATP6V1D, ENSG00000185344|ATP6V0A2, ENSG00000196230|TUBB	14	974	306	9173	0.0458	0.999964	ns	1	ns	ENSG00000161638|ITGA5, ENSG00000011028|MRC2, ENSG00000135218|CD36, ENSG00000167705|RILP	4	ENSG00000136869|TLR4, ENSG00000115020|PIKFYVE, ENSG00000197102|DYNC1H1, ENSG00000033627|ATP6V0A1, ENSG00000213760|ATP6V1G2, ENSG00000143882|ATP6V1C2, ENSG00000058262|SEC61A1, ENSG00000100554|ATP6V1D, ENSG00000185344|ATP6V0A2, ENSG00000196230|TUBB	10	138	-2.6389
hsa04640	Organismal Systems	Immune system	Hematopoietic cell lineage	ENSG00000161638|ITGA5, ENSG00000135218|CD36, ENSG00000004468|CD38, ENSG00000115232|ITGA4, ENSG00000196549|MME	5	974	176	9173	0.0284	0.999978	ns	1	ns	ENSG00000161638|ITGA5, ENSG00000135218|CD36	2	ENSG00000004468|CD38, ENSG00000115232|ITGA4, ENSG00000196549|MME	3	78	-0.905822
hsa04742	Organismal Systems	Sensory system	Taste transduction	ENSG00000133019|CHRM3, ENSG00000142875|PRKACB	2	974	121	9173	0.0165	0.999982	ns	1	ns		0	ENSG00000133019|CHRM3, ENSG00000142875|PRKACB	2	51	-1.96039
hsa04080	Environmental Information Processing	Signaling molecules and interaction	Neuroactive ligand-receptor interaction	ENSG00000181104|F2R, ENSG00000089041|P2RX7, ENSG00000113327|GABRG2, ENSG00000213906|LTB4R2, ENSG00000133019|CHRM3, ENSG00000112964|GHR, ENSG00000125384|PTGER2, ENSG00000148498|PARD3, ENSG00000149403|GRIK4, ENSG00000278195|SSTR3, ENSG00000181408|UTS2R, ENSG00000171596|NMUR1, ENSG00000113580|NR3C1, ENSG00000182162|P2RY8, ENSG00000169684|CHRNA5, ENSG00000126895|AVPR2	16	974	363	9173	0.0441	0.999996	ns	1	ns		0	ENSG00000181104|F2R, ENSG00000089041|P2RX7, ENSG00000113327|GABRG2, ENSG00000213906|LTB4R2, ENSG00000133019|CHRM3, ENSG00000112964|GHR, ENSG00000125384|PTGER2, ENSG00000148498|PARD3, ENSG00000149403|GRIK4, ENSG00000278195|SSTR3, ENSG00000181408|UTS2R, ENSG00000171596|NMUR1, ENSG00000113580|NR3C1, ENSG00000182162|P2RY8, ENSG00000169684|CHRNA5, ENSG00000126895|AVPR2	16	232	-3.61093
hsa04650	Organismal Systems	Immune system	Natural killer cell mediated cytotoxicity	ENSG00000101096|NFATC2, ENSG00000204520|MICA, ENSG00000115904|SOS1, ENSG00000154229|PRKCA, ENSG00000142166|IFNAR1, ENSG00000159128|IFNGR2, ENSG00000043462|LCP2, ENSG00000145675|PIK3R1, ENSG00000005844|ITGAL, ENSG00000159110|IFNAR2, ENSG00000157764|BRAF, ENSG00000100485|SOS2, ENSG00000166501|PRKCB, ENSG00000051382|PIK3CB, ENSG00000107758|PPP3CB, ENSG00000213281|NRAS, ENSG00000134215|VAV3, ENSG0000…	23	974	476	9173	0.0483	0.999999	ns	1	ns	ENSG00000204520|MICA, ENSG00000159128|IFNGR2	2	ENSG00000101096|NFATC2, ENSG00000115904|SOS1, ENSG00000154229|PRKCA, ENSG00000142166|IFNAR1, ENSG00000043462|LCP2, ENSG00000145675|PIK3R1, ENSG00000005844|ITGAL, ENSG00000159110|IFNAR2, ENSG00000157764|BRAF, ENSG00000100485|SOS2, ENSG00000166501|PRKCB, ENSG00000051382|PIK3CB, ENSG00000107758|PPP3CB, ENSG00000213281|NRAS, ENSG00000134215|VAV3, ENSG00000120899|PTK2B, ENSG00000179295|PTPN11, ENSG000…	21	100	-3.8
hsa04940	Human Diseases	Endocrine and metabolic disease	Type I diabetes mellitus	ENSG00000144381|HSPD1, ENSG00000178562|CD28	2	974	166	9173	0.012	1	ns	1	ns	ENSG00000144381|HSPD1	1	ENSG00000178562|CD28	1	36	-1.33333
hsa05330	Human Diseases	Immune disease	Allograft rejection	ENSG00000178562|CD28	1	974	154	9173	0.0065	1	ns	1	ns		0	ENSG00000178562|CD28	1	29	-1.85695
hsa05322	Human Diseases	Immune disease	Systemic lupus erythematosus	ENSG00000178562|CD28, ENSG00000099284|MACROH2A2, ENSG00000196787|H2AC11, ENSG00000158406|H4C8	4	974	231	9173	0.0173	1	ns	1	ns		0	ENSG00000178562|CD28, ENSG00000099284|MACROH2A2, ENSG00000196787|H2AC11, ENSG00000158406|H4C8	4	113	-2.44587
hsa05320	Human Diseases	Immune disease	Autoimmune thyroid disease	ENSG00000178562|CD28	1	974	163	9173	0.0061	1	ns	1	ns		0	ENSG00000178562|CD28	1	32	-2.12132
hsa05150	Human Diseases	Infectious disease: bacterial	Staphylococcus aureus infection	ENSG00000005844|ITGAL	1	974	187	9173	0.0053	1	ns	1	ns		0	ENSG00000005844|ITGAL	1	44	-2.11058
hsa04612	Organismal Systems	Immune system	Antigen processing and presentation	ENSG00000173110|HSPA6, ENSG00000204389|HSPA1A, ENSG00000204388|HSPA1B, ENSG00000109971|HSPA8, ENSG00000080824|HSP90AA1, ENSG00000096384|HSP90AB1, ENSG00000126803|HSPA2, ENSG00000179583|CIITA, ENSG00000216490|IFI30, ENSG00000231925|TAPBP, ENSG00000118260|CREB1	11	974	491	9173	0.0224	1	ns	1	ns	ENSG00000173110|HSPA6, ENSG00000204389|HSPA1A, ENSG00000204388|HSPA1B, ENSG00000109971|HSPA8, ENSG00000080824|HSP90AA1, ENSG00000096384|HSP90AB1, ENSG00000126803|HSPA2	7	ENSG00000179583|CIITA, ENSG00000216490|IFI30, ENSG00000231925|TAPBP, ENSG00000118260|CREB1	4	61	-2.17663
hsa05332	Human Diseases	Immune disease	Graft-versus-host disease	ENSG00000178562|CD28	1	974	298	9173	0.0034	1	ns	1	ns		0	ENSG00000178562|CD28	1	31	-1.79605
hsa04740	Organismal Systems	Sensory system	Olfactory transduction	ENSG00000116741|RGS2, ENSG00000104490|NCALD, ENSG00000145349|CAMK2D, ENSG00000198668|CALM1, ENSG00000100077|GRK3, ENSG00000142875|PRKACB	6	974	589	9173	0.0102	1	ns	1	ns	ENSG00000116741|RGS2	1	ENSG00000104490|NCALD, ENSG00000145349|CAMK2D, ENSG00000198668|CALM1, ENSG00000100077|GRK3, ENSG00000142875|PRKACB	5	83	-3.62222
