# Supplementary material for: Extracellular vesicle-mediated delivery of circp53 suppresses the progression of multiple cancers by activating the CypD/TRAP/HSP90 pathway
Source: Exp Mol Med. 2025 Aug 1;57(8):1711–26. doi: 10.1038/s12276-025-01506-0 (PMC12411616; doi:10.1038/s12276-025-01506-0)
Supplement: Supplementary file 4 — Supplementary Table 3 [file 12276_2025_1506_MOESM4_ESM.xlsx]

## Sheet: COND1.RPMI8226_circp53_OEVSR...
Pathway_ID	KEGG_Level_1	KEGG_Level_2	Pathway_Name	IDs	S	TS	B	TB	Rich.Factor	P.value	Sig.Sign.P	Q.value	Sig.Sign.Q	S_Up_ID	S_Up_Num	S_Down_ID	S_Down_Num	MapID_Count	ZScore
hsa04110	Cellular Processes	Cell growth and death	Cell cycle	ENSG00000124762|CDKN1A, ENSG00000116717|GADD45A, ENSG00000103479|RBL2, ENSG00000253729|PRKDC, ENSG00000169679|BUB1, ENSG00000198176|TFDP1, ENSG00000133740|E2F5, ENSG00000134057|CCNB1, ENSG00000097046|CDC7, ENSG00000099860|GADD45B, ENSG00000129055|ANAPC13, ENSG00000166851|PLK1, ENSG00000101224|CDC25B, ENSG00000183765|CHEK2, ENSG00000072501|SMC1A, ENSG00000005339|CREBBP, ENSG00000156970|BUB1B, ENSG…	56	1620	129	9173	0.4341	6.65616e-12	****	2.12331e-09	****	ENSG00000124762|CDKN1A, ENSG00000116717|GADD45A, ENSG00000099860|GADD45B	3	ENSG00000103479|RBL2, ENSG00000253729|PRKDC, ENSG00000169679|BUB1, ENSG00000198176|TFDP1, ENSG00000133740|E2F5, ENSG00000134057|CCNB1, ENSG00000097046|CDC7, ENSG00000129055|ANAPC13, ENSG00000166851|PLK1, ENSG00000101224|CDC25B, ENSG00000183765|CHEK2, ENSG00000072501|SMC1A, ENSG00000005339|CREBBP, ENSG00000156970|BUB1B, ENSG00000135476|ESPL1, ENSG00000135679|MDM2, ENSG00000080839|RBL1, ENSG0000014…	53	123	-7.30352
hsa05161	Human Diseases	Infectious disease: viral	Hepatitis B	ENSG00000177606|JUN, ENSG00000124762|CDKN1A, ENSG00000101096|NFATC2, ENSG00000095015|MAP3K1, ENSG00000185507|IRF7, ENSG00000182158|CREB3L2, ENSG00000120899|PTK2B, ENSG00000128272|ATF4, ENSG00000170345|FOS, ENSG00000115904|SOS1, ENSG00000126561|STAT5A, ENSG00000142166|IFNAR1, ENSG00000088888|MAVS, ENSG00000171791|BCL2, ENSG00000145675|PIK3R1, ENSG00000115415|STAT1, ENSG00000109320|NFKB1, ENSG00000…	66	1620	178	9173	0.3708	4.03641e-10	****	6.43807e-08	****	ENSG00000177606|JUN, ENSG00000124762|CDKN1A, ENSG00000185507|IRF7, ENSG00000128272|ATF4, ENSG00000170345|FOS, ENSG00000126561|STAT5A	6	ENSG00000101096|NFATC2, ENSG00000095015|MAP3K1, ENSG00000182158|CREB3L2, ENSG00000120899|PTK2B, ENSG00000115904|SOS1, ENSG00000142166|IFNAR1, ENSG00000088888|MAVS, ENSG00000171791|BCL2, ENSG00000145675|PIK3R1, ENSG00000115415|STAT1, ENSG00000109320|NFKB1, ENSG00000065559|MAP2K4, ENSG00000215301|DDX3X, ENSG00000213281|NRAS, ENSG00000071553|ATP6AP1, ENSG00000051382|PIK3CB, ENSG00000005339|CREBBP, E…	60	148	-8.46655
hsa04141	Genetic Information Processing	Folding, sorting and degradation	Protein processing in endoplasmic reticulum	ENSG00000173110|HSPA6, ENSG00000204389|HSPA1A, ENSG00000204388|HSPA1B, ENSG00000132002|DNAJB1, ENSG00000120694|HSPH1, ENSG00000087074|PPP1R15A, ENSG00000175197|DDIT3, ENSG00000164070|HSPA4L, ENSG00000109971|HSPA8, ENSG00000080824|HSP90AA1, ENSG00000096384|HSP90AB1, ENSG00000086061|DNAJA1, ENSG00000147570|DNAJC5B, ENSG00000116406|EDEM3, ENSG00000128272|ATF4, ENSG00000078967|UBE2D4, ENSG00000135924…	67	1620	189	9173	0.3545	2.65423e-09	****	2.82234e-07	****	ENSG00000173110|HSPA6, ENSG00000204389|HSPA1A, ENSG00000204388|HSPA1B, ENSG00000132002|DNAJB1, ENSG00000120694|HSPH1, ENSG00000087074|PPP1R15A, ENSG00000175197|DDIT3, ENSG00000164070|HSPA4L, ENSG00000109971|HSPA8, ENSG00000080824|HSP90AA1, ENSG00000096384|HSP90AB1, ENSG00000086061|DNAJA1, ENSG00000128272|ATF4, ENSG00000135924|DNAJB2, ENSG00000070010|UFD1, ENSG00000126803|HSPA2	16	ENSG00000147570|DNAJC5B, ENSG00000116406|EDEM3, ENSG00000078967|UBE2D4, ENSG00000077232|DNAJC10, ENSG00000136731|UGGT1, ENSG00000239264|TXNDC5, ENSG00000171791|BCL2, ENSG00000124783|SSR1, ENSG00000100219|XBP1, ENSG00000197442|MAP3K5, ENSG00000012174|MBTPS2, ENSG00000197930|ERO1A, ENSG00000155660|PDIA4, ENSG00000086232|EIF2AK1, ENSG00000115275|MOGS, ENSG00000117643|MAN1C1, ENSG00000138674|SEC31A, …	51	161	-5.20153
hsa05220	Human Diseases	Cancer: specific types	Chronic myeloid leukemia	ENSG00000124762|CDKN1A, ENSG00000116717|GADD45A, ENSG00000115904|SOS1, ENSG00000126561|STAT5A, ENSG00000099860|GADD45B, ENSG00000033327|GAB2, ENSG00000145675|PIK3R1, ENSG00000109320|NFKB1, ENSG00000213281|NRAS, ENSG00000051382|PIK3CB, ENSG00000135679|MDM2, ENSG00000105329|TGFB1, ENSG00000110395|CBL, ENSG00000157764|BRAF, ENSG00000186716|BCR, ENSG00000136997|MYC, ENSG00000106799|TGFBR1, ENSG000000…	34	1620	79	9173	0.4304	1.19327e-07	****	9.5163e-06	****	ENSG00000124762|CDKN1A, ENSG00000116717|GADD45A, ENSG00000126561|STAT5A, ENSG00000099860|GADD45B, ENSG00000033327|GAB2	5	ENSG00000115904|SOS1, ENSG00000145675|PIK3R1, ENSG00000109320|NFKB1, ENSG00000213281|NRAS, ENSG00000051382|PIK3CB, ENSG00000135679|MDM2, ENSG00000105329|TGFB1, ENSG00000110395|CBL, ENSG00000157764|BRAF, ENSG00000186716|BCR, ENSG00000136997|MYC, ENSG00000106799|TGFBR1, ENSG00000007968|E2F2, ENSG00000105810|CDK6, ENSG00000213341|CHUK, ENSG00000166949|SMAD3, ENSG00000101412|E2F1, ENSG00000100906|NFK…	29	75	-5.31162
hsa05210	Human Diseases	Cancer: specific types	Colorectal cancer	ENSG00000177606|JUN, ENSG00000124762|CDKN1A, ENSG00000116717|GADD45A, ENSG00000141682|PMAIP1, ENSG00000170345|FOS, ENSG00000115904|SOS1, ENSG00000099860|GADD45B, ENSG00000171791|BCL2, ENSG00000145675|PIK3R1, ENSG00000128340|RAC2, ENSG00000213281|NRAS, ENSG00000051382|PIK3CB, ENSG00000157500|APPL1, ENSG00000105329|TGFB1, ENSG00000113318|MSH3, ENSG00000138795|LEF1, ENSG00000157764|BRAF, ENSG0000013…	36	1620	88	9173	0.4091	2.3973e-07	****	1.45159e-05	****	ENSG00000177606|JUN, ENSG00000124762|CDKN1A, ENSG00000116717|GADD45A, ENSG00000141682|PMAIP1, ENSG00000170345|FOS, ENSG00000099860|GADD45B	6	ENSG00000115904|SOS1, ENSG00000171791|BCL2, ENSG00000145675|PIK3R1, ENSG00000128340|RAC2, ENSG00000213281|NRAS, ENSG00000051382|PIK3CB, ENSG00000157500|APPL1, ENSG00000105329|TGFB1, ENSG00000113318|MSH3, ENSG00000138795|LEF1, ENSG00000157764|BRAF, ENSG00000136997|MYC, ENSG00000116062|MSH6, ENSG00000134982|APC, ENSG00000050748|MAPK9, ENSG00000187323|DCC, ENSG00000106799|TGFBR1, ENSG00000198793|MTO…	30	86	-4.96031
hsa04120	Genetic Information Processing	Folding, sorting and degradation	Ubiquitin mediated proteolysis	ENSG00000095015|MAP3K1, ENSG00000184557|SOCS3, ENSG00000078967|UBE2D4, ENSG00000129055|ANAPC13, ENSG00000128731|HERC2, ENSG00000104517|UBR5, ENSG00000198642|KLHL9, ENSG00000115760|BIRC6, ENSG00000135679|MDM2, ENSG00000101966|XIAP, ENSG00000008853|RHOBTB2, ENSG00000103657|HERC1, ENSG00000114423|CBLB, ENSG00000110395|CBL, ENSG00000174989|FBXW8, ENSG00000175063|UBE2C, ENSG00000153107|ANAPC1, ENSG000…	50	1620	141	9173	0.3546	2.73026e-07	****	1.45159e-05	****	ENSG00000184557|SOCS3	1	ENSG00000095015|MAP3K1, ENSG00000078967|UBE2D4, ENSG00000129055|ANAPC13, ENSG00000128731|HERC2, ENSG00000104517|UBR5, ENSG00000198642|KLHL9, ENSG00000115760|BIRC6, ENSG00000135679|MDM2, ENSG00000101966|XIAP, ENSG00000008853|RHOBTB2, ENSG00000103657|HERC1, ENSG00000114423|CBLB, ENSG00000110395|CBL, ENSG00000174989|FBXW8, ENSG00000175063|UBE2C, ENSG00000153107|ANAPC1, ENSG00000110330|BIRC2, ENSG000…	49	135	-8.26236
hsa00280	Metabolism	Amino acid metabolism	Valine, leucine and isoleucine degradation	ENSG00000111275|ALDH2, ENSG00000083123|BCKDHB, ENSG00000119711|ALDH6A1, ENSG00000131844|MCCC2, ENSG00000196177|ACADSB, ENSG00000198754|OXCT2, ENSG00000146085|MMUT, ENSG00000106049|HIBADH, ENSG00000072210|ALDH3A2, ENSG00000083720|OXCT1, ENSG00000113790|EHHADH, ENSG00000148090|AUH, ENSG00000175198|PCCA, ENSG00000091140|DLD, ENSG00000078070|MCCC1, ENSG00000128928|IVD, ENSG00000120437|ACAT2, ENSG0000…	24	1620	50	9173	0.48	7.75182e-07	****	3.53261e-05	****	ENSG00000111275|ALDH2	1	ENSG00000083123|BCKDHB, ENSG00000119711|ALDH6A1, ENSG00000131844|MCCC2, ENSG00000196177|ACADSB, ENSG00000198754|OXCT2, ENSG00000146085|MMUT, ENSG00000106049|HIBADH, ENSG00000072210|ALDH3A2, ENSG00000083720|OXCT1, ENSG00000113790|EHHADH, ENSG00000148090|AUH, ENSG00000175198|PCCA, ENSG00000091140|DLD, ENSG00000078070|MCCC1, ENSG00000128928|IVD, ENSG00000120437|ACAT2, ENSG00000137992|DBT, ENSG000001…	23	46	-5.16047
hsa04010	Environmental Information Processing	Signal transduction	MAPK signaling pathway	ENSG00000173110|HSPA6, ENSG00000204389|HSPA1A, ENSG00000204388|HSPA1B, ENSG00000064300|NGFR, ENSG00000177606|JUN, ENSG00000120129|DUSP1, ENSG00000106211|HSPB1, ENSG00000184545|DUSP8, ENSG00000119630|PGF, ENSG00000175197|DDIT3, ENSG00000109971|HSPA8, ENSG00000068078|FGFR3, ENSG00000116717|GADD45A, ENSG00000130829|DUSP9, ENSG00000006062|MAP3K14, ENSG00000095015|MAP3K1, ENSG00000143507|DUSP10, ENSG0…	92	1620	332	9173	0.2771	2.56237e-06	****	0.000102175	***	ENSG00000173110|HSPA6, ENSG00000204389|HSPA1A, ENSG00000204388|HSPA1B, ENSG00000064300|NGFR, ENSG00000177606|JUN, ENSG00000120129|DUSP1, ENSG00000106211|HSPB1, ENSG00000184545|DUSP8, ENSG00000119630|PGF, ENSG00000175197|DDIT3, ENSG00000109971|HSPA8, ENSG00000116717|GADD45A, ENSG00000130829|DUSP9, ENSG00000006062|MAP3K14, ENSG00000143507|DUSP10, ENSG00000123358|NR4A1, ENSG00000006283|CACNA1G, ENSG…	27	ENSG00000068078|FGFR3, ENSG00000095015|MAP3K1, ENSG00000117632|STMN1, ENSG00000115904|SOS1, ENSG00000140443|IGF1R, ENSG00000104856|RELB, ENSG00000158711|ELK4, ENSG00000173511|VEGFB, ENSG00000107758|PPP3CB, ENSG00000109320|NFKB1, ENSG00000101224|CDC25B, ENSG00000128340|RAC2, ENSG00000155903|RASA2, ENSG00000197442|MAP3K5, ENSG00000065559|MAP2K4, ENSG00000213281|NRAS, ENSG00000145715|RASA1, ENSG0000…	65	274	-5.37669
hsa05225	Human Diseases	Cancer: specific types	Hepatocellular carcinoma	ENSG00000124762|CDKN1A, ENSG00000116717|GADD45A, ENSG00000100292|HMOX1, ENSG00000205683|DPF3, ENSG00000109458|GAB1, ENSG00000115904|SOS1, ENSG00000140443|IGF1R, ENSG00000163939|PBRM1, ENSG00000104290|FZD3, ENSG00000082014|SMARCD3, ENSG00000099860|GADD45B, ENSG00000145675|PIK3R1, ENSG00000213281|NRAS, ENSG00000051382|PIK3CB, ENSG00000154229|PRKCA, ENSG00000117713|ARID1A, ENSG00000162337|LRP5, ENSG…	56	1620	178	9173	0.3146	4.40817e-06	****	0.000134517	***	ENSG00000124762|CDKN1A, ENSG00000116717|GADD45A, ENSG00000100292|HMOX1, ENSG00000082014|SMARCD3, ENSG00000099860|GADD45B	5	ENSG00000205683|DPF3, ENSG00000109458|GAB1, ENSG00000115904|SOS1, ENSG00000140443|IGF1R, ENSG00000163939|PBRM1, ENSG00000104290|FZD3, ENSG00000145675|PIK3R1, ENSG00000213281|NRAS, ENSG00000051382|PIK3CB, ENSG00000154229|PRKCA, ENSG00000117713|ARID1A, ENSG00000162337|LRP5, ENSG00000080503|SMARCA2, ENSG00000049618|ARID1B, ENSG00000105976|MET, ENSG00000105329|TGFB1, ENSG00000169884|WNT10B, ENSG00000…	51	159	-6.42372
hsa05200	Human Diseases	Cancer: overview	Pathways in cancer	ENSG00000177606|JUN, ENSG00000124762|CDKN1A, ENSG00000168243|GNG4, ENSG00000119630|PGF, ENSG00000068078|FGFR3, ENSG00000080824|HSP90AA1, ENSG00000116717|GADD45A, ENSG00000141682|PMAIP1, ENSG00000102096|PIM2, ENSG00000100292|HMOX1, ENSG00000117394|SLC2A1, ENSG00000115414|FN1, ENSG00000096384|HSP90AB1, ENSG00000068028|RASSF1, ENSG00000124151|NCOA3, ENSG00000165806|CASP7, ENSG00000176533|GNG7, ENSG0…	139	1620	556	9173	0.25	4.51427e-06	****	0.000134517	***	ENSG00000177606|JUN, ENSG00000124762|CDKN1A, ENSG00000119630|PGF, ENSG00000080824|HSP90AA1, ENSG00000116717|GADD45A, ENSG00000141682|PMAIP1, ENSG00000100292|HMOX1, ENSG00000115414|FN1, ENSG00000096384|HSP90AB1, ENSG00000068028|RASSF1, ENSG00000165806|CASP7, ENSG00000166813|KIF7, ENSG00000245848|CEBPA, ENSG00000170345|FOS, ENSG00000035664|DAPK2, ENSG00000125618|PAX8, ENSG00000128602|SMO, ENSG00000…	20	ENSG00000168243|GNG4, ENSG00000068078|FGFR3, ENSG00000102096|PIM2, ENSG00000117394|SLC2A1, ENSG00000124151|NCOA3, ENSG00000176533|GNG7, ENSG00000185920|PTCH1, ENSG00000127533|F2RL3, ENSG00000181104|F2R, ENSG00000266094|RASSF5, ENSG00000115904|SOS1, ENSG00000134954|ETS1, ENSG00000147168|IL2RG, ENSG00000140443|IGF1R, ENSG00000139618|BRCA2, ENSG00000142166|IFNAR1, ENSG00000104290|FZD3, ENSG000001735…	119	480	-8.67227
hsa05214	Human Diseases	Cancer: specific types	Glioma	ENSG00000124762|CDKN1A, ENSG00000116717|GADD45A, ENSG00000115904|SOS1, ENSG00000140443|IGF1R, ENSG00000099860|GADD45B, ENSG00000145675|PIK3R1, ENSG00000183049|CAMK1D, ENSG00000213281|NRAS, ENSG00000051382|PIK3CB, ENSG00000154229|PRKCA, ENSG00000135679|MDM2, ENSG00000198668|CALM1, ENSG00000157764|BRAF, ENSG00000197943|PLCG2, ENSG00000007968|E2F2, ENSG00000105810|CDK6, ENSG00000198793|MTOR, ENSG000…	31	1620	79	9173	0.3924	4.6385e-06	****	0.000134517	***	ENSG00000124762|CDKN1A, ENSG00000116717|GADD45A, ENSG00000099860|GADD45B	3	ENSG00000115904|SOS1, ENSG00000140443|IGF1R, ENSG00000145675|PIK3R1, ENSG00000183049|CAMK1D, ENSG00000213281|NRAS, ENSG00000051382|PIK3CB, ENSG00000154229|PRKCA, ENSG00000135679|MDM2, ENSG00000198668|CALM1, ENSG00000157764|BRAF, ENSG00000197943|PLCG2, ENSG00000007968|E2F2, ENSG00000105810|CDK6, ENSG00000198793|MTOR, ENSG00000143933|CALM2, ENSG00000101412|E2F1, ENSG00000139687|RB1, ENSG00000142208…	28	71	-3.91638
hsa00310	Metabolism	Amino acid metabolism	Lysine degradation	ENSG00000111275|ALDH2, ENSG00000181192|DHTKD1, ENSG00000105607|GCDH, ENSG00000152455|SUV39H2, ENSG00000165671|NSD1, ENSG00000005483|KMT2E, ENSG00000130309|COLGALT1, ENSG00000181555|SETD2, ENSG00000055609|KMT2C, ENSG00000116539|ASH1L, ENSG00000109685|NSD2, ENSG00000072210|ALDH3A2, ENSG00000113790|EHHADH, ENSG00000008311|AASS, ENSG00000091140|DLD, ENSG00000104885|DOT1L, ENSG00000118058|KMT2A, ENSG0…	27	1620	65	9173	0.4154	5.37048e-06	****	0.000142765	***	ENSG00000111275|ALDH2	1	ENSG00000181192|DHTKD1, ENSG00000105607|GCDH, ENSG00000152455|SUV39H2, ENSG00000165671|NSD1, ENSG00000005483|KMT2E, ENSG00000130309|COLGALT1, ENSG00000181555|SETD2, ENSG00000055609|KMT2C, ENSG00000116539|ASH1L, ENSG00000109685|NSD2, ENSG00000072210|ALDH3A2, ENSG00000113790|EHHADH, ENSG00000008311|AASS, ENSG00000091140|DLD, ENSG00000104885|DOT1L, ENSG00000118058|KMT2A, ENSG00000116731|PRDM2, ENSG0…	26	57	-5.82794
hsa05212	Human Diseases	Cancer: specific types	Pancreatic cancer	ENSG00000124762|CDKN1A, ENSG00000116717|GADD45A, ENSG00000139618|BRCA2, ENSG00000099860|GADD45B, ENSG00000145675|PIK3R1, ENSG00000115415|STAT1, ENSG00000109320|NFKB1, ENSG00000128340|RAC2, ENSG00000051382|PIK3CB, ENSG00000105329|TGFB1, ENSG00000157764|BRAF, ENSG00000050748|MAPK9, ENSG00000106799|TGFBR1, ENSG00000007968|E2F2, ENSG00000105810|CDK6, ENSG00000198793|MTOR, ENSG00000213341|CHUK, ENSG00…	30	1620	77	9173	0.3896	7.80078e-06	****	0.000191419	***	ENSG00000124762|CDKN1A, ENSG00000116717|GADD45A, ENSG00000099860|GADD45B	3	ENSG00000139618|BRCA2, ENSG00000145675|PIK3R1, ENSG00000115415|STAT1, ENSG00000109320|NFKB1, ENSG00000128340|RAC2, ENSG00000051382|PIK3CB, ENSG00000105329|TGFB1, ENSG00000157764|BRAF, ENSG00000050748|MAPK9, ENSG00000106799|TGFBR1, ENSG00000007968|E2F2, ENSG00000105810|CDK6, ENSG00000198793|MTOR, ENSG00000213341|CHUK, ENSG00000166949|SMAD3, ENSG00000101412|E2F1, ENSG00000162434|JAK1, ENSG000001396…	27	75	-5.7735
hsa04070	Environmental Information Processing	Signal transduction	Phosphatidylinositol signaling system	ENSG00000123104|ITPR2, ENSG00000040933|INPP4A, ENSG00000108389|MTMR4, ENSG00000102780|DGKH, ENSG00000145675|PIK3R1, ENSG00000063601|MTMR1, ENSG00000141401|IMPA2, ENSG00000171100|MTM1, ENSG00000051382|PIK3CB, ENSG00000154229|PRKCA, ENSG00000168918|INPP5D, ENSG00000276293|PIP4K2B, ENSG00000159082|SYNJ1, ENSG00000115556|PLCD4, ENSG00000198668|CALM1, ENSG00000151151|IPMK, ENSG00000150995|ITPR1, ENSG0…	37	1620	104	9173	0.3558	8.73022e-06	****	0.000198924	***		0	ENSG00000123104|ITPR2, ENSG00000040933|INPP4A, ENSG00000108389|MTMR4, ENSG00000102780|DGKH, ENSG00000145675|PIK3R1, ENSG00000063601|MTMR1, ENSG00000141401|IMPA2, ENSG00000171100|MTM1, ENSG00000051382|PIK3CB, ENSG00000154229|PRKCA, ENSG00000168918|INPP5D, ENSG00000276293|PIP4K2B, ENSG00000159082|SYNJ1, ENSG00000115556|PLCD4, ENSG00000198668|CALM1, ENSG00000151151|IPMK, ENSG00000150995|ITPR1, ENSG0…	37	94	-6.18853
hsa04115	Cellular Processes	Cell growth and death	p53 signaling pathway	ENSG00000124762|CDKN1A, ENSG00000130766|SESN2, ENSG00000116717|GADD45A, ENSG00000141682|PMAIP1, ENSG00000149212|SESN3, ENSG00000134057|CCNB1, ENSG00000099860|GADD45B, ENSG00000171791|BCL2, ENSG00000183765|CHEK2, ENSG00000172667|ZMAT3, ENSG00000135679|MDM2, ENSG00000149311|ATM, ENSG00000075218|GTSE1, ENSG00000118971|CCND2, ENSG00000149547|EI24, ENSG00000120868|APAF1, ENSG00000105810|CDK6, ENSG0000…	29	1620	74	9173	0.3919	9.63388e-06	****	0.000204881	***	ENSG00000124762|CDKN1A, ENSG00000130766|SESN2, ENSG00000116717|GADD45A, ENSG00000141682|PMAIP1, ENSG00000099860|GADD45B	5	ENSG00000149212|SESN3, ENSG00000134057|CCNB1, ENSG00000171791|BCL2, ENSG00000183765|CHEK2, ENSG00000172667|ZMAT3, ENSG00000135679|MDM2, ENSG00000149311|ATM, ENSG00000075218|GTSE1, ENSG00000118971|CCND2, ENSG00000149547|EI24, ENSG00000120868|APAF1, ENSG00000105810|CDK6, ENSG00000164054|SHISA5, ENSG00000164305|CASP3, ENSG00000048392|RRM2B, ENSG00000175054|ATR, ENSG00000115107|STEAP3, ENSG0000017186…	24	72	-4.00694
hsa04068	Environmental Information Processing	Signal transduction	FoxO signaling pathway	ENSG00000124762|CDKN1A, ENSG00000116717|GADD45A, ENSG00000103479|RBL2, ENSG00000139112|GABARAPL1, ENSG00000127528|KLF2, ENSG00000115904|SOS1, ENSG00000140443|IGF1R, ENSG00000134057|CCNB1, ENSG00000099860|GADD45B, ENSG00000145675|PIK3R1, ENSG00000166851|PLK1, ENSG00000156804|FBXO32, ENSG00000213281|NRAS, ENSG00000051382|PIK3CB, ENSG00000005339|CREBBP, ENSG00000150907|FOXO1, ENSG00000135679|MDM2, E…	45	1620	140	9173	0.3214	2.05945e-05	****	0.000410602	***	ENSG00000124762|CDKN1A, ENSG00000116717|GADD45A, ENSG00000139112|GABARAPL1, ENSG00000099860|GADD45B, ENSG00000156804|FBXO32	5	ENSG00000103479|RBL2, ENSG00000127528|KLF2, ENSG00000115904|SOS1, ENSG00000140443|IGF1R, ENSG00000134057|CCNB1, ENSG00000145675|PIK3R1, ENSG00000166851|PLK1, ENSG00000213281|NRAS, ENSG00000051382|PIK3CB, ENSG00000005339|CREBBP, ENSG00000150907|FOXO1, ENSG00000135679|MDM2, ENSG00000149311|ATM, ENSG00000171105|INSR, ENSG00000105329|TGFB1, ENSG00000157764|BRAF, ENSG00000100393|EP300, ENSG00000101109…	40	127	-6.83265
hsa03010	Genetic Information Processing	Translation	Ribosome	ENSG00000112110|MRPL18, ENSG00000170889|RPS9, ENSG00000241343|RPL36A, ENSG00000105372|RPS19, ENSG00000071082|RPL31, ENSG00000144713|RPL32, ENSG00000136942|RPL35, ENSG00000130255|RPL36, ENSG00000108107|RPL28, ENSG00000137818|RPLP1, ENSG00000167526|RPL13, ENSG00000231500|RPS18, ENSG00000109475|RPL34, ENSG00000083845|RPS5, ENSG00000182899|RPL35A, ENSG00000177600|RPLP2, ENSG00000164587|RPS14, ENSG000…	53	1620	175	9173	0.3029	2.62099e-05	****	0.00049182	***	ENSG00000112110|MRPL18, ENSG00000170889|RPS9, ENSG00000241343|RPL36A, ENSG00000105372|RPS19, ENSG00000071082|RPL31, ENSG00000144713|RPL32, ENSG00000136942|RPL35, ENSG00000130255|RPL36, ENSG00000108107|RPL28, ENSG00000137818|RPLP1, ENSG00000167526|RPL13, ENSG00000231500|RPS18, ENSG00000109475|RPL34, ENSG00000083845|RPS5, ENSG00000182899|RPL35A, ENSG00000177600|RPLP2, ENSG00000164587|RPS14, ENSG000…	52	ENSG00000137547|MRPL15	1	149	4.91539
hsa04662	Organismal Systems	Immune system	B cell receptor signaling pathway	ENSG00000177606|JUN, ENSG00000101096|NFATC2, ENSG00000111679|PTPN6, ENSG00000170345|FOS, ENSG00000115904|SOS1, ENSG00000145675|PIK3R1, ENSG00000107758|PPP3CB, ENSG00000109320|NFKB1, ENSG00000128340|RAC2, ENSG00000155629|PIK3AP1, ENSG00000213281|NRAS, ENSG00000051382|PIK3CB, ENSG00000141968|VAV1, ENSG00000168918|INPP5D, ENSG00000134215|VAV3, ENSG00000185885|IFITM1, ENSG00000197943|PLCG2, ENSG00000…	29	1620	78	9173	0.3718	3.12913e-05	****	0.000554552	***	ENSG00000177606|JUN, ENSG00000170345|FOS	2	ENSG00000101096|NFATC2, ENSG00000111679|PTPN6, ENSG00000115904|SOS1, ENSG00000145675|PIK3R1, ENSG00000107758|PPP3CB, ENSG00000109320|NFKB1, ENSG00000128340|RAC2, ENSG00000155629|PIK3AP1, ENSG00000213281|NRAS, ENSG00000051382|PIK3CB, ENSG00000141968|VAV1, ENSG00000168918|INPP5D, ENSG00000134215|VAV3, ENSG00000185885|IFITM1, ENSG00000197943|PLCG2, ENSG00000072736|NFATC3, ENSG00000213341|CHUK, ENSG0…	27	70	-5.97614
hsa04722	Organismal Systems	Nervous system	Neurotrophin signaling pathway	ENSG00000064300|NGFR, ENSG00000177606|JUN, ENSG00000160999|SH2B2, ENSG00000095015|MAP3K1, ENSG00000109458|GAB1, ENSG00000128272|ATF4, ENSG00000115904|SOS1, ENSG00000111348|ARHGDIB, ENSG00000171791|BCL2, ENSG00000145675|PIK3R1, ENSG00000134243|SORT1, ENSG00000109320|NFKB1, ENSG00000197442|MAP3K5, ENSG00000213281|NRAS, ENSG00000051382|PIK3CB, ENSG00000134313|KIDINS220, ENSG00000143801|PSEN2, ENSG00…	40	1620	124	9173	0.3226	5.32456e-05	****	0.000893966	***	ENSG00000064300|NGFR, ENSG00000177606|JUN, ENSG00000128272|ATF4	3	ENSG00000160999|SH2B2, ENSG00000095015|MAP3K1, ENSG00000109458|GAB1, ENSG00000115904|SOS1, ENSG00000111348|ARHGDIB, ENSG00000171791|BCL2, ENSG00000145675|PIK3R1, ENSG00000134243|SORT1, ENSG00000109320|NFKB1, ENSG00000197442|MAP3K5, ENSG00000213281|NRAS, ENSG00000051382|PIK3CB, ENSG00000134313|KIDINS220, ENSG00000143801|PSEN2, ENSG00000198668|CALM1, ENSG00000157764|BRAF, ENSG00000197943|PLCG2, ENS…	37	113	-6.30283
hsa04625	Organismal Systems	Immune system	C-type lectin receptor signaling pathway	ENSG00000177606|JUN, ENSG00000213928|IRF9, ENSG00000006062|MAP3K14, ENSG00000123104|ITPR2, ENSG00000101096|NFATC2, ENSG00000104856|RELB, ENSG00000130592|LSP1, ENSG00000145675|PIK3R1, ENSG00000115415|STAT1, ENSG00000107758|PPP3CB, ENSG00000109320|NFKB1, ENSG00000196914|ARHGEF12, ENSG00000213281|NRAS, ENSG00000051382|PIK3CB, ENSG00000187796|CARD9, ENSG00000135679|MDM2, ENSG00000114423|CBLB, ENSG000…	38	1620	117	9173	0.3248	6.88124e-05	****	0.00109756	**	ENSG00000177606|JUN, ENSG00000213928|IRF9, ENSG00000006062|MAP3K14	3	ENSG00000123104|ITPR2, ENSG00000101096|NFATC2, ENSG00000104856|RELB, ENSG00000130592|LSP1, ENSG00000145675|PIK3R1, ENSG00000115415|STAT1, ENSG00000107758|PPP3CB, ENSG00000109320|NFKB1, ENSG00000196914|ARHGEF12, ENSG00000213281|NRAS, ENSG00000051382|PIK3CB, ENSG00000187796|CARD9, ENSG00000135679|MDM2, ENSG00000114423|CBLB, ENSG00000198668|CALM1, ENSG00000069399|BCL3, ENSG00000150995|ITPR1, ENSG000…	35	94	-5.77596
hsa00640	Metabolism	Carbohydrate metabolism	Propanoate metabolism	ENSG00000131069|ACSS2, ENSG00000083123|BCKDHB, ENSG00000119711|ALDH6A1, ENSG00000154930|ACSS1, ENSG00000146085|MMUT, ENSG00000134333|LDHA, ENSG00000113790|EHHADH, ENSG00000175198|PCCA, ENSG00000091140|DLD, ENSG00000172340|SUCLG2, ENSG00000136143|SUCLA2, ENSG00000120437|ACAT2, ENSG00000137992|DBT, ENSG00000278540|ACACA, ENSG00000183044|ABAT, ENSG00000127884|ECHS1	16	1620	34	9173	0.4706	7.39627e-05	****	0.00112353	**	ENSG00000131069|ACSS2	1	ENSG00000083123|BCKDHB, ENSG00000119711|ALDH6A1, ENSG00000154930|ACSS1, ENSG00000146085|MMUT, ENSG00000134333|LDHA, ENSG00000113790|EHHADH, ENSG00000175198|PCCA, ENSG00000091140|DLD, ENSG00000172340|SUCLG2, ENSG00000136143|SUCLA2, ENSG00000120437|ACAT2, ENSG00000137992|DBT, ENSG00000278540|ACACA, ENSG00000183044|ABAT, ENSG00000127884|ECHS1	15	32	-4.41942
hsa05162	Human Diseases	Infectious disease: viral	Measles	ENSG00000173110|HSPA6, ENSG00000204389|HSPA1A, ENSG00000204388|HSPA1B, ENSG00000177606|JUN, ENSG00000109971|HSPA8, ENSG00000213928|IRF9, ENSG00000118503|TNFAIP3, ENSG00000185507|IRF7, ENSG00000170345|FOS, ENSG00000147168|IL2RG, ENSG00000126561|STAT5A, ENSG00000070770|CSNK2A2, ENSG00000142166|IFNAR1, ENSG00000126803|HSPA2, ENSG00000088888|MAVS, ENSG00000171791|BCL2, ENSG00000145675|PIK3R1, ENSG000…	48	1620	160	9173	0.3	8.05559e-05	****	0.00116806	**	ENSG00000173110|HSPA6, ENSG00000204389|HSPA1A, ENSG00000204388|HSPA1B, ENSG00000177606|JUN, ENSG00000109971|HSPA8, ENSG00000213928|IRF9, ENSG00000185507|IRF7, ENSG00000170345|FOS, ENSG00000126561|STAT5A, ENSG00000070770|CSNK2A2, ENSG00000126803|HSPA2	11	ENSG00000118503|TNFAIP3, ENSG00000147168|IL2RG, ENSG00000142166|IFNAR1, ENSG00000088888|MAVS, ENSG00000171791|BCL2, ENSG00000145675|PIK3R1, ENSG00000115415|STAT1, ENSG00000109320|NFKB1, ENSG00000051382|PIK3CB, ENSG00000086232|EIF2AK1, ENSG00000111335|OAS2, ENSG00000131323|TRAF3, ENSG00000159110|IFNAR2, ENSG00000114423|CBLB, ENSG00000100385|IL2RB, ENSG00000128829|EIF2AK4, ENSG00000118971|CCND2, EN…	37	121	-5.54545
hsa05223	Human Diseases	Cancer: specific types	Non-small cell lung cancer	ENSG00000124762|CDKN1A, ENSG00000116717|GADD45A, ENSG00000068028|RASSF1, ENSG00000266094|RASSF5, ENSG00000115904|SOS1, ENSG00000126561|STAT5A, ENSG00000099860|GADD45B, ENSG00000145675|PIK3R1, ENSG00000143924|EML4, ENSG00000213281|NRAS, ENSG00000051382|PIK3CB, ENSG00000154229|PRKCA, ENSG00000157764|BRAF, ENSG00000197943|PLCG2, ENSG00000101109|STK4, ENSG00000007968|E2F2, ENSG00000105810|CDK6, ENSG0…	27	1620	74	9173	0.3649	8.48347e-05	****	0.00117662	**	ENSG00000124762|CDKN1A, ENSG00000116717|GADD45A, ENSG00000068028|RASSF1, ENSG00000126561|STAT5A, ENSG00000099860|GADD45B	5	ENSG00000266094|RASSF5, ENSG00000115904|SOS1, ENSG00000145675|PIK3R1, ENSG00000143924|EML4, ENSG00000213281|NRAS, ENSG00000051382|PIK3CB, ENSG00000154229|PRKCA, ENSG00000157764|BRAF, ENSG00000197943|PLCG2, ENSG00000101109|STK4, ENSG00000007968|E2F2, ENSG00000105810|CDK6, ENSG00000101412|E2F1, ENSG00000139687|RB1, ENSG00000142208|AKT1, ENSG00000117020|AKT3, ENSG00000105221|AKT2, ENSG00000112242|E2…	22	64	-3.875
hsa01521	Human Diseases	Drug resistance: antineoplastic	EGFR tyrosine kinase inhibitor resistance	ENSG00000068078|FGFR3, ENSG00000109458|GAB1, ENSG00000115904|SOS1, ENSG00000140443|IGF1R, ENSG00000171791|BCL2, ENSG00000145675|PIK3R1, ENSG00000213281|NRAS, ENSG00000051382|PIK3CB, ENSG00000154229|PRKCA, ENSG00000160712|IL6R, ENSG00000196712|NF1, ENSG00000105976|MET, ENSG00000183087|GAS6, ENSG00000157764|BRAF, ENSG00000096968|JAK2, ENSG00000197943|PLCG2, ENSG00000158458|NRG2, ENSG00000198793|MTO…	29	1620	82	9173	0.3537	9.02712e-05	****	0.00119985	**		0	ENSG00000068078|FGFR3, ENSG00000109458|GAB1, ENSG00000115904|SOS1, ENSG00000140443|IGF1R, ENSG00000171791|BCL2, ENSG00000145675|PIK3R1, ENSG00000213281|NRAS, ENSG00000051382|PIK3CB, ENSG00000154229|PRKCA, ENSG00000160712|IL6R, ENSG00000196712|NF1, ENSG00000105976|MET, ENSG00000183087|GAS6, ENSG00000157764|BRAF, ENSG00000096968|JAK2, ENSG00000197943|PLCG2, ENSG00000158458|NRG2, ENSG00000198793|MTO…	29	76	-4.3589
hsa04210	Cellular Processes	Cell growth and death	Apoptosis	ENSG00000177606|JUN, ENSG00000175197|DDIT3, ENSG00000116717|GADD45A, ENSG00000141682|PMAIP1, ENSG00000006062|MAP3K14, ENSG00000123104|ITPR2, ENSG00000165806|CASP7, ENSG00000128272|ATF4, ENSG00000170345|FOS, ENSG00000067182|TNFRSF1A, ENSG00000136943|CTSV, ENSG00000099860|GADD45B, ENSG00000171791|BCL2, ENSG00000145675|PIK3R1, ENSG00000163629|PTPN13, ENSG00000109320|NFKB1, ENSG00000197442|MAP3K5, EN…	46	1620	153	9173	0.3007	0.000106225	***	0.00132161	**	ENSG00000177606|JUN, ENSG00000175197|DDIT3, ENSG00000116717|GADD45A, ENSG00000141682|PMAIP1, ENSG00000006062|MAP3K14, ENSG00000165806|CASP7, ENSG00000128272|ATF4, ENSG00000170345|FOS, ENSG00000067182|TNFRSF1A, ENSG00000136943|CTSV, ENSG00000099860|GADD45B, ENSG00000135116|HRK	12	ENSG00000123104|ITPR2, ENSG00000171791|BCL2, ENSG00000145675|PIK3R1, ENSG00000163629|PTPN13, ENSG00000109320|NFKB1, ENSG00000197442|MAP3K5, ENSG00000213281|NRAS, ENSG00000051382|PIK3CB, ENSG00000256043|CTSO, ENSG00000106144|CASP2, ENSG00000101966|XIAP, ENSG00000003402|CFLAR, ENSG00000102699|PARP4, ENSG00000149311|ATM, ENSG00000110330|BIRC2, ENSG00000150995|ITPR1, ENSG00000104689|TNFRSF10A, ENSG00…	34	132	-4.09082
hsa03460	Genetic Information Processing	Replication and repair	Fanconi anemia pathway	ENSG00000139618|BRCA2, ENSG00000083093|PALB2, ENSG00000175643|RMI2, ENSG00000170734|POLH, ENSG00000188827|SLX4, ENSG00000009413|REV3L, ENSG00000136492|BRIP1, ENSG00000183161|FANCF, ENSG00000198690|FAN1, ENSG00000178966|RMI1, ENSG00000175595|ERCC4, ENSG00000164053|ATRIP, ENSG00000175054|ATR, ENSG00000012048|BRCA1, ENSG00000144554|FANCD2, ENSG00000122512|PMS2, ENSG00000101751|POLI, ENSG00000185504|…	22	1620	56	9173	0.3929	0.000107717	***	0.00132161	**		0	ENSG00000139618|BRCA2, ENSG00000083093|PALB2, ENSG00000175643|RMI2, ENSG00000170734|POLH, ENSG00000188827|SLX4, ENSG00000009413|REV3L, ENSG00000136492|BRIP1, ENSG00000183161|FANCF, ENSG00000198690|FAN1, ENSG00000178966|RMI1, ENSG00000175595|ERCC4, ENSG00000164053|ATRIP, ENSG00000175054|ATR, ENSG00000012048|BRCA1, ENSG00000144554|FANCD2, ENSG00000122512|PMS2, ENSG00000101751|POLI, ENSG00000185504|…	22	53	-5.08234
hsa00562	Metabolism	Carbohydrate metabolism	Inositol phosphate metabolism	ENSG00000040933|INPP4A, ENSG00000108389|MTMR4, ENSG00000119711|ALDH6A1, ENSG00000063601|MTMR1, ENSG00000141401|IMPA2, ENSG00000171100|MTM1, ENSG00000051382|PIK3CB, ENSG00000168918|INPP5D, ENSG00000276293|PIP4K2B, ENSG00000159082|SYNJ1, ENSG00000115556|PLCD4, ENSG00000151151|IPMK, ENSG00000197943|PLCG2, ENSG00000107242|PIP5K1B, ENSG00000105851|PIK3CG, ENSG00000087053|MTMR2, ENSG00000122126|OCRL, E…	28	1620	79	9173	0.3544	0.000113632	***	0.00134254	**		0	ENSG00000040933|INPP4A, ENSG00000108389|MTMR4, ENSG00000119711|ALDH6A1, ENSG00000063601|MTMR1, ENSG00000141401|IMPA2, ENSG00000171100|MTM1, ENSG00000051382|PIK3CB, ENSG00000168918|INPP5D, ENSG00000276293|PIP4K2B, ENSG00000159082|SYNJ1, ENSG00000115556|PLCD4, ENSG00000151151|IPMK, ENSG00000197943|PLCG2, ENSG00000107242|PIP5K1B, ENSG00000105851|PIK3CG, ENSG00000087053|MTMR2, ENSG00000122126|OCRL, E…	28	72	-5.18545
hsa00510	Metabolism	Glycan biosynthesis and metabolism	N-Glycan biosynthesis	ENSG00000139133|ALG10, ENSG00000179085|DPM3, ENSG00000088035|ALG6, ENSG00000115275|MOGS, ENSG00000159063|ALG8, ENSG00000112893|MAN2A1, ENSG00000117643|MAN1C1, ENSG00000119523|ALG2, ENSG00000086848|ALG9, ENSG00000129562|DAD1, ENSG00000198162|MAN1A2, ENSG00000175548|ALG10B, ENSG00000172269|DPAGT1, ENSG00000073849|ST6GAL1, ENSG00000033170|FUT8, ENSG00000253710|ALG11, ENSG00000117411|B4GALT2, ENSG000…	21	1620	53	9173	0.3962	0.000133089	***	0.00151626	**		0	ENSG00000139133|ALG10, ENSG00000179085|DPM3, ENSG00000088035|ALG6, ENSG00000115275|MOGS, ENSG00000159063|ALG8, ENSG00000112893|MAN2A1, ENSG00000117643|MAN1C1, ENSG00000119523|ALG2, ENSG00000086848|ALG9, ENSG00000129562|DAD1, ENSG00000198162|MAN1A2, ENSG00000175548|ALG10B, ENSG00000172269|DPAGT1, ENSG00000073849|ST6GAL1, ENSG00000033170|FUT8, ENSG00000253710|ALG11, ENSG00000117411|B4GALT2, ENSG000…	21	49	-4.42857
hsa01524	Human Diseases	Drug resistance: antineoplastic	Platinum drug resistance	ENSG00000124762|CDKN1A, ENSG00000141682|PMAIP1, ENSG00000131747|TOP2A, ENSG00000171791|BCL2, ENSG00000145675|PIK3R1, ENSG00000197442|MAP3K5, ENSG00000051382|PIK3CB, ENSG00000135679|MDM2, ENSG00000101966|XIAP, ENSG00000170734|POLH, ENSG00000149311|ATM, ENSG00000009413|REV3L, ENSG00000077097|TOP2B, ENSG00000113318|MSH3, ENSG00000110330|BIRC2, ENSG00000116062|MSH6, ENSG00000120868|APAF1, ENSG0000016…	27	1620	76	9173	0.3553	0.000143051	***	0.00157357	**	ENSG00000124762|CDKN1A, ENSG00000141682|PMAIP1	2	ENSG00000131747|TOP2A, ENSG00000171791|BCL2, ENSG00000145675|PIK3R1, ENSG00000197442|MAP3K5, ENSG00000051382|PIK3CB, ENSG00000135679|MDM2, ENSG00000101966|XIAP, ENSG00000170734|POLH, ENSG00000149311|ATM, ENSG00000009413|REV3L, ENSG00000077097|TOP2B, ENSG00000113318|MSH3, ENSG00000110330|BIRC2, ENSG00000116062|MSH6, ENSG00000120868|APAF1, ENSG00000164305|CASP3, ENSG00000012048|BRCA1, ENSG000000896…	25	67	-4.88678
hsa05202	Human Diseases	Cancer: overview	Transcriptional misregulation in cancer	ENSG00000064300|NGFR, ENSG00000124762|CDKN1A, ENSG00000175197|DDIT3, ENSG00000116717|GADD45A, ENSG00000178573|MAF, ENSG00000245848|CEBPA, ENSG00000169375|SIN3A, ENSG00000140443|IGF1R, ENSG00000125618|PAX8, ENSG00000144802|NFKBIZ, ENSG00000158711|ELK4, ENSG00000099860|GADD45B, ENSG00000109320|NFKB1, ENSG00000185591|SP1, ENSG00000171843|MLLT3, ENSG00000150907|FOXO1, ENSG00000130382|MLLT1, ENSG00000…	55	1620	195	9173	0.2821	0.000159005	***	0.00169075	**	ENSG00000064300|NGFR, ENSG00000124762|CDKN1A, ENSG00000175197|DDIT3, ENSG00000116717|GADD45A, ENSG00000245848|CEBPA, ENSG00000125618|PAX8, ENSG00000144802|NFKBIZ, ENSG00000099860|GADD45B, ENSG00000203811|H3C14	9	ENSG00000178573|MAF, ENSG00000169375|SIN3A, ENSG00000140443|IGF1R, ENSG00000158711|ELK4, ENSG00000109320|NFKB1, ENSG00000185591|SP1, ENSG00000171843|MLLT3, ENSG00000150907|FOXO1, ENSG00000130382|MLLT1, ENSG00000185630|PBX1, ENSG00000135679|MDM2, ENSG00000081189|MEF2C, ENSG00000175832|ETV4, ENSG00000139083|ETV6, ENSG00000167081|PBX3, ENSG00000149311|ATM, ENSG00000071564|TCF3, ENSG00000105976|MET, …	46	167	-5.64891
hsa05215	Human Diseases	Cancer: specific types	Prostate cancer	ENSG00000124762|CDKN1A, ENSG00000080824|HSP90AA1, ENSG00000096384|HSP90AB1, ENSG00000182158|CREB3L2, ENSG00000128272|ATF4, ENSG00000115904|SOS1, ENSG00000140443|IGF1R, ENSG00000171791|BCL2, ENSG00000145675|PIK3R1, ENSG00000109320|NFKB1, ENSG00000213281|NRAS, ENSG00000051382|PIK3CB, ENSG00000005339|CREBBP, ENSG00000150907|FOXO1, ENSG00000135679|MDM2, ENSG00000138795|LEF1, ENSG00000157764|BRAF, ENS…	33	1620	101	9173	0.3267	0.000177978	***	0.00183146	**	ENSG00000124762|CDKN1A, ENSG00000080824|HSP90AA1, ENSG00000096384|HSP90AB1, ENSG00000128272|ATF4	4	ENSG00000182158|CREB3L2, ENSG00000115904|SOS1, ENSG00000140443|IGF1R, ENSG00000171791|BCL2, ENSG00000145675|PIK3R1, ENSG00000109320|NFKB1, ENSG00000213281|NRAS, ENSG00000051382|PIK3CB, ENSG00000005339|CREBBP, ENSG00000150907|FOXO1, ENSG00000135679|MDM2, ENSG00000138795|LEF1, ENSG00000157764|BRAF, ENSG00000100393|EP300, ENSG00000007968|E2F2, ENSG00000198793|MTOR, ENSG00000213341|CHUK, ENSG00000101…	29	94	-4.53825
hsa05211	Human Diseases	Cancer: specific types	Renal cell carcinoma	ENSG00000177606|JUN, ENSG00000124762|CDKN1A, ENSG00000117394|SLC2A1, ENSG00000109458|GAB1, ENSG00000115904|SOS1, ENSG00000134954|ETS1, ENSG00000145675|PIK3R1, ENSG00000213281|NRAS, ENSG00000051382|PIK3CB, ENSG00000005339|CREBBP, ENSG00000100644|HIF1A, ENSG00000180370|PAK2, ENSG00000105976|MET, ENSG00000105329|TGFB1, ENSG00000157764|BRAF, ENSG00000100393|EP300, ENSG00000135766|EGLN1, ENSG000001164…	25	1620	70	9173	0.3571	0.000226776	***	0.00226067	**	ENSG00000177606|JUN, ENSG00000124762|CDKN1A	2	ENSG00000117394|SLC2A1, ENSG00000109458|GAB1, ENSG00000115904|SOS1, ENSG00000134954|ETS1, ENSG00000145675|PIK3R1, ENSG00000213281|NRAS, ENSG00000051382|PIK3CB, ENSG00000005339|CREBBP, ENSG00000100644|HIF1A, ENSG00000180370|PAK2, ENSG00000105976|MET, ENSG00000105329|TGFB1, ENSG00000157764|BRAF, ENSG00000100393|EP300, ENSG00000135766|EGLN1, ENSG00000116473|RAP1A, ENSG00000142208|AKT1, ENSG000001170…	23	68	-5.45705
hsa04012	Environmental Information Processing	Signal transduction	ErbB signaling pathway	ENSG00000177606|JUN, ENSG00000124762|CDKN1A, ENSG00000113070|HBEGF, ENSG00000109458|GAB1, ENSG00000115904|SOS1, ENSG00000126561|STAT5A, ENSG00000145675|PIK3R1, ENSG00000065559|MAP2K4, ENSG00000213281|NRAS, ENSG00000051382|PIK3CB, ENSG00000154229|PRKCA, ENSG00000180370|PAK2, ENSG00000114423|CBLB, ENSG00000110395|CBL, ENSG00000157764|BRAF, ENSG00000136997|MYC, ENSG00000197943|PLCG2, ENSG00000143322…	29	1620	86	9173	0.3372	0.000234663	***	0.00226841	**	ENSG00000177606|JUN, ENSG00000124762|CDKN1A, ENSG00000113070|HBEGF, ENSG00000126561|STAT5A	4	ENSG00000109458|GAB1, ENSG00000115904|SOS1, ENSG00000145675|PIK3R1, ENSG00000065559|MAP2K4, ENSG00000213281|NRAS, ENSG00000051382|PIK3CB, ENSG00000154229|PRKCA, ENSG00000180370|PAK2, ENSG00000114423|CBLB, ENSG00000110395|CBL, ENSG00000157764|BRAF, ENSG00000136997|MYC, ENSG00000197943|PLCG2, ENSG00000143322|ABL2, ENSG00000050748|MAPK9, ENSG00000158458|NRG2, ENSG00000198793|MTOR, ENSG00000108443|RP…	25	83	-3.73198
hsa04360	Organismal Systems	Development and regeneration	Axon guidance	ENSG00000136040|PLXNC1, ENSG00000101096|NFATC2, ENSG00000001617|SEMA3F, ENSG00000138623|SEMA7A, ENSG00000185920|PTCH1, ENSG00000125266|EFNB2, ENSG00000076356|PLXNA2, ENSG00000137872|SEMA6D, ENSG00000128602|SMO, ENSG00000099204|ABLIM1, ENSG00000104290|FZD3, ENSG00000145675|PIK3R1, ENSG00000107758|PPP3CB, ENSG00000128340|RAC2, ENSG00000196914|ARHGEF12, ENSG00000213281|NRAS, ENSG00000145715|RASA1, E…	52	1620	185	9173	0.2811	0.000260552	***	0.00244459	**	ENSG00000001617|SEMA3F, ENSG00000138623|SEMA7A, ENSG00000125266|EFNB2, ENSG00000076356|PLXNA2, ENSG00000128602|SMO	5	ENSG00000136040|PLXNC1, ENSG00000101096|NFATC2, ENSG00000185920|PTCH1, ENSG00000137872|SEMA6D, ENSG00000099204|ABLIM1, ENSG00000104290|FZD3, ENSG00000145675|PIK3R1, ENSG00000107758|PPP3CB, ENSG00000128340|RAC2, ENSG00000196914|ARHGEF12, ENSG00000213281|NRAS, ENSG00000145715|RASA1, ENSG00000051382|PIK3CB, ENSG00000154229|PRKCA, ENSG00000092964|DPYSL2, ENSG00000152256|PDK1, ENSG00000084112|SSH1, EN…	47	175	-5.06472
hsa04066	Environmental Information Processing	Signal transduction	HIF-1 signaling pathway	ENSG00000124762|CDKN1A, ENSG00000159399|HK2, ENSG00000100292|HMOX1, ENSG00000111674|ENO2, ENSG00000117394|SLC2A1, ENSG00000140443|IGF1R, ENSG00000171791|BCL2, ENSG00000145675|PIK3R1, ENSG00000109320|NFKB1, ENSG00000051382|PIK3CB, ENSG00000005339|CREBBP, ENSG00000154229|PRKCA, ENSG00000134333|LDHA, ENSG00000152256|PDK1, ENSG00000100644|HIF1A, ENSG00000160712|IL6R, ENSG00000171105|INSR, ENSG0000010…	33	1620	103	9173	0.3204	0.000268918	***	0.002451	**	ENSG00000124762|CDKN1A, ENSG00000100292|HMOX1, ENSG00000111674|ENO2	3	ENSG00000159399|HK2, ENSG00000117394|SLC2A1, ENSG00000140443|IGF1R, ENSG00000171791|BCL2, ENSG00000145675|PIK3R1, ENSG00000109320|NFKB1, ENSG00000051382|PIK3CB, ENSG00000005339|CREBBP, ENSG00000154229|PRKCA, ENSG00000134333|LDHA, ENSG00000152256|PDK1, ENSG00000100644|HIF1A, ENSG00000160712|IL6R, ENSG00000171105|INSR, ENSG00000100393|EP300, ENSG00000197943|PLCG2, ENSG00000198793|MTOR, ENSG00000136…	30	96	-4.18454
hsa00532	Metabolism	Glycan biosynthesis and metabolism	Glycosaminoglycan biosynthesis - chondroitin sulfate / dermatan sulfate	ENSG00000182022|CHST15, ENSG00000131873|CHSY1, ENSG00000136213|CHST12, ENSG00000103489|XYLT1, ENSG00000176022|B3GALT6, ENSG00000149541|B3GAT3, ENSG00000169105|CHST14, ENSG00000169826|CSGALNACT2, ENSG00000123989|CHPF, ENSG00000171310|CHST11, ENSG00000198108|CHSY3	11	1620	21	9173	0.5238	0.000312619	***	0.00274796	**		0	ENSG00000182022|CHST15, ENSG00000131873|CHSY1, ENSG00000136213|CHST12, ENSG00000103489|XYLT1, ENSG00000176022|B3GALT6, ENSG00000149541|B3GAT3, ENSG00000169105|CHST14, ENSG00000169826|CSGALNACT2, ENSG00000123989|CHPF, ENSG00000171310|CHST11, ENSG00000198108|CHSY3	11	19	-3.44124
hsa04310	Environmental Information Processing	Signal transduction	Wnt signaling pathway	ENSG00000177606|JUN, ENSG00000095739|BAMBI, ENSG00000101096|NFATC2, ENSG00000116161|CACYBP, ENSG00000175592|FOSL1, ENSG00000070770|CSNK2A2, ENSG00000104290|FZD3, ENSG00000107758|PPP3CB, ENSG00000128340|RAC2, ENSG00000005339|CREBBP, ENSG00000154229|PRKCA, ENSG00000162337|LRP5, ENSG00000104415|CCN4, ENSG00000169884|WNT10B, ENSG00000138795|LEF1, ENSG00000100393|EP300, ENSG00000136997|MYC, ENSG000001…	49	1620	173	9173	0.2832	0.000318729	***	0.00274796	**	ENSG00000177606|JUN, ENSG00000095739|BAMBI, ENSG00000116161|CACYBP, ENSG00000175592|FOSL1, ENSG00000070770|CSNK2A2	5	ENSG00000101096|NFATC2, ENSG00000104290|FZD3, ENSG00000107758|PPP3CB, ENSG00000128340|RAC2, ENSG00000005339|CREBBP, ENSG00000154229|PRKCA, ENSG00000162337|LRP5, ENSG00000104415|CCN4, ENSG00000169884|WNT10B, ENSG00000138795|LEF1, ENSG00000100393|EP300, ENSG00000136997|MYC, ENSG00000100592|DAAM1, ENSG00000072062|PRKACA, ENSG00000134318|ROCK2, ENSG00000118971|CCND2, ENSG00000134982|APC, ENSG00000050…	44	149	-6.22616
hsa04668	Environmental Information Processing	Signal transduction	TNF signaling pathway	ENSG00000177606|JUN, ENSG00000118503|TNFAIP3, ENSG00000006062|MAP3K14, ENSG00000165806|CASP7, ENSG00000182158|CREB3L2, ENSG00000184557|SOCS3, ENSG00000128272|ATF4, ENSG00000170345|FOS, ENSG00000067182|TNFRSF1A, ENSG00000145675|PIK3R1, ENSG00000109320|NFKB1, ENSG00000197442|MAP3K5, ENSG00000065559|MAP2K4, ENSG00000157625|TAB3, ENSG00000051382|PIK3CB, ENSG00000131323|TRAF3, ENSG00000003402|CFLAR, E…	39	1620	130	9173	0.3	0.000362999	***	0.00304728	**	ENSG00000177606|JUN, ENSG00000006062|MAP3K14, ENSG00000165806|CASP7, ENSG00000184557|SOCS3, ENSG00000128272|ATF4, ENSG00000170345|FOS, ENSG00000067182|TNFRSF1A	7	ENSG00000118503|TNFAIP3, ENSG00000182158|CREB3L2, ENSG00000145675|PIK3R1, ENSG00000109320|NFKB1, ENSG00000197442|MAP3K5, ENSG00000065559|MAP2K4, ENSG00000157625|TAB3, ENSG00000051382|PIK3CB, ENSG00000131323|TRAF3, ENSG00000003402|CFLAR, ENSG00000028137|TNFRSF1B, ENSG00000069399|BCL3, ENSG00000110330|BIRC2, ENSG00000050748|MAPK9, ENSG00000087470|DNM1L, ENSG00000213341|CHUK, ENSG00000164305|CASP3, …	32	104	-4.2165
hsa05205	Human Diseases	Cancer: overview	Proteoglycans in cancer	ENSG00000124762|CDKN1A, ENSG00000161638|ITGA5, ENSG00000105974|CAV1, ENSG00000113070|HBEGF, ENSG00000115884|SDC1, ENSG00000115414|FN1, ENSG00000123104|ITPR2, ENSG00000111679|PTPN6, ENSG00000185920|PTCH1, ENSG00000124145|SDC4, ENSG00000109458|GAB1, ENSG00000115904|SOS1, ENSG00000011422|PLAUR, ENSG00000140443|IGF1R, ENSG00000128602|SMO, ENSG00000104290|FZD3, ENSG00000145675|PIK3R1, ENSG00000082781|…	58	1620	216	9173	0.2685	0.000439337	***	0.00359355	**	ENSG00000124762|CDKN1A, ENSG00000161638|ITGA5, ENSG00000113070|HBEGF, ENSG00000115414|FN1, ENSG00000124145|SDC4, ENSG00000011422|PLAUR, ENSG00000128602|SMO	7	ENSG00000105974|CAV1, ENSG00000115884|SDC1, ENSG00000123104|ITPR2, ENSG00000111679|PTPN6, ENSG00000185920|PTCH1, ENSG00000109458|GAB1, ENSG00000115904|SOS1, ENSG00000140443|IGF1R, ENSG00000104290|FZD3, ENSG00000145675|PIK3R1, ENSG00000082781|ITGB5, ENSG00000090447|TFAP4, ENSG00000196914|ARHGEF12, ENSG00000213281|NRAS, ENSG00000051382|PIK3CB, ENSG00000154229|PRKCA, ENSG00000135679|MDM2, ENSG000001…	51	191	-5.42681
hsa04142	Cellular Processes	Transport and catabolism	Lysosome	ENSG00000141337|ARSG, ENSG00000175416|CLTB, ENSG00000129226|CD68, ENSG00000105612|DNASE2, ENSG00000196743|GM2A, ENSG00000136943|CTSV, ENSG00000111670|GNPTAB, ENSG00000070718|AP3M2, ENSG00000138760|SCARB2, ENSG00000141367|CLTC, ENSG00000108784|NAGLU, ENSG00000134243|SORT1, ENSG00000010404|IDS, ENSG00000071553|ATP6AP1, ENSG00000165102|HGSNAT, ENSG00000166747|AP1G1, ENSG00000256043|CTSO, ENSG0000017…	41	1620	140	9173	0.2929	0.00045304	***	0.00361299	**	ENSG00000175416|CLTB, ENSG00000129226|CD68, ENSG00000105612|DNASE2, ENSG00000136943|CTSV	4	ENSG00000141337|ARSG, ENSG00000196743|GM2A, ENSG00000111670|GNPTAB, ENSG00000070718|AP3M2, ENSG00000138760|SCARB2, ENSG00000141367|CLTC, ENSG00000108784|NAGLU, ENSG00000134243|SORT1, ENSG00000010404|IDS, ENSG00000071553|ATP6AP1, ENSG00000165102|HGSNAT, ENSG00000166747|AP1G1, ENSG00000256043|CTSO, ENSG00000177879|AP3S1, ENSG00000119899|SLC17A5, ENSG00000107798|LIPA, ENSG00000033627|ATP6V0A1, ENSG0…	37	119	-5.95854
hsa00270	Metabolism	Amino acid metabolism	Cysteine and methionine metabolism	ENSG00000116761|CTH, ENSG00000116984|MTR, ENSG00000023909|GCLM, ENSG00000168906|MAT2A, ENSG00000120053|GOT1, ENSG00000182551|ADI1, ENSG00000116649|SRM, ENSG00000134333|LDHA, ENSG00000088305|DNMT3B, ENSG00000123505|AMD1, ENSG00000099810|MTAP, ENSG00000038274|MAT2B, ENSG00000274276|CBSL, ENSG00000130816|DNMT1, ENSG00000158467|AHCYL2, ENSG00000137944|KYAT3, ENSG00000014641|MDH1, ENSG00000001084|GCLC…	19	1620	50	9173	0.38	0.000514989	***	0.00400687	**	ENSG00000116761|CTH, ENSG00000023909|GCLM, ENSG00000120053|GOT1	3	ENSG00000116984|MTR, ENSG00000168906|MAT2A, ENSG00000182551|ADI1, ENSG00000116649|SRM, ENSG00000134333|LDHA, ENSG00000088305|DNMT3B, ENSG00000123505|AMD1, ENSG00000099810|MTAP, ENSG00000038274|MAT2B, ENSG00000274276|CBSL, ENSG00000130816|DNMT1, ENSG00000158467|AHCYL2, ENSG00000137944|KYAT3, ENSG00000014641|MDH1, ENSG00000001084|GCLC, ENSG00000105552|BCAT2	16	44	-3.76889
hsa04520	Cellular Processes	Cellular community - eukaryotes	Adherens junction	ENSG00000130202|NECTIN2, ENSG00000111679|PTPN6, ENSG00000140443|IGF1R, ENSG00000070770|CSNK2A2, ENSG00000128340|RAC2, ENSG00000005339|CREBBP, ENSG00000173482|PTPRM, ENSG00000171105|INSR, ENSG00000105976|MET, ENSG00000138795|LEF1, ENSG00000136153|LMO7, ENSG00000100393|EP300, ENSG00000140575|IQGAP1, ENSG00000075624|ACTB, ENSG00000106799|TGFBR1, ENSG00000151422|FER, ENSG00000130396|AFDN, ENSG0000016…	26	1620	80	9173	0.325	0.000912344	***	0.00692947	**	ENSG00000130202|NECTIN2, ENSG00000070770|CSNK2A2	2	ENSG00000111679|PTPN6, ENSG00000140443|IGF1R, ENSG00000128340|RAC2, ENSG00000005339|CREBBP, ENSG00000173482|PTPRM, ENSG00000171105|INSR, ENSG00000105976|MET, ENSG00000138795|LEF1, ENSG00000136153|LMO7, ENSG00000100393|EP300, ENSG00000140575|IQGAP1, ENSG00000075624|ACTB, ENSG00000106799|TGFBR1, ENSG00000151422|FER, ENSG00000130396|AFDN, ENSG00000166949|SMAD3, ENSG00000006607|FARP2, ENSG00000135341…	24	72	-4.47834
hsa04919	Organismal Systems	Endocrine system	Thyroid hormone signaling pathway	ENSG00000117394|SLC2A1, ENSG00000124151|NCOA3, ENSG00000112394|SLC16A10, ENSG00000136111|TBC1D4, ENSG00000169375|SIN3A, ENSG00000180182|MED14, ENSG00000145675|PIK3R1, ENSG00000115415|STAT1, ENSG00000134250|NOTCH2, ENSG00000084676|NCOA1, ENSG00000213281|NRAS, ENSG00000051382|PIK3CB, ENSG00000005339|CREBBP, ENSG00000154229|PRKCA, ENSG00000150907|FOXO1, ENSG00000135679|MDM2, ENSG00000100644|HIF1A, E…	38	1620	132	9173	0.2879	0.001029	**	0.00763376	**		0	ENSG00000117394|SLC2A1, ENSG00000124151|NCOA3, ENSG00000112394|SLC16A10, ENSG00000136111|TBC1D4, ENSG00000169375|SIN3A, ENSG00000180182|MED14, ENSG00000145675|PIK3R1, ENSG00000115415|STAT1, ENSG00000134250|NOTCH2, ENSG00000084676|NCOA1, ENSG00000213281|NRAS, ENSG00000051382|PIK3CB, ENSG00000005339|CREBBP, ENSG00000154229|PRKCA, ENSG00000150907|FOXO1, ENSG00000135679|MDM2, ENSG00000100644|HIF1A, E…	38	110	-5.53008
hsa04140	Cellular Processes	Transport and catabolism	Autophagy - animal	ENSG00000139112|GABARAPL1, ENSG00000066739|ATG2B, ENSG00000108389|MTMR4, ENSG00000155792|DEPTOR, ENSG00000035664|DAPK2, ENSG00000140443|IGF1R, ENSG00000171791|BCL2, ENSG00000145675|PIK3R1, ENSG00000168010|ATG16L2, ENSG00000078804|TP53INP2, ENSG00000213281|NRAS, ENSG00000051382|PIK3CB, ENSG00000100644|HIF1A, ENSG00000003402|CFLAR, ENSG00000196455|PIK3R4, ENSG00000198382|UVRAG, ENSG00000145016|RUBC…	38	1620	135	9173	0.2815	0.0016202	**	0.0117464	*	ENSG00000139112|GABARAPL1, ENSG00000035664|DAPK2	2	ENSG00000066739|ATG2B, ENSG00000108389|MTMR4, ENSG00000155792|DEPTOR, ENSG00000140443|IGF1R, ENSG00000171791|BCL2, ENSG00000145675|PIK3R1, ENSG00000168010|ATG16L2, ENSG00000078804|TP53INP2, ENSG00000213281|NRAS, ENSG00000051382|PIK3CB, ENSG00000100644|HIF1A, ENSG00000003402|CFLAR, ENSG00000196455|PIK3R4, ENSG00000198382|UVRAG, ENSG00000145016|RUBCN, ENSG00000150995|ITPR1, ENSG00000155876|RRAGA, E…	36	126	-6.2361
hsa05224	Human Diseases	Cancer: specific types	Breast cancer	ENSG00000177606|JUN, ENSG00000124762|CDKN1A, ENSG00000116717|GADD45A, ENSG00000124151|NCOA3, ENSG00000170345|FOS, ENSG00000115904|SOS1, ENSG00000140443|IGF1R, ENSG00000139618|BRCA2, ENSG00000104290|FZD3, ENSG00000099860|GADD45B, ENSG00000145675|PIK3R1, ENSG00000134250|NOTCH2, ENSG00000185591|SP1, ENSG00000084676|NCOA1, ENSG00000213281|NRAS, ENSG00000051382|PIK3CB, ENSG00000162337|LRP5, ENSG000001…	44	1620	163	9173	0.2699	0.00183268	**	0.0129917	*	ENSG00000177606|JUN, ENSG00000124762|CDKN1A, ENSG00000116717|GADD45A, ENSG00000170345|FOS, ENSG00000099860|GADD45B	5	ENSG00000124151|NCOA3, ENSG00000115904|SOS1, ENSG00000140443|IGF1R, ENSG00000139618|BRCA2, ENSG00000104290|FZD3, ENSG00000145675|PIK3R1, ENSG00000134250|NOTCH2, ENSG00000185591|SP1, ENSG00000084676|NCOA1, ENSG00000213281|NRAS, ENSG00000051382|PIK3CB, ENSG00000162337|LRP5, ENSG00000169884|WNT10B, ENSG00000138795|LEF1, ENSG00000157764|BRAF, ENSG00000136997|MYC, ENSG00000077150|NFKB2, ENSG0000013498…	39	135	-5.33611
hsa00330	Metabolism	Amino acid metabolism	Arginine and proline metabolism	ENSG00000130066|SAT1, ENSG00000088826|SMOX, ENSG00000072682|P4HA2, ENSG00000111275|ALDH2, ENSG00000081181|ARG2, ENSG00000237289|CKMT1B, ENSG00000104524|PYCR3, ENSG00000120053|GOT1, ENSG00000142920|AZIN2, ENSG00000116649|SRM, ENSG00000159423|ALDH4A1, ENSG00000123505|AMD1, ENSG00000072210|ALDH3A2, ENSG00000116771|AGMAT, ENSG00000137124|ALDH1B1, ENSG00000143149|ALDH9A1, ENSG00000115758|ODC1, ENSG000…	18	1620	51	9173	0.3529	0.00193318	**	0.0134062	*	ENSG00000130066|SAT1, ENSG00000088826|SMOX, ENSG00000072682|P4HA2, ENSG00000111275|ALDH2, ENSG00000081181|ARG2, ENSG00000237289|CKMT1B, ENSG00000120053|GOT1, ENSG00000142920|AZIN2	8	ENSG00000104524|PYCR3, ENSG00000116649|SRM, ENSG00000159423|ALDH4A1, ENSG00000123505|AMD1, ENSG00000072210|ALDH3A2, ENSG00000116771|AGMAT, ENSG00000137124|ALDH1B1, ENSG00000143149|ALDH9A1, ENSG00000115758|ODC1, ENSG00000122884|P4HA1	10	46	-1.47442
hsa04931	Human Diseases	Endocrine and metabolic disease	Insulin resistance	ENSG00000117394|SLC2A1, ENSG00000101255|TRIB3, ENSG00000155846|PPARGC1B, ENSG00000182158|CREB3L2, ENSG00000184557|SOCS3, ENSG00000136111|TBC1D4, ENSG00000067182|TNFRSF1A, ENSG00000140284|SLC27A2, ENSG00000110090|CPT1A, ENSG00000145675|PIK3R1, ENSG00000109320|NFKB1, ENSG00000147162|OGT, ENSG00000051382|PIK3CB, ENSG00000150907|FOXO1, ENSG00000235194|PPP1R3E, ENSG00000132825|PPP1R3D, ENSG00000171105…	35	1620	124	9173	0.2823	0.00230477	**	0.0155721	*	ENSG00000101255|TRIB3, ENSG00000184557|SOCS3, ENSG00000067182|TNFRSF1A, ENSG00000140284|SLC27A2	4	ENSG00000117394|SLC2A1, ENSG00000155846|PPARGC1B, ENSG00000182158|CREB3L2, ENSG00000136111|TBC1D4, ENSG00000110090|CPT1A, ENSG00000145675|PIK3R1, ENSG00000109320|NFKB1, ENSG00000147162|OGT, ENSG00000051382|PIK3CB, ENSG00000150907|FOXO1, ENSG00000235194|PPP1R3E, ENSG00000132825|PPP1R3D, ENSG00000171105|INSR, ENSG00000186951|PPARA, ENSG00000050748|MAPK9, ENSG00000198793|MTOR, ENSG00000118260|CREB1,…	31	101	-5.97022
hsa05221	Human Diseases	Cancer: specific types	Acute myeloid leukemia	ENSG00000102096|PIM2, ENSG00000245848|CEBPA, ENSG00000115904|SOS1, ENSG00000126561|STAT5A, ENSG00000145675|PIK3R1, ENSG00000109320|NFKB1, ENSG00000213281|NRAS, ENSG00000051382|PIK3CB, ENSG00000138795|LEF1, ENSG00000157764|BRAF, ENSG00000136997|MYC, ENSG00000131759|RARA, ENSG00000198793|MTOR, ENSG00000213341|CHUK, ENSG00000139318|DUSP6, ENSG00000108443|RPS6KB1, ENSG00000142208|AKT1, ENSG0000011702…	22	1620	68	9173	0.3235	0.00234314	**	0.0155721	*	ENSG00000245848|CEBPA, ENSG00000126561|STAT5A	2	ENSG00000102096|PIM2, ENSG00000115904|SOS1, ENSG00000145675|PIK3R1, ENSG00000109320|NFKB1, ENSG00000213281|NRAS, ENSG00000051382|PIK3CB, ENSG00000138795|LEF1, ENSG00000157764|BRAF, ENSG00000136997|MYC, ENSG00000131759|RARA, ENSG00000198793|MTOR, ENSG00000213341|CHUK, ENSG00000139318|DUSP6, ENSG00000108443|RPS6KB1, ENSG00000142208|AKT1, ENSG00000117020|AKT3, ENSG00000132326|PER2, ENSG00000105221|A…	20	62	-4.699
hsa03013	Genetic Information Processing	Translation	Nucleocytoplasmic transport	ENSG00000132182|NUP210, ENSG00000082516|GEMIN5, ENSG00000114416|FXR1, ENSG00000173812|EIF1, ENSG00000102081|FMR1, ENSG00000075151|EIF4G3, ENSG00000124789|NUP153, ENSG00000085415|SEH1L, ENSG00000124571|XPO5, ENSG00000046647|GEMIN8, ENSG00000136937|NCBP1, ENSG00000113569|NUP155, ENSG00000163002|NUP35, ENSG00000141642|ELAC1, ENSG00000058804|NDC1, ENSG00000110321|EIF4G2, ENSG00000155561|NUP205, ENSG0…	47	1620	179	9173	0.2626	0.00241278	**	0.0157077	*	ENSG00000114416|FXR1, ENSG00000173812|EIF1	2	ENSG00000132182|NUP210, ENSG00000082516|GEMIN5, ENSG00000102081|FMR1, ENSG00000075151|EIF4G3, ENSG00000124789|NUP153, ENSG00000085415|SEH1L, ENSG00000124571|XPO5, ENSG00000046647|GEMIN8, ENSG00000136937|NCBP1, ENSG00000113569|NUP155, ENSG00000163002|NUP35, ENSG00000141642|ELAC1, ENSG00000058804|NDC1, ENSG00000110321|EIF4G2, ENSG00000155561|NUP205, ENSG00000148730|EIF4EBP2, ENSG00000093000|NUP50, …	45	152	-6.8133
hsa04370	Environmental Information Processing	Signal transduction	VEGF signaling pathway	ENSG00000106211|HSPB1, ENSG00000101096|NFATC2, ENSG00000176170|SPHK1, ENSG00000145675|PIK3R1, ENSG00000168970|JMJD7-PLA2G4B, ENSG00000107758|PPP3CB, ENSG00000128340|RAC2, ENSG00000213281|NRAS, ENSG00000051382|PIK3CB, ENSG00000154229|PRKCA, ENSG00000197943|PLCG2, ENSG00000120910|PPP3CC, ENSG00000142208|AKT1, ENSG00000117020|AKT3, ENSG00000188130|MAPK12, ENSG00000105221|AKT2, ENSG00000100030|MAPK1,…	20	1620	61	9173	0.3279	0.00304962	**	0.0194566	*	ENSG00000106211|HSPB1, ENSG00000176170|SPHK1, ENSG00000168970|JMJD7-PLA2G4B	3	ENSG00000101096|NFATC2, ENSG00000145675|PIK3R1, ENSG00000107758|PPP3CB, ENSG00000128340|RAC2, ENSG00000213281|NRAS, ENSG00000051382|PIK3CB, ENSG00000154229|PRKCA, ENSG00000197943|PLCG2, ENSG00000120910|PPP3CC, ENSG00000142208|AKT1, ENSG00000117020|AKT3, ENSG00000188130|MAPK12, ENSG00000105221|AKT2, ENSG00000100030|MAPK1, ENSG00000166501|PRKCB, ENSG00000116711|PLA2G4A, ENSG00000138814|PPP3CA	17	58	-3.28266
hsa04660	Organismal Systems	Immune system	T cell receptor signaling pathway	ENSG00000177606|JUN, ENSG00000006062|MAP3K14, ENSG00000101096|NFATC2, ENSG00000111679|PTPN6, ENSG00000170345|FOS, ENSG00000115904|SOS1, ENSG00000043462|LCP2, ENSG00000145675|PIK3R1, ENSG00000107758|PPP3CB, ENSG00000109320|NFKB1, ENSG00000213281|NRAS, ENSG00000051382|PIK3CB, ENSG00000141968|VAV1, ENSG00000134215|VAV3, ENSG00000180370|PAK2, ENSG00000114423|CBLB, ENSG00000075711|DLG1, ENSG0000017856…	32	1620	113	9173	0.2832	0.00328223	**	0.0202581	*	ENSG00000177606|JUN, ENSG00000006062|MAP3K14, ENSG00000170345|FOS	3	ENSG00000101096|NFATC2, ENSG00000111679|PTPN6, ENSG00000115904|SOS1, ENSG00000043462|LCP2, ENSG00000145675|PIK3R1, ENSG00000107758|PPP3CB, ENSG00000109320|NFKB1, ENSG00000213281|NRAS, ENSG00000051382|PIK3CB, ENSG00000141968|VAV1, ENSG00000134215|VAV3, ENSG00000180370|PAK2, ENSG00000114423|CBLB, ENSG00000075711|DLG1, ENSG00000178562|CD28, ENSG00000050748|MAPK9, ENSG00000072736|NFATC3, ENSG00000213…	29	93	-5.28845
hsa04114	Cellular Processes	Cell growth and death	Oocyte meiosis	ENSG00000123104|ITPR2, ENSG00000100918|REC8, ENSG00000169679|BUB1, ENSG00000087586|AURKA, ENSG00000140443|IGF1R, ENSG00000134057|CCNB1, ENSG00000129055|ANAPC13, ENSG00000166851|PLK1, ENSG00000107758|PPP3CB, ENSG00000072501|SMC1A, ENSG00000112029|FBXO5, ENSG00000135476|ESPL1, ENSG00000198668|CALM1, ENSG00000153107|ANAPC1, ENSG00000154001|PPP2R5E, ENSG00000150995|ITPR1, ENSG00000138031|ADCY3, ENSG0…	36	1620	131	9173	0.2748	0.00330226	**	0.0202581	*	ENSG00000100918|REC8	1	ENSG00000123104|ITPR2, ENSG00000169679|BUB1, ENSG00000087586|AURKA, ENSG00000140443|IGF1R, ENSG00000134057|CCNB1, ENSG00000129055|ANAPC13, ENSG00000166851|PLK1, ENSG00000107758|PPP3CB, ENSG00000072501|SMC1A, ENSG00000112029|FBXO5, ENSG00000135476|ESPL1, ENSG00000198668|CALM1, ENSG00000153107|ANAPC1, ENSG00000154001|PPP2R5E, ENSG00000150995|ITPR1, ENSG00000138031|ADCY3, ENSG00000072062|PRKACA, ENS…	35	114	-7.49269
hsa00670	Metabolism	Metabolism of cofactors and vitamins	One carbon pool by folate	ENSG00000116984|MTR, ENSG00000178700|DHFR2, ENSG00000228716|DHFR, ENSG00000136010|ALDH1L2, ENSG00000100714|MTHFD1, ENSG00000144908|ALDH1L1, ENSG00000177000|MTHFR, ENSG00000176890|TYMS, ENSG00000163738|MTHFD2L, ENSG00000138363|ATIC	10	1620	23	9173	0.4348	0.00352023	**	0.0211878	*		0	ENSG00000116984|MTR, ENSG00000178700|DHFR2, ENSG00000228716|DHFR, ENSG00000136010|ALDH1L2, ENSG00000100714|MTHFD1, ENSG00000144908|ALDH1L1, ENSG00000177000|MTHFR, ENSG00000176890|TYMS, ENSG00000163738|MTHFD2L, ENSG00000138363|ATIC	10	20	-1.78885
hsa04921	Organismal Systems	Endocrine system	Oxytocin signaling pathway	ENSG00000177606|JUN, ENSG00000124762|CDKN1A, ENSG00000116741|RGS2, ENSG00000196218|RYR1, ENSG00000123104|ITPR2, ENSG00000101096|NFATC2, ENSG00000170345|FOS, ENSG00000004468|CD38, ENSG00000167658|EEF2, ENSG00000183049|CAMK1D, ENSG00000168970|JMJD7-PLA2G4B, ENSG00000107758|PPP3CB, ENSG00000213281|NRAS, ENSG00000154229|PRKCA, ENSG00000164116|GUCY1A1, ENSG00000081189|MEF2C, ENSG00000061918|GUCY1B1, E…	42	1620	160	9173	0.2625	0.00400683	**	0.02367	*	ENSG00000177606|JUN, ENSG00000124762|CDKN1A, ENSG00000116741|RGS2, ENSG00000170345|FOS, ENSG00000167658|EEF2, ENSG00000168970|JMJD7-PLA2G4B	6	ENSG00000196218|RYR1, ENSG00000123104|ITPR2, ENSG00000101096|NFATC2, ENSG00000004468|CD38, ENSG00000183049|CAMK1D, ENSG00000107758|PPP3CB, ENSG00000213281|NRAS, ENSG00000154229|PRKCA, ENSG00000164116|GUCY1A1, ENSG00000081189|MEF2C, ENSG00000061918|GUCY1B1, ENSG00000198668|CALM1, ENSG00000152402|GUCY1A2, ENSG00000150995|ITPR1, ENSG00000138031|ADCY3, ENSG00000110931|CAMKK2, ENSG00000075624|ACTB, EN…	36	141	-5.05291
hsa04922	Organismal Systems	Endocrine system	Glucagon signaling pathway	ENSG00000117394|SLC2A1, ENSG00000123104|ITPR2, ENSG00000182158|CREB3L2, ENSG00000128272|ATF4, ENSG00000110090|CPT1A, ENSG00000107758|PPP3CB, ENSG00000164776|PHKG1, ENSG00000005339|CREBBP, ENSG00000134333|LDHA, ENSG00000150907|FOXO1, ENSG00000102893|PHKB, ENSG00000198668|CALM1, ENSG00000100393|EP300, ENSG00000150995|ITPR1, ENSG00000186951|PPARA, ENSG00000072062|PRKACA, ENSG00000275052|PPP4R3B, ENS…	31	1620	110	9173	0.2818	0.00408207	**	0.023676	*	ENSG00000128272|ATF4, ENSG00000164776|PHKG1	2	ENSG00000117394|SLC2A1, ENSG00000123104|ITPR2, ENSG00000182158|CREB3L2, ENSG00000110090|CPT1A, ENSG00000107758|PPP3CB, ENSG00000005339|CREBBP, ENSG00000134333|LDHA, ENSG00000150907|FOXO1, ENSG00000102893|PHKB, ENSG00000198668|CALM1, ENSG00000100393|EP300, ENSG00000150995|ITPR1, ENSG00000186951|PPARA, ENSG00000072062|PRKACA, ENSG00000275052|PPP4R3B, ENSG00000120910|PPP3CC, ENSG00000143933|CALM2, E…	29	91	-5.24142
hsa05167	Human Diseases	Infectious disease: viral	Kaposi sarcoma-associated herpesvirus infection	ENSG00000177606|JUN, ENSG00000124762|CDKN1A, ENSG00000168243|GNG4, ENSG00000170315|UBB, ENSG00000213928|IRF9, ENSG00000139112|GABARAPL1, ENSG00000204520|MICA, ENSG00000163823|CCR1, ENSG00000123104|ITPR2, ENSG00000101096|NFATC2, ENSG00000185507|IRF7, ENSG00000176533|GNG7, ENSG00000170345|FOS, ENSG00000067182|TNFRSF1A, ENSG00000142166|IFNAR1, ENSG00000145675|PIK3R1, ENSG00000115415|STAT1, ENSG00000…	59	1620	241	9173	0.2448	0.0042303	**	0.0240976	*	ENSG00000177606|JUN, ENSG00000124762|CDKN1A, ENSG00000170315|UBB, ENSG00000213928|IRF9, ENSG00000139112|GABARAPL1, ENSG00000204520|MICA, ENSG00000185507|IRF7, ENSG00000170345|FOS, ENSG00000067182|TNFRSF1A	9	ENSG00000168243|GNG4, ENSG00000163823|CCR1, ENSG00000123104|ITPR2, ENSG00000101096|NFATC2, ENSG00000176533|GNG7, ENSG00000142166|IFNAR1, ENSG00000145675|PIK3R1, ENSG00000115415|STAT1, ENSG00000107758|PPP3CB, ENSG00000109320|NFKB1, ENSG00000065559|MAP2K4, ENSG00000213281|NRAS, ENSG00000051382|PIK3CB, ENSG00000005339|CREBBP, ENSG00000100644|HIF1A, ENSG00000131323|TRAF3, ENSG00000159110|IFNAR2, ENSG…	50	166	-5.74351
hsa04933	Human Diseases	Endocrine and metabolic disease	AGE-RAGE signaling pathway in diabetic complications	ENSG00000177606|JUN, ENSG00000120738|EGR1, ENSG00000108821|COL1A1, ENSG00000115414|FN1, ENSG00000126561|STAT5A, ENSG00000173511|VEGFB, ENSG00000171791|BCL2, ENSG00000145675|PIK3R1, ENSG00000115415|STAT1, ENSG00000109320|NFKB1, ENSG00000213281|NRAS, ENSG00000051382|PIK3CB, ENSG00000154229|PRKCA, ENSG00000150907|FOXO1, ENSG00000115556|PLCD4, ENSG00000105329|TGFB1, ENSG00000096968|JAK2, ENSG00000197…	32	1620	115	9173	0.2783	0.00440459	**	0.0246502	*	ENSG00000177606|JUN, ENSG00000108821|COL1A1, ENSG00000115414|FN1, ENSG00000126561|STAT5A	4	ENSG00000120738|EGR1, ENSG00000173511|VEGFB, ENSG00000171791|BCL2, ENSG00000145675|PIK3R1, ENSG00000115415|STAT1, ENSG00000109320|NFKB1, ENSG00000213281|NRAS, ENSG00000051382|PIK3CB, ENSG00000154229|PRKCA, ENSG00000150907|FOXO1, ENSG00000115556|PLCD4, ENSG00000105329|TGFB1, ENSG00000096968|JAK2, ENSG00000197943|PLCG2, ENSG00000131504|DIAPH1, ENSG00000050748|MAPK9, ENSG00000106799|TGFBR1, ENSG0000…	28	97	-5.17827
hsa05218	Human Diseases	Cancer: specific types	Melanoma	ENSG00000124762|CDKN1A, ENSG00000116717|GADD45A, ENSG00000140443|IGF1R, ENSG00000099860|GADD45B, ENSG00000145675|PIK3R1, ENSG00000213281|NRAS, ENSG00000051382|PIK3CB, ENSG00000135679|MDM2, ENSG00000105976|MET, ENSG00000157764|BRAF, ENSG00000007968|E2F2, ENSG00000105810|CDK6, ENSG00000101412|E2F1, ENSG00000187098|MITF, ENSG00000139687|RB1, ENSG00000142208|AKT1, ENSG00000117020|AKT3, ENSG0000011372…	23	1620	76	9173	0.3026	0.0048724	**	0.0263725	*	ENSG00000124762|CDKN1A, ENSG00000116717|GADD45A, ENSG00000099860|GADD45B	3	ENSG00000140443|IGF1R, ENSG00000145675|PIK3R1, ENSG00000213281|NRAS, ENSG00000051382|PIK3CB, ENSG00000135679|MDM2, ENSG00000105976|MET, ENSG00000157764|BRAF, ENSG00000007968|E2F2, ENSG00000105810|CDK6, ENSG00000101412|E2F1, ENSG00000187098|MITF, ENSG00000139687|RB1, ENSG00000142208|AKT1, ENSG00000117020|AKT3, ENSG00000113721|PDGFRB, ENSG00000171862|PTEN, ENSG00000105221|AKT2, ENSG00000112242|E2F3…	20	64	-3
hsa05160	Human Diseases	Infectious disease: viral	Hepatitis C	ENSG00000124762|CDKN1A, ENSG00000213928|IRF9, ENSG00000185507|IRF7, ENSG00000130164|LDLR, ENSG00000184557|SOCS3, ENSG00000115904|SOS1, ENSG00000067182|TNFRSF1A, ENSG00000142166|IFNAR1, ENSG00000088888|MAVS, ENSG00000145675|PIK3R1, ENSG00000115415|STAT1, ENSG00000109320|NFKB1, ENSG00000165215|CLDN3, ENSG00000213281|NRAS, ENSG00000051382|PIK3CB, ENSG00000086232|EIF2AK1, ENSG00000111335|OAS2, ENSG00…	44	1620	171	9173	0.2573	0.00487767	**	0.0263725	*	ENSG00000124762|CDKN1A, ENSG00000213928|IRF9, ENSG00000185507|IRF7, ENSG00000130164|LDLR, ENSG00000184557|SOCS3, ENSG00000067182|TNFRSF1A, ENSG00000165215|CLDN3	7	ENSG00000115904|SOS1, ENSG00000142166|IFNAR1, ENSG00000088888|MAVS, ENSG00000145675|PIK3R1, ENSG00000115415|STAT1, ENSG00000109320|NFKB1, ENSG00000213281|NRAS, ENSG00000051382|PIK3CB, ENSG00000086232|EIF2AK1, ENSG00000111335|OAS2, ENSG00000131323|TRAF3, ENSG00000003402|CFLAR, ENSG00000159110|IFNAR2, ENSG00000157764|BRAF, ENSG00000136997|MYC, ENSG00000186951|PPARA, ENSG00000128829|EIF2AK4, ENSG000…	37	133	-5.98306
hsa05219	Human Diseases	Cancer: specific types	Bladder cancer	ENSG00000124762|CDKN1A, ENSG00000068078|FGFR3, ENSG00000113070|HBEGF, ENSG00000068028|RASSF1, ENSG00000035664|DAPK2, ENSG00000213281|NRAS, ENSG00000135679|MDM2, ENSG00000157764|BRAF, ENSG00000136997|MYC, ENSG00000007968|E2F2, ENSG00000101412|E2F1, ENSG00000139687|RB1, ENSG00000100784|RPS6KA5, ENSG00000112242|E2F3, ENSG00000100030|MAPK1	15	1620	43	9173	0.3488	0.00508788	**	0.0270506	*	ENSG00000124762|CDKN1A, ENSG00000113070|HBEGF, ENSG00000068028|RASSF1, ENSG00000035664|DAPK2	4	ENSG00000068078|FGFR3, ENSG00000213281|NRAS, ENSG00000135679|MDM2, ENSG00000157764|BRAF, ENSG00000136997|MYC, ENSG00000007968|E2F2, ENSG00000101412|E2F1, ENSG00000139687|RB1, ENSG00000100784|RPS6KA5, ENSG00000112242|E2F3, ENSG00000100030|MAPK1	11	40	-1.42302
hsa00780	Metabolism	Metabolism of cofactors and vitamins	Biotin metabolism	ENSG00000159267|HLCS, ENSG00000169814|BTD, ENSG00000151093|OXSM	3	1620	3	9173	1	0.00549982	**	0.0287613	*		0	ENSG00000159267|HLCS, ENSG00000169814|BTD, ENSG00000151093|OXSM	3	3	-1.73205
hsa04380	Organismal Systems	Development and regeneration	Osteoclast differentiation	ENSG00000177606|JUN, ENSG00000213928|IRF9, ENSG00000161011|SQSTM1, ENSG00000006062|MAP3K14, ENSG00000101096|NFATC2, ENSG00000075426|FOSL2, ENSG00000184557|SOCS3, ENSG00000130522|JUND, ENSG00000170345|FOS, ENSG00000067182|TNFRSF1A, ENSG00000175592|FOSL1, ENSG00000104856|RELB, ENSG00000142166|IFNAR1, ENSG00000043462|LCP2, ENSG00000033327|GAB2, ENSG00000145675|PIK3R1, ENSG00000115415|STAT1, ENSG0000…	47	1620	187	9173	0.2513	0.00597385	**	0.0307364	*	ENSG00000177606|JUN, ENSG00000213928|IRF9, ENSG00000161011|SQSTM1, ENSG00000006062|MAP3K14, ENSG00000075426|FOSL2, ENSG00000184557|SOCS3, ENSG00000130522|JUND, ENSG00000170345|FOS, ENSG00000067182|TNFRSF1A, ENSG00000175592|FOSL1, ENSG00000033327|GAB2	11	ENSG00000101096|NFATC2, ENSG00000104856|RELB, ENSG00000142166|IFNAR1, ENSG00000043462|LCP2, ENSG00000145675|PIK3R1, ENSG00000115415|STAT1, ENSG00000107758|PPP3CB, ENSG00000109320|NFKB1, ENSG00000051382|PIK3CB, ENSG00000125740|FOSB, ENSG00000159110|IFNAR2, ENSG00000104972|LILRB1, ENSG00000105329|TGFB1, ENSG00000197943|PLCG2, ENSG00000077150|NFKB2, ENSG00000050748|MAPK9, ENSG00000239998|LILRA2, ENS…	36	119	-4.67516
hsa04914	Organismal Systems	Endocrine system	Progesterone-mediated oocyte maturation	ENSG00000080824|HSP90AA1, ENSG00000096384|HSP90AB1, ENSG00000169679|BUB1, ENSG00000087586|AURKA, ENSG00000140443|IGF1R, ENSG00000134057|CCNB1, ENSG00000145675|PIK3R1, ENSG00000129055|ANAPC13, ENSG00000166851|PLK1, ENSG00000101224|CDC25B, ENSG00000051382|PIK3CB, ENSG00000153107|ANAPC1, ENSG00000145386|CCNA2, ENSG00000157764|BRAF, ENSG00000138031|ADCY3, ENSG00000072062|PRKACA, ENSG00000130177|CDC16…	29	1620	104	9173	0.2788	0.00630455	**	0.0318249	*	ENSG00000080824|HSP90AA1, ENSG00000096384|HSP90AB1	2	ENSG00000169679|BUB1, ENSG00000087586|AURKA, ENSG00000140443|IGF1R, ENSG00000134057|CCNB1, ENSG00000145675|PIK3R1, ENSG00000129055|ANAPC13, ENSG00000166851|PLK1, ENSG00000101224|CDC25B, ENSG00000051382|PIK3CB, ENSG00000153107|ANAPC1, ENSG00000145386|CCNA2, ENSG00000157764|BRAF, ENSG00000138031|ADCY3, ENSG00000072062|PRKACA, ENSG00000130177|CDC16, ENSG00000053900|ANAPC4, ENSG00000050748|MAPK9, ENS…	27	91	-6.18488
hsa05230	Human Diseases	Cancer: overview	Central carbon metabolism in cancer	ENSG00000159399|HK2, ENSG00000068078|FGFR3, ENSG00000117394|SLC2A1, ENSG00000145675|PIK3R1, ENSG00000115419|GLS, ENSG00000213281|NRAS, ENSG00000051382|PIK3CB, ENSG00000134333|LDHA, ENSG00000152256|PDK1, ENSG00000100644|HIF1A, ENSG00000105976|MET, ENSG00000136997|MYC, ENSG00000198793|MTOR, ENSG00000142208|AKT1, ENSG00000117020|AKT3, ENSG00000113721|PDGFRB, ENSG00000171862|PTEN, ENSG00000141959|PFK…	21	1620	69	9173	0.3043	0.00648457	**	0.0318249	*		0	ENSG00000159399|HK2, ENSG00000068078|FGFR3, ENSG00000117394|SLC2A1, ENSG00000145675|PIK3R1, ENSG00000115419|GLS, ENSG00000213281|NRAS, ENSG00000051382|PIK3CB, ENSG00000134333|LDHA, ENSG00000152256|PDK1, ENSG00000100644|HIF1A, ENSG00000105976|MET, ENSG00000136997|MYC, ENSG00000198793|MTOR, ENSG00000142208|AKT1, ENSG00000117020|AKT3, ENSG00000113721|PDGFRB, ENSG00000171862|PTEN, ENSG00000141959|PFK…	21	60	-5.03488
hsa00620	Metabolism	Carbohydrate metabolism	Pyruvate metabolism	ENSG00000111275|ALDH2, ENSG00000131069|ACSS2, ENSG00000154930|ACSS1, ENSG00000134333|LDHA, ENSG00000072210|ALDH3A2, ENSG00000150768|DLAT, ENSG00000091140|DLD, ENSG00000173599|PC, ENSG00000014641|MDH1, ENSG00000120437|ACAT2, ENSG00000137124|ALDH1B1, ENSG00000082212|ME2, ENSG00000143149|ALDH9A1, ENSG00000278540|ACACA, ENSG00000063854|HAGH	15	1620	44	9173	0.3409	0.0064847	**	0.0318249	*	ENSG00000111275|ALDH2, ENSG00000131069|ACSS2	2	ENSG00000154930|ACSS1, ENSG00000134333|LDHA, ENSG00000072210|ALDH3A2, ENSG00000150768|DLAT, ENSG00000091140|DLD, ENSG00000173599|PC, ENSG00000014641|MDH1, ENSG00000120437|ACAT2, ENSG00000137124|ALDH1B1, ENSG00000082212|ME2, ENSG00000143149|ALDH9A1, ENSG00000278540|ACACA, ENSG00000063854|HAGH	13	37	-3.61678
hsa01522	Human Diseases	Drug resistance: antineoplastic	Endocrine resistance	ENSG00000177606|JUN, ENSG00000124762|CDKN1A, ENSG00000113070|HBEGF, ENSG00000124151|NCOA3, ENSG00000170345|FOS, ENSG00000115904|SOS1, ENSG00000100290|BIK, ENSG00000140443|IGF1R, ENSG00000171791|BCL2, ENSG00000145675|PIK3R1, ENSG00000134250|NOTCH2, ENSG00000185591|SP1, ENSG00000213281|NRAS, ENSG00000051382|PIK3CB, ENSG00000135679|MDM2, ENSG00000141027|NCOR1, ENSG00000157764|BRAF, ENSG00000138031|A…	32	1620	118	9173	0.2712	0.00668481	**	0.0323099	*	ENSG00000177606|JUN, ENSG00000124762|CDKN1A, ENSG00000113070|HBEGF, ENSG00000170345|FOS, ENSG00000100290|BIK	5	ENSG00000124151|NCOA3, ENSG00000115904|SOS1, ENSG00000140443|IGF1R, ENSG00000171791|BCL2, ENSG00000145675|PIK3R1, ENSG00000134250|NOTCH2, ENSG00000185591|SP1, ENSG00000213281|NRAS, ENSG00000051382|PIK3CB, ENSG00000135679|MDM2, ENSG00000141027|NCOR1, ENSG00000157764|BRAF, ENSG00000138031|ADCY3, ENSG00000072062|PRKACA, ENSG00000050748|MAPK9, ENSG00000007968|E2F2, ENSG00000198793|MTOR, ENSG000001014…	27	93	-4.87367
hsa05100	Human Diseases	Infectious disease: bacterial	Bacterial invasion of epithelial cells	ENSG00000161638|ITGA5, ENSG00000105974|CAV1, ENSG00000115414|FN1, ENSG00000109458|GAB1, ENSG00000102890|ELMO3, ENSG00000175416|CLTB, ENSG00000141367|CLTC, ENSG00000145675|PIK3R1, ENSG00000138758|SEPTIN11, ENSG00000051382|PIK3CB, ENSG00000105976|MET, ENSG00000110395|CBL, ENSG00000180096|SEPTIN1, ENSG00000075624|ACTB, ENSG00000168385|SEPTIN2, ENSG00000184640|SEPTIN9, ENSG00000125354|SEPTIN6, ENSG00…	23	1620	78	9173	0.2949	0.00689936	**	0.0328492	*	ENSG00000161638|ITGA5, ENSG00000115414|FN1, ENSG00000102890|ELMO3, ENSG00000175416|CLTB	4	ENSG00000105974|CAV1, ENSG00000109458|GAB1, ENSG00000141367|CLTC, ENSG00000145675|PIK3R1, ENSG00000138758|SEPTIN11, ENSG00000051382|PIK3CB, ENSG00000105976|MET, ENSG00000110395|CBL, ENSG00000180096|SEPTIN1, ENSG00000075624|ACTB, ENSG00000168385|SEPTIN2, ENSG00000184640|SEPTIN9, ENSG00000125354|SEPTIN6, ENSG00000071205|ARHGAP10, ENSG00000105971|CAV2, ENSG00000099942|CRKL, ENSG00000155849|ELMO1, EN…	19	71	-3.56034
hsa04144	Cellular Processes	Transport and catabolism	Endocytosis	ENSG00000173110|HSPA6, ENSG00000204389|HSPA1A, ENSG00000204388|HSPA1B, ENSG00000109971|HSPA8, ENSG00000068078|FGFR3, ENSG00000176428|VPS37D, ENSG00000170315|UBB, ENSG00000105974|CAV1, ENSG00000130164|LDLR, ENSG00000168461|RAB31, ENSG00000147168|IL2RG, ENSG00000136717|BIN1, ENSG00000181404|WASHC1, ENSG00000140443|IGF1R, ENSG00000175416|CLTB, ENSG00000006125|AP2B1, ENSG00000126803|HSPA2, ENSG000001…	71	1620	307	9173	0.2313	0.00797165	**	0.0371245	*	ENSG00000173110|HSPA6, ENSG00000204389|HSPA1A, ENSG00000204388|HSPA1B, ENSG00000109971|HSPA8, ENSG00000176428|VPS37D, ENSG00000170315|UBB, ENSG00000130164|LDLR, ENSG00000168461|RAB31, ENSG00000136717|BIN1, ENSG00000181404|WASHC1, ENSG00000175416|CLTB, ENSG00000126803|HSPA2, ENSG00000120318|ARAP3	13	ENSG00000068078|FGFR3, ENSG00000105974|CAV1, ENSG00000147168|IL2RG, ENSG00000140443|IGF1R, ENSG00000006125|AP2B1, ENSG00000141367|CLTC, ENSG00000198055|GRK6, ENSG00000115935|WIPF1, ENSG00000085832|EPS15, ENSG00000157985|AGAP1, ENSG00000100055|CYTH4, ENSG00000135679|MDM2, ENSG00000090487|SPG21, ENSG00000066777|ARFGEF1, ENSG00000136051|WASHC4, ENSG00000114423|CBLB, ENSG00000110395|CBL, ENSG00000100…	58	238	-6.93578
hsa04215	Cellular Processes	Cell growth and death	Apoptosis - multiple species	ENSG00000064300|NGFR, ENSG00000141682|PMAIP1, ENSG00000165806|CASP7, ENSG00000067182|TNFRSF1A, ENSG00000171791|BCL2, ENSG00000115760|BIRC6, ENSG00000101966|XIAP, ENSG00000110330|BIRC2, ENSG00000050748|MAPK9, ENSG00000120868|APAF1, ENSG00000164305|CASP3, ENSG00000089685|BIRC5	12	1620	33	9173	0.3636	0.00811495	**	0.0371245	*	ENSG00000064300|NGFR, ENSG00000141682|PMAIP1, ENSG00000165806|CASP7, ENSG00000067182|TNFRSF1A	4	ENSG00000171791|BCL2, ENSG00000115760|BIRC6, ENSG00000101966|XIAP, ENSG00000110330|BIRC2, ENSG00000050748|MAPK9, ENSG00000120868|APAF1, ENSG00000164305|CASP3, ENSG00000089685|BIRC5	8	31	-1.43684
hsa04213	Organismal Systems	Aging	Longevity regulating pathway - multiple species	ENSG00000173110|HSPA6, ENSG00000204389|HSPA1A, ENSG00000204388|HSPA1B, ENSG00000109971|HSPA8, ENSG00000142168|SOD1, ENSG00000140443|IGF1R, ENSG00000126803|HSPA2, ENSG00000145675|PIK3R1, ENSG00000213281|NRAS, ENSG00000051382|PIK3CB, ENSG00000150907|FOXO1, ENSG00000171105|INSR, ENSG00000138031|ADCY3, ENSG00000148730|EIF4EBP2, ENSG00000072062|PRKACA, ENSG00000198793|MTOR, ENSG00000108443|RPS6KB1, EN…	23	1620	79	9173	0.2911	0.00814643	**	0.0371245	*	ENSG00000173110|HSPA6, ENSG00000204389|HSPA1A, ENSG00000204388|HSPA1B, ENSG00000109971|HSPA8, ENSG00000142168|SOD1, ENSG00000126803|HSPA2	6	ENSG00000140443|IGF1R, ENSG00000145675|PIK3R1, ENSG00000213281|NRAS, ENSG00000051382|PIK3CB, ENSG00000150907|FOXO1, ENSG00000171105|INSR, ENSG00000138031|ADCY3, ENSG00000148730|EIF4EBP2, ENSG00000072062|PRKACA, ENSG00000198793|MTOR, ENSG00000108443|RPS6KB1, ENSG00000142208|AKT1, ENSG00000117020|AKT3, ENSG00000105221|AKT2, ENSG00000118689|FOXO3, ENSG00000132356|PRKAA1, ENSG00000169047|IRS1	17	60	-4.00208
hsa03030	Genetic Information Processing	Replication and repair	DNA replication	ENSG00000014138|POLA2, ENSG00000138346|DNA2, ENSG00000100479|POLE2, ENSG00000104738|MCM4, ENSG00000101868|POLA1, ENSG00000136104|RNASEH2B, ENSG00000132646|PCNA, ENSG00000148229|POLE3, ENSG00000076003|MCM6, ENSG00000112118|MCM3, ENSG00000171865|RNASEH1, ENSG00000105486|LIG1, ENSG00000106628|POLD2	13	1620	37	9173	0.3514	0.00827018	**	0.0371576	*		0	ENSG00000014138|POLA2, ENSG00000138346|DNA2, ENSG00000100479|POLE2, ENSG00000104738|MCM4, ENSG00000101868|POLA1, ENSG00000136104|RNASEH2B, ENSG00000132646|PCNA, ENSG00000148229|POLE3, ENSG00000076003|MCM6, ENSG00000112118|MCM3, ENSG00000171865|RNASEH1, ENSG00000105486|LIG1, ENSG00000106628|POLD2	13	35	-4.90189
hsa00514	Metabolism	Glycan biosynthesis and metabolism	Other types of O-glycan biosynthesis	ENSG00000163389|POGLUT1, ENSG00000130309|COLGALT1, ENSG00000147162|OGT, ENSG00000100060|MFNG, ENSG00000073849|ST6GAL1, ENSG00000172986|GXYLT2, ENSG00000117411|B4GALT2, ENSG00000009830|POMT2, ENSG00000187676|B3GLCT	9	1620	22	9173	0.4091	0.00895716	**	0.0394146	*		0	ENSG00000163389|POGLUT1, ENSG00000130309|COLGALT1, ENSG00000147162|OGT, ENSG00000100060|MFNG, ENSG00000073849|ST6GAL1, ENSG00000172986|GXYLT2, ENSG00000117411|B4GALT2, ENSG00000009830|POMT2, ENSG00000187676|B3GLCT	9	22	-3.41121
hsa04350	Environmental Information Processing	Signal transduction	TGF-beta signaling pathway	ENSG00000095739|BAMBI, ENSG00000116985|BMP8B, ENSG00000158747|NBL1, ENSG00000117318|ID3, ENSG00000198176|TFDP1, ENSG00000133740|E2F5, ENSG00000049323|LTBP1, ENSG00000118707|TGIF2, ENSG00000185591|SP1, ENSG00000005339|CREBBP, ENSG00000080839|RBL1, ENSG00000113658|SMAD5, ENSG00000105329|TGFB1, ENSG00000100393|EP300, ENSG00000136997|MYC, ENSG00000204217|BMPR2, ENSG00000106799|TGFBR1, ENSG00000166949…	28	1620	102	9173	0.2745	0.00901965	**	0.0394146	*	ENSG00000095739|BAMBI, ENSG00000158747|NBL1, ENSG00000117318|ID3	3	ENSG00000116985|BMP8B, ENSG00000198176|TFDP1, ENSG00000133740|E2F5, ENSG00000049323|LTBP1, ENSG00000118707|TGIF2, ENSG00000185591|SP1, ENSG00000005339|CREBBP, ENSG00000080839|RBL1, ENSG00000113658|SMAD5, ENSG00000105329|TGFB1, ENSG00000100393|EP300, ENSG00000136997|MYC, ENSG00000204217|BMPR2, ENSG00000106799|TGFBR1, ENSG00000166949|SMAD3, ENSG00000174136|RGMB, ENSG00000108443|RPS6KB1, ENSG0000017…	25	90	-3.79473
hsa00563	Metabolism	Glycan biosynthesis and metabolism	Glycosylphosphatidylinositol (GPI)-anchor biosynthesis	ENSG00000143315|PIGM, ENSG00000277161|PIGW, ENSG00000101464|PIGU, ENSG00000060642|PIGV, ENSG00000197563|PIGN, ENSG00000142892|PIGK, ENSG00000165195|PIGA, ENSG00000151665|PIGF, ENSG00000100564|PIGH, ENSG00000135845|PIGC	10	1620	26	9173	0.3846	0.00983584	**	0.0424004	*		0	ENSG00000143315|PIGM, ENSG00000277161|PIGW, ENSG00000101464|PIGU, ENSG00000060642|PIGV, ENSG00000197563|PIGN, ENSG00000142892|PIGK, ENSG00000165195|PIGA, ENSG00000151665|PIGF, ENSG00000100564|PIGH, ENSG00000135845|PIGC	10	25	-3.8
hsa05166	Human Diseases	Infectious disease: viral	Human T-cell leukemia virus 1 infection	ENSG00000177606|JUN, ENSG00000124762|CDKN1A, ENSG00000117394|SLC2A1, ENSG00000120738|EGR1, ENSG00000006062|MAP3K14, ENSG00000163132|MSX1, ENSG00000101096|NFATC2, ENSG00000095015|MAP3K1, ENSG00000182158|CREB3L2, ENSG00000169100|SLC25A6, ENSG00000128272|ATF4, ENSG00000170345|FOS, ENSG00000067182|TNFRSF1A, ENSG00000134954|ETS1, ENSG00000147168|IL2RG, ENSG00000175592|FOSL1, ENSG00000126561|STAT5A, EN…	80	1620	355	9173	0.2254	0.009977	**	0.0424355	*	ENSG00000177606|JUN, ENSG00000124762|CDKN1A, ENSG00000006062|MAP3K14, ENSG00000163132|MSX1, ENSG00000169100|SLC25A6, ENSG00000128272|ATF4, ENSG00000170345|FOS, ENSG00000067182|TNFRSF1A, ENSG00000175592|FOSL1, ENSG00000126561|STAT5A	10	ENSG00000117394|SLC2A1, ENSG00000120738|EGR1, ENSG00000101096|NFATC2, ENSG00000095015|MAP3K1, ENSG00000182158|CREB3L2, ENSG00000134954|ETS1, ENSG00000147168|IL2RG, ENSG00000104856|RELB, ENSG00000158711|ELK4, ENSG00000145675|PIK3R1, ENSG00000005844|ITGAL, ENSG00000107758|PPP3CB, ENSG00000109320|NFKB1, ENSG00000183765|CHEK2, ENSG00000065559|MAP2K4, ENSG00000213281|NRAS, ENSG00000051382|PIK3CB, ENSG…	70	211	-7.98577
hsa04928	Organismal Systems	Endocrine system	Parathyroid hormone synthesis, secretion and action	ENSG00000124762|CDKN1A, ENSG00000120738|EGR1, ENSG00000113070|HBEGF, ENSG00000123104|ITPR2, ENSG00000065989|PDE4A, ENSG00000182158|CREB3L2, ENSG00000130522|JUND, ENSG00000128272|ATF4, ENSG00000170345|FOS, ENSG00000132694|ARHGEF11, ENSG00000171791|BCL2, ENSG00000185591|SP1, ENSG00000111424|VDR, ENSG00000154229|PRKCA, ENSG00000081189|MEF2C, ENSG00000162337|LRP5, ENSG00000157764|BRAF, ENSG0000015099…	31	1620	118	9173	0.2627	0.0121009	*	0.0507919	ns	ENSG00000124762|CDKN1A, ENSG00000113070|HBEGF, ENSG00000130522|JUND, ENSG00000128272|ATF4, ENSG00000170345|FOS, ENSG00000132694|ARHGEF11	6	ENSG00000120738|EGR1, ENSG00000123104|ITPR2, ENSG00000065989|PDE4A, ENSG00000182158|CREB3L2, ENSG00000171791|BCL2, ENSG00000185591|SP1, ENSG00000111424|VDR, ENSG00000154229|PRKCA, ENSG00000081189|MEF2C, ENSG00000162337|LRP5, ENSG00000157764|BRAF, ENSG00000150995|ITPR1, ENSG00000138031|ADCY3, ENSG00000072062|PRKACA, ENSG00000213676|ATF6B, ENSG00000118260|CREB1, ENSG00000120063|GNA13, ENSG000001090…	25	98	-2.82843
hsa04150	Environmental Information Processing	Signal transduction	mTOR signaling pathway	ENSG00000130766|SESN2, ENSG00000155792|DEPTOR, ENSG00000115904|SOS1, ENSG00000067182|TNFRSF1A, ENSG00000140443|IGF1R, ENSG00000104290|FZD3, ENSG00000168003|SLC3A2, ENSG00000145675|PIK3R1, ENSG00000085415|SEH1L, ENSG00000213281|NRAS, ENSG00000051382|PIK3CB, ENSG00000154229|PRKCA, ENSG00000162337|LRP5, ENSG00000164654|MIOS, ENSG00000171105|INSR, ENSG00000169884|WNT10B, ENSG00000157764|BRAF, ENSG000…	43	1620	175	9173	0.2457	0.0124153	*	0.0510827	ns	ENSG00000130766|SESN2, ENSG00000067182|TNFRSF1A, ENSG00000168003|SLC3A2	3	ENSG00000155792|DEPTOR, ENSG00000115904|SOS1, ENSG00000140443|IGF1R, ENSG00000104290|FZD3, ENSG00000145675|PIK3R1, ENSG00000085415|SEH1L, ENSG00000213281|NRAS, ENSG00000051382|PIK3CB, ENSG00000154229|PRKCA, ENSG00000162337|LRP5, ENSG00000164654|MIOS, ENSG00000171105|INSR, ENSG00000169884|WNT10B, ENSG00000157764|BRAF, ENSG00000155876|RRAGA, ENSG00000198793|MTOR, ENSG00000213341|CHUK, ENSG000001169…	40	148	-6.08276
hsa05231	Human Diseases	Cancer: overview	Choline metabolism in cancer	ENSG00000177606|JUN, ENSG00000110721|CHKA, ENSG00000070214|SLC44A1, ENSG00000170345|FOS, ENSG00000115904|SOS1, ENSG00000102780|DGKH, ENSG00000145675|PIK3R1, ENSG00000168970|JMJD7-PLA2G4B, ENSG00000128340|RAC2, ENSG00000129353|SLC44A2, ENSG00000185591|SP1, ENSG00000213281|NRAS, ENSG00000051382|PIK3CB, ENSG00000154229|PRKCA, ENSG00000100644|HIF1A, ENSG00000107242|PIP5K1B, ENSG00000050748|MAPK9, ENS…	29	1620	109	9173	0.2661	0.0124904	*	0.0510827	ns	ENSG00000177606|JUN, ENSG00000170345|FOS, ENSG00000168970|JMJD7-PLA2G4B	3	ENSG00000110721|CHKA, ENSG00000070214|SLC44A1, ENSG00000115904|SOS1, ENSG00000102780|DGKH, ENSG00000145675|PIK3R1, ENSG00000128340|RAC2, ENSG00000129353|SLC44A2, ENSG00000185591|SP1, ENSG00000213281|NRAS, ENSG00000051382|PIK3CB, ENSG00000154229|PRKCA, ENSG00000100644|HIF1A, ENSG00000107242|PIP5K1B, ENSG00000050748|MAPK9, ENSG00000198793|MTOR, ENSG00000077044|DGKD, ENSG00000108443|RPS6KB1, ENSG000…	26	96	-5.00104
hsa04211	Organismal Systems	Aging	Longevity regulating pathway	ENSG00000130766|SESN2, ENSG00000182158|CREB3L2, ENSG00000128272|ATF4, ENSG00000149212|SESN3, ENSG00000140443|IGF1R, ENSG00000145675|PIK3R1, ENSG00000109320|NFKB1, ENSG00000213281|NRAS, ENSG00000051382|PIK3CB, ENSG00000157500|APPL1, ENSG00000150907|FOXO1, ENSG00000171105|INSR, ENSG00000138031|ADCY3, ENSG00000110931|CAMKK2, ENSG00000072062|PRKACA, ENSG00000198793|MTOR, ENSG00000213676|ATF6B, ENSG00…	28	1620	105	9173	0.2667	0.0135094	*	0.0531392	ns	ENSG00000130766|SESN2, ENSG00000128272|ATF4	2	ENSG00000182158|CREB3L2, ENSG00000149212|SESN3, ENSG00000140443|IGF1R, ENSG00000145675|PIK3R1, ENSG00000109320|NFKB1, ENSG00000213281|NRAS, ENSG00000051382|PIK3CB, ENSG00000157500|APPL1, ENSG00000150907|FOXO1, ENSG00000171105|INSR, ENSG00000138031|ADCY3, ENSG00000110931|CAMKK2, ENSG00000072062|PRKACA, ENSG00000198793|MTOR, ENSG00000213676|ATF6B, ENSG00000118260|CREB1, ENSG00000108443|RPS6KB1, ENS…	26	85	-5.64019
hsa00410	Metabolism	Metabolism of other amino acids	beta-Alanine metabolism	ENSG00000088826|SMOX, ENSG00000111275|ALDH2, ENSG00000119711|ALDH6A1, ENSG00000116649|SRM, ENSG00000188641|DPYD, ENSG00000072210|ALDH3A2, ENSG00000113790|EHHADH, ENSG00000137124|ALDH1B1, ENSG00000143149|ALDH9A1, ENSG00000183044|ABAT, ENSG00000127884|ECHS1	11	1620	31	9173	0.3548	0.0135297	*	0.0531392	ns	ENSG00000088826|SMOX, ENSG00000111275|ALDH2	2	ENSG00000119711|ALDH6A1, ENSG00000116649|SRM, ENSG00000188641|DPYD, ENSG00000072210|ALDH3A2, ENSG00000113790|EHHADH, ENSG00000137124|ALDH1B1, ENSG00000143149|ALDH9A1, ENSG00000183044|ABAT, ENSG00000127884|ECHS1	9	27	-3.0792
hsa00630	Metabolism	Carbohydrate metabolism	Glyoxylate and dicarboxylate metabolism	ENSG00000131069|ACSS2, ENSG00000154930|ACSS1, ENSG00000146085|MMUT, ENSG00000178445|GLDC, ENSG00000140905|GCSH, ENSG00000175198|PCCA, ENSG00000091140|DLD, ENSG00000183077|AFMID, ENSG00000014641|MDH1, ENSG00000120437|ACAT2, ENSG00000184207|PGP	11	1620	31	9173	0.3548	0.0135297	*	0.0531392	ns	ENSG00000131069|ACSS2	1	ENSG00000154930|ACSS1, ENSG00000146085|MMUT, ENSG00000178445|GLDC, ENSG00000140905|GCSH, ENSG00000175198|PCCA, ENSG00000091140|DLD, ENSG00000183077|AFMID, ENSG00000014641|MDH1, ENSG00000120437|ACAT2, ENSG00000184207|PGP	10	27	-2.3094
hsa04550	Cellular Processes	Cellular community - eukaryotes	Signaling pathways regulating pluripotency of stem cells	ENSG00000068078|FGFR3, ENSG00000130829|DUSP9, ENSG00000117318|ID3, ENSG00000140443|IGF1R, ENSG00000104290|FZD3, ENSG00000145675|PIK3R1, ENSG00000083168|KAT6A, ENSG00000163104|SMARCAD1, ENSG00000213281|NRAS, ENSG00000051382|PIK3CB, ENSG00000008083|JARID2, ENSG00000084093|REST, ENSG00000071564|TCF3, ENSG00000113658|SMAD5, ENSG00000169884|WNT10B, ENSG00000096968|JAK2, ENSG00000136997|MYC, ENSG000000…	38	1620	152	9173	0.25	0.0136596	*	0.0531392	ns	ENSG00000130829|DUSP9, ENSG00000117318|ID3	2	ENSG00000068078|FGFR3, ENSG00000140443|IGF1R, ENSG00000104290|FZD3, ENSG00000145675|PIK3R1, ENSG00000083168|KAT6A, ENSG00000163104|SMARCAD1, ENSG00000213281|NRAS, ENSG00000051382|PIK3CB, ENSG00000008083|JARID2, ENSG00000084093|REST, ENSG00000071564|TCF3, ENSG00000113658|SMAD5, ENSG00000169884|WNT10B, ENSG00000096968|JAK2, ENSG00000136997|MYC, ENSG00000080345|RIF1, ENSG00000134982|APC, ENSG0000020…	36	130	-5.87629
hsa05226	Human Diseases	Cancer: specific types	Gastric cancer	ENSG00000124762|CDKN1A, ENSG00000116717|GADD45A, ENSG00000085563|ABCB1, ENSG00000109458|GAB1, ENSG00000115904|SOS1, ENSG00000104290|FZD3, ENSG00000099860|GADD45B, ENSG00000171791|BCL2, ENSG00000145675|PIK3R1, ENSG00000213281|NRAS, ENSG00000051382|PIK3CB, ENSG00000162337|LRP5, ENSG00000105976|MET, ENSG00000105329|TGFB1, ENSG00000169884|WNT10B, ENSG00000138795|LEF1, ENSG00000157764|BRAF, ENSG000001…	40	1620	162	9173	0.2469	0.0142975	*	0.0544085	ns	ENSG00000124762|CDKN1A, ENSG00000116717|GADD45A, ENSG00000085563|ABCB1, ENSG00000099860|GADD45B	4	ENSG00000109458|GAB1, ENSG00000115904|SOS1, ENSG00000104290|FZD3, ENSG00000171791|BCL2, ENSG00000145675|PIK3R1, ENSG00000213281|NRAS, ENSG00000051382|PIK3CB, ENSG00000162337|LRP5, ENSG00000105976|MET, ENSG00000105329|TGFB1, ENSG00000169884|WNT10B, ENSG00000138795|LEF1, ENSG00000157764|BRAF, ENSG00000136997|MYC, ENSG00000134982|APC, ENSG00000106799|TGFBR1, ENSG00000007968|E2F2, ENSG00000198793|MTO…	36	136	-5.48795
hsa05222	Human Diseases	Cancer: specific types	Small cell lung cancer	ENSG00000124762|CDKN1A, ENSG00000116717|GADD45A, ENSG00000115414|FN1, ENSG00000099860|GADD45B, ENSG00000171791|BCL2, ENSG00000145675|PIK3R1, ENSG00000109320|NFKB1, ENSG00000051382|PIK3CB, ENSG00000101966|XIAP, ENSG00000131323|TRAF3, ENSG00000110330|BIRC2, ENSG00000136997|MYC, ENSG00000120868|APAF1, ENSG00000007968|E2F2, ENSG00000105810|CDK6, ENSG00000213341|CHUK, ENSG00000164305|CASP3, ENSG000001…	27	1620	101	9173	0.2673	0.0146117	*	0.0544085	ns	ENSG00000124762|CDKN1A, ENSG00000116717|GADD45A, ENSG00000115414|FN1, ENSG00000099860|GADD45B	4	ENSG00000171791|BCL2, ENSG00000145675|PIK3R1, ENSG00000109320|NFKB1, ENSG00000051382|PIK3CB, ENSG00000101966|XIAP, ENSG00000131323|TRAF3, ENSG00000110330|BIRC2, ENSG00000136997|MYC, ENSG00000120868|APAF1, ENSG00000007968|E2F2, ENSG00000105810|CDK6, ENSG00000213341|CHUK, ENSG00000164305|CASP3, ENSG00000101412|E2F1, ENSG00000100906|NFKBIA, ENSG00000139687|RB1, ENSG00000142208|AKT1, ENSG00000117020|…	23	90	-4.00555
hsa05170	Human Diseases	Infectious disease: viral	Human immunodeficiency virus 1 infection	ENSG00000177606|JUN, ENSG00000168243|GNG4, ENSG00000231925|TAPBP, ENSG00000123104|ITPR2, ENSG00000101096|NFATC2, ENSG00000176533|GNG7, ENSG00000120899|PTK2B, ENSG00000170345|FOS, ENSG00000067182|TNFRSF1A, ENSG00000134057|CCNB1, ENSG00000171791|BCL2, ENSG00000145041|DCAF1, ENSG00000145675|PIK3R1, ENSG00000107758|PPP3CB, ENSG00000109320|NFKB1, ENSG00000128340|RAC2, ENSG00000213281|NRAS, ENSG0000005…	64	1620	280	9173	0.2286	0.014627	*	0.0544085	ns	ENSG00000177606|JUN, ENSG00000170345|FOS, ENSG00000067182|TNFRSF1A	3	ENSG00000168243|GNG4, ENSG00000231925|TAPBP, ENSG00000123104|ITPR2, ENSG00000101096|NFATC2, ENSG00000176533|GNG7, ENSG00000120899|PTK2B, ENSG00000134057|CCNB1, ENSG00000171791|BCL2, ENSG00000145041|DCAF1, ENSG00000145675|PIK3R1, ENSG00000107758|PPP3CB, ENSG00000109320|NFKB1, ENSG00000128340|RAC2, ENSG00000213281|NRAS, ENSG00000051382|PIK3CB, ENSG00000166747|AP1G1, ENSG00000154229|PRKCA, ENSG00000…	61	191	-7.16339
hsa04730	Organismal Systems	Nervous system	Long-term depression	ENSG00000196218|RYR1, ENSG00000123104|ITPR2, ENSG00000140443|IGF1R, ENSG00000128266|GNAZ, ENSG00000168970|JMJD7-PLA2G4B, ENSG00000213281|NRAS, ENSG00000154229|PRKCA, ENSG00000164116|GUCY1A1, ENSG00000061918|GUCY1B1, ENSG00000152402|GUCY1A2, ENSG00000157764|BRAF, ENSG00000150995|ITPR1, ENSG00000141837|CACNA1A, ENSG00000120063|GNA13, ENSG00000114353|GNAI2, ENSG00000254087|LYN, ENSG00000100030|MAPK1…	19	1620	65	9173	0.2923	0.0146681	*	0.0544085	ns	ENSG00000168970|JMJD7-PLA2G4B	1	ENSG00000196218|RYR1, ENSG00000123104|ITPR2, ENSG00000140443|IGF1R, ENSG00000128266|GNAZ, ENSG00000213281|NRAS, ENSG00000154229|PRKCA, ENSG00000164116|GUCY1A1, ENSG00000061918|GUCY1B1, ENSG00000152402|GUCY1A2, ENSG00000157764|BRAF, ENSG00000150995|ITPR1, ENSG00000141837|CACNA1A, ENSG00000120063|GNA13, ENSG00000114353|GNAI2, ENSG00000254087|LYN, ENSG00000100030|MAPK1, ENSG00000166501|PRKCB, ENSG00…	18	57	-4.76832
hsa04015	Environmental Information Processing	Signal transduction	Rap1 signaling pathway	ENSG00000064300|NGFR, ENSG00000119630|PGF, ENSG00000068078|FGFR3, ENSG00000127533|F2RL3, ENSG00000181104|F2R, ENSG00000266094|RASSF5, ENSG00000076864|RAP1GAP, ENSG00000140443|IGF1R, ENSG00000043462|LCP2, ENSG00000173511|VEGFB, ENSG00000158987|RAPGEF6, ENSG00000145675|PIK3R1, ENSG00000005844|ITGAL, ENSG00000120318|ARAP3, ENSG00000128340|RAC2, ENSG00000213281|NRAS, ENSG00000051382|PIK3CB, ENSG00000…	50	1620	211	9173	0.237	0.0149804	*	0.0549282	ns	ENSG00000064300|NGFR, ENSG00000119630|PGF, ENSG00000076864|RAP1GAP, ENSG00000120318|ARAP3	4	ENSG00000068078|FGFR3, ENSG00000127533|F2RL3, ENSG00000181104|F2R, ENSG00000266094|RASSF5, ENSG00000140443|IGF1R, ENSG00000043462|LCP2, ENSG00000173511|VEGFB, ENSG00000158987|RAPGEF6, ENSG00000145675|PIK3R1, ENSG00000005844|ITGAL, ENSG00000128340|RAC2, ENSG00000213281|NRAS, ENSG00000051382|PIK3CB, ENSG00000136237|RAPGEF5, ENSG00000197555|SIPA1L1, ENSG00000154229|PRKCA, ENSG00000171105|INSR, ENSG0…	46	190	-6.31164
hsa05213	Human Diseases	Cancer: specific types	Endometrial cancer	ENSG00000124762|CDKN1A, ENSG00000116717|GADD45A, ENSG00000115904|SOS1, ENSG00000099860|GADD45B, ENSG00000145675|PIK3R1, ENSG00000213281|NRAS, ENSG00000051382|PIK3CB, ENSG00000138795|LEF1, ENSG00000157764|BRAF, ENSG00000136997|MYC, ENSG00000134982|APC, ENSG00000142208|AKT1, ENSG00000117020|AKT3, ENSG00000171862|PTEN, ENSG00000105221|AKT2, ENSG00000118689|FOXO3, ENSG00000134574|DDB2, ENSG0000010003…	18	1620	61	9173	0.2951	0.0156369	*	0.0566837	ns	ENSG00000124762|CDKN1A, ENSG00000116717|GADD45A, ENSG00000099860|GADD45B	3	ENSG00000115904|SOS1, ENSG00000145675|PIK3R1, ENSG00000213281|NRAS, ENSG00000051382|PIK3CB, ENSG00000138795|LEF1, ENSG00000157764|BRAF, ENSG00000136997|MYC, ENSG00000134982|APC, ENSG00000142208|AKT1, ENSG00000117020|AKT3, ENSG00000171862|PTEN, ENSG00000105221|AKT2, ENSG00000118689|FOXO3, ENSG00000134574|DDB2, ENSG00000100030|MAPK1	15	58	-3.54527
hsa00071	Metabolism	Lipid metabolism	Fatty acid degradation	ENSG00000111275|ALDH2, ENSG00000196177|ACADSB, ENSG00000110090|CPT1A, ENSG00000167969|ECI1, ENSG00000105607|GCDH, ENSG00000072210|ALDH3A2, ENSG00000113790|EHHADH, ENSG00000198721|ECI2, ENSG00000120437|ACAT2, ENSG00000157184|CPT2, ENSG00000137124|ALDH1B1, ENSG00000138796|HADH, ENSG00000143149|ALDH9A1, ENSG00000127884|ECHS1	14	1620	44	9173	0.3182	0.0160826	*	0.0576156	ns	ENSG00000111275|ALDH2, ENSG00000167969|ECI1	2	ENSG00000196177|ACADSB, ENSG00000110090|CPT1A, ENSG00000105607|GCDH, ENSG00000072210|ALDH3A2, ENSG00000113790|EHHADH, ENSG00000198721|ECI2, ENSG00000120437|ACAT2, ENSG00000157184|CPT2, ENSG00000137124|ALDH1B1, ENSG00000138796|HADH, ENSG00000143149|ALDH9A1, ENSG00000127884|ECHS1	12	37	-2.63038
hsa04664	Organismal Systems	Immune system	Fc epsilon RI signaling pathway	ENSG00000115904|SOS1, ENSG00000043462|LCP2, ENSG00000033327|GAB2, ENSG00000145675|PIK3R1, ENSG00000168970|JMJD7-PLA2G4B, ENSG00000128340|RAC2, ENSG00000065559|MAP2K4, ENSG00000213281|NRAS, ENSG00000051382|PIK3CB, ENSG00000154229|PRKCA, ENSG00000141968|VAV1, ENSG00000168918|INPP5D, ENSG00000134215|VAV3, ENSG00000197943|PLCG2, ENSG00000050748|MAPK9, ENSG00000142208|AKT1, ENSG00000117020|AKT3, ENSG0…	22	1620	79	9173	0.2785	0.0162552	*	0.0576156	ns	ENSG00000033327|GAB2, ENSG00000168970|JMJD7-PLA2G4B	2	ENSG00000115904|SOS1, ENSG00000043462|LCP2, ENSG00000145675|PIK3R1, ENSG00000128340|RAC2, ENSG00000065559|MAP2K4, ENSG00000213281|NRAS, ENSG00000051382|PIK3CB, ENSG00000154229|PRKCA, ENSG00000141968|VAV1, ENSG00000168918|INPP5D, ENSG00000134215|VAV3, ENSG00000197943|PLCG2, ENSG00000050748|MAPK9, ENSG00000142208|AKT1, ENSG00000117020|AKT3, ENSG00000188130|MAPK12, ENSG00000105221|AKT2, ENSG00000254…	20	61	-5.37755
hsa04152	Environmental Information Processing	Signal transduction	AMPK signaling pathway	ENSG00000182158|CREB3L2, ENSG00000140443|IGF1R, ENSG00000167658|EEF2, ENSG00000110090|CPT1A, ENSG00000145675|PIK3R1, ENSG00000051382|PIK3CB, ENSG00000150907|FOXO1, ENSG00000114268|PFKFB4, ENSG00000171105|INSR, ENSG00000145386|CCNA2, ENSG00000154001|PPP2R5E, ENSG00000110931|CAMKK2, ENSG00000066027|PPP2R5A, ENSG00000167393|PPP2R3B, ENSG00000198793|MTOR, ENSG00000118260|CREB1, ENSG00000103319|EEF2K,…	33	1620	130	9173	0.2538	0.0164863	*	0.0577926	ns	ENSG00000167658|EEF2	1	ENSG00000182158|CREB3L2, ENSG00000140443|IGF1R, ENSG00000110090|CPT1A, ENSG00000145675|PIK3R1, ENSG00000051382|PIK3CB, ENSG00000150907|FOXO1, ENSG00000114268|PFKFB4, ENSG00000171105|INSR, ENSG00000145386|CCNA2, ENSG00000154001|PPP2R5E, ENSG00000110931|CAMKK2, ENSG00000066027|PPP2R5A, ENSG00000167393|PPP2R3B, ENSG00000198793|MTOR, ENSG00000118260|CREB1, ENSG00000103319|EEF2K, ENSG00000078304|PPP2R…	32	113	-5.92654
hsa04216	Cellular Processes	Cell growth and death	Ferroptosis	ENSG00000130066|SAT1, ENSG00000100292|HMOX1, ENSG00000151012|SLC7A11, ENSG00000167996|FTH1, ENSG00000171867|PRNP, ENSG00000023909|GCLM, ENSG00000168003|SLC3A2, ENSG00000140941|MAP1LC3B, ENSG00000001084|GCLC, ENSG00000115107|STEAP3, ENSG00000110911|SLC11A2, ENSG00000138821|SLC39A8, ENSG00000072274|TFRC	13	1620	40	9173	0.325	0.0166836	*	0.0578292	ns	ENSG00000130066|SAT1, ENSG00000100292|HMOX1, ENSG00000151012|SLC7A11, ENSG00000167996|FTH1, ENSG00000171867|PRNP, ENSG00000023909|GCLM, ENSG00000168003|SLC3A2, ENSG00000140941|MAP1LC3B	8	ENSG00000001084|GCLC, ENSG00000115107|STEAP3, ENSG00000110911|SLC11A2, ENSG00000138821|SLC39A8, ENSG00000072274|TFRC	5	38	-0.162221
hsa04014	Environmental Information Processing	Signal transduction	Ras signaling pathway	ENSG00000064300|NGFR, ENSG00000168243|GNG4, ENSG00000119630|PGF, ENSG00000068078|FGFR3, ENSG00000143344|RGL1, ENSG00000068028|RASSF1, ENSG00000185989|RASA3, ENSG00000176533|GNG7, ENSG00000109458|GAB1, ENSG00000266094|RASSF5, ENSG00000115904|SOS1, ENSG00000134954|ETS1, ENSG00000140443|IGF1R, ENSG00000033327|GAB2, ENSG00000173511|VEGFB, ENSG00000145675|PIK3R1, ENSG00000168970|JMJD7-PLA2G4B, ENSG000…	56	1620	242	9173	0.2314	0.0168593	*	0.0578292	ns	ENSG00000064300|NGFR, ENSG00000119630|PGF, ENSG00000068028|RASSF1, ENSG00000033327|GAB2, ENSG00000168970|JMJD7-PLA2G4B	5	ENSG00000168243|GNG4, ENSG00000068078|FGFR3, ENSG00000143344|RGL1, ENSG00000185989|RASA3, ENSG00000176533|GNG7, ENSG00000109458|GAB1, ENSG00000266094|RASSF5, ENSG00000115904|SOS1, ENSG00000134954|ETS1, ENSG00000140443|IGF1R, ENSG00000173511|VEGFB, ENSG00000145675|PIK3R1, ENSG00000109320|NFKB1, ENSG00000128340|RAC2, ENSG00000155903|RASA2, ENSG00000213281|NRAS, ENSG00000145715|RASA1, ENSG0000005138…	51	206	-5.78288
hsa05418	Human Diseases	Cardiovascular disease	Fluid shear stress and atherosclerosis	ENSG00000177606|JUN, ENSG00000120129|DUSP1, ENSG00000080824|HSP90AA1, ENSG00000161011|SQSTM1, ENSG00000100292|HMOX1, ENSG00000105974|CAV1, ENSG00000115884|SDC1, ENSG00000096384|HSP90AB1, ENSG00000127528|KLF2, ENSG00000124145|SDC4, ENSG00000170345|FOS, ENSG00000067182|TNFRSF1A, ENSG00000171791|BCL2, ENSG00000145675|PIK3R1, ENSG00000109320|NFKB1, ENSG00000128340|RAC2, ENSG00000197442|MAP3K5, ENSG00…	37	1620	150	9173	0.2467	0.0182328	*	0.0618751	ns	ENSG00000177606|JUN, ENSG00000120129|DUSP1, ENSG00000080824|HSP90AA1, ENSG00000161011|SQSTM1, ENSG00000100292|HMOX1, ENSG00000096384|HSP90AB1, ENSG00000124145|SDC4, ENSG00000170345|FOS, ENSG00000067182|TNFRSF1A	9	ENSG00000105974|CAV1, ENSG00000115884|SDC1, ENSG00000127528|KLF2, ENSG00000171791|BCL2, ENSG00000145675|PIK3R1, ENSG00000109320|NFKB1, ENSG00000128340|RAC2, ENSG00000197442|MAP3K5, ENSG00000065559|MAP2K4, ENSG00000051382|PIK3CB, ENSG00000081189|MEF2C, ENSG00000198668|CALM1, ENSG00000075624|ACTB, ENSG00000050748|MAPK9, ENSG00000204217|BMPR2, ENSG00000213341|CHUK, ENSG00000143933|CALM2, ENSG0000016…	28	129	-2.99353
hsa04720	Organismal Systems	Nervous system	Long-term potentiation	ENSG00000123104|ITPR2, ENSG00000128272|ATF4, ENSG00000107758|PPP3CB, ENSG00000213281|NRAS, ENSG00000005339|CREBBP, ENSG00000154229|PRKCA, ENSG00000198668|CALM1, ENSG00000157764|BRAF, ENSG00000100393|EP300, ENSG00000150995|ITPR1, ENSG00000072062|PRKACA, ENSG00000120910|PPP3CC, ENSG00000143933|CALM2, ENSG00000116473|RAP1A, ENSG00000100030|MAPK1, ENSG00000145349|CAMK2D, ENSG00000166501|PRKCB, ENSG00…	20	1620	71	9173	0.2817	0.0188305	*	0.0628197	ns	ENSG00000128272|ATF4	1	ENSG00000123104|ITPR2, ENSG00000107758|PPP3CB, ENSG00000213281|NRAS, ENSG00000005339|CREBBP, ENSG00000154229|PRKCA, ENSG00000198668|CALM1, ENSG00000157764|BRAF, ENSG00000100393|EP300, ENSG00000150995|ITPR1, ENSG00000072062|PRKACA, ENSG00000120910|PPP3CC, ENSG00000143933|CALM2, ENSG00000116473|RAP1A, ENSG00000100030|MAPK1, ENSG00000145349|CAMK2D, ENSG00000166501|PRKCB, ENSG00000138814|PPP3CA, ENSG…	19	62	-4.953
hsa04611	Organismal Systems	Immune system	Platelet activation	ENSG00000108821|COL1A1, ENSG00000123104|ITPR2, ENSG00000127533|F2RL3, ENSG00000181104|F2R, ENSG00000043462|LCP2, ENSG00000160007|ARHGAP35, ENSG00000145675|PIK3R1, ENSG00000168970|JMJD7-PLA2G4B, ENSG00000196914|ARHGEF12, ENSG00000051382|PIK3CB, ENSG00000164116|GUCY1A1, ENSG00000061918|GUCY1B1, ENSG00000152402|GUCY1A2, ENSG00000150995|ITPR1, ENSG00000138031|ADCY3, ENSG00000197943|PLCG2, ENSG0000007…	34	1620	136	9173	0.25	0.018905	*	0.0628197	ns	ENSG00000108821|COL1A1, ENSG00000168970|JMJD7-PLA2G4B	2	ENSG00000123104|ITPR2, ENSG00000127533|F2RL3, ENSG00000181104|F2R, ENSG00000043462|LCP2, ENSG00000160007|ARHGAP35, ENSG00000145675|PIK3R1, ENSG00000196914|ARHGEF12, ENSG00000051382|PIK3CB, ENSG00000164116|GUCY1A1, ENSG00000061918|GUCY1B1, ENSG00000152402|GUCY1A2, ENSG00000150995|ITPR1, ENSG00000138031|ADCY3, ENSG00000197943|PLCG2, ENSG00000077420|APBB1IP, ENSG00000075624|ACTB, ENSG00000072062|PRK…	32	115	-6.62078
hsa03410	Genetic Information Processing	Replication and repair	Base excision repair	ENSG00000005156|LIG3, ENSG00000076248|UNG, ENSG00000102699|PARP4, ENSG00000100479|POLE2, ENSG00000143799|PARP1, ENSG00000114026|OGG1, ENSG00000132646|PCNA, ENSG00000148229|POLE3, ENSG00000105486|LIG1, ENSG00000106628|POLD2, ENSG00000139372|TDG	11	1620	33	9173	0.3333	0.0220509	*	0.0721235	ns		0	ENSG00000005156|LIG3, ENSG00000076248|UNG, ENSG00000102699|PARP4, ENSG00000100479|POLE2, ENSG00000143799|PARP1, ENSG00000114026|OGG1, ENSG00000132646|PCNA, ENSG00000148229|POLE3, ENSG00000105486|LIG1, ENSG00000106628|POLD2, ENSG00000139372|TDG	11	33	-3.30748
hsa04666	Organismal Systems	Immune system	Fc gamma R-mediated phagocytosis	ENSG00000176170|SPHK1, ENSG00000136717|BIN1, ENSG00000033327|GAB2, ENSG00000145675|PIK3R1, ENSG00000128340|RAC2, ENSG00000051382|PIK3CB, ENSG00000154229|PRKCA, ENSG00000277443|MARCKS, ENSG00000141968|VAV1, ENSG00000168918|INPP5D, ENSG00000134215|VAV3, ENSG00000175130|MARCKSL1, ENSG00000197943|PLCG2, ENSG00000107242|PIP5K1B, ENSG00000134516|DOCK2, ENSG00000153317|ASAP1, ENSG00000108443|RPS6KB1, EN…	25	1620	95	9173	0.2632	0.0221571	*	0.0721235	ns	ENSG00000176170|SPHK1, ENSG00000136717|BIN1, ENSG00000033327|GAB2	3	ENSG00000145675|PIK3R1, ENSG00000128340|RAC2, ENSG00000051382|PIK3CB, ENSG00000154229|PRKCA, ENSG00000277443|MARCKS, ENSG00000141968|VAV1, ENSG00000168918|INPP5D, ENSG00000134215|VAV3, ENSG00000175130|MARCKSL1, ENSG00000197943|PLCG2, ENSG00000107242|PIP5K1B, ENSG00000134516|DOCK2, ENSG00000153317|ASAP1, ENSG00000108443|RPS6KB1, ENSG00000142208|AKT1, ENSG00000117020|AKT3, ENSG00000099942|CRKL, ENS…	22	89	-5.72399
hsa00650	Metabolism	Carbohydrate metabolism	Butanoate metabolism	ENSG00000161267|BDH1, ENSG00000087299|L2HGDH, ENSG00000112294|ALDH5A1, ENSG00000198754|OXCT2, ENSG00000083720|OXCT1, ENSG00000113790|EHHADH, ENSG00000120437|ACAT2, ENSG00000138796|HADH, ENSG00000183044|ABAT, ENSG00000127884|ECHS1	10	1620	29	9173	0.3448	0.0224068	*	0.0721997	ns		0	ENSG00000161267|BDH1, ENSG00000087299|L2HGDH, ENSG00000112294|ALDH5A1, ENSG00000198754|OXCT2, ENSG00000083720|OXCT1, ENSG00000113790|EHHADH, ENSG00000120437|ACAT2, ENSG00000138796|HADH, ENSG00000183044|ABAT, ENSG00000127884|ECHS1	10	22	-2.34521
hsa04071	Environmental Information Processing	Signal transduction	Sphingolipid signaling pathway	ENSG00000176170|SPHK1, ENSG00000067182|TNFRSF1A, ENSG00000033327|GAB2, ENSG00000171791|BCL2, ENSG00000145675|PIK3R1, ENSG00000109320|NFKB1, ENSG00000128340|RAC2, ENSG00000197442|MAP3K5, ENSG00000213281|NRAS, ENSG00000051382|PIK3CB, ENSG00000154229|PRKCA, ENSG00000154001|PPP2R5E, ENSG00000103222|ABCC1, ENSG00000134318|ROCK2, ENSG00000100596|SPTLC2, ENSG00000050748|MAPK9, ENSG00000066027|PPP2R5A, E…	33	1620	133	9173	0.2481	0.0228046	*	0.0727466	ns	ENSG00000176170|SPHK1, ENSG00000067182|TNFRSF1A, ENSG00000033327|GAB2	3	ENSG00000171791|BCL2, ENSG00000145675|PIK3R1, ENSG00000109320|NFKB1, ENSG00000128340|RAC2, ENSG00000197442|MAP3K5, ENSG00000213281|NRAS, ENSG00000051382|PIK3CB, ENSG00000154229|PRKCA, ENSG00000154001|PPP2R5E, ENSG00000103222|ABCC1, ENSG00000134318|ROCK2, ENSG00000100596|SPTLC2, ENSG00000050748|MAPK9, ENSG00000066027|PPP2R5A, ENSG00000167393|PPP2R3B, ENSG00000120063|GNA13, ENSG00000078304|PPP2R5C,…	30	117	-5.82435
hsa04728	Organismal Systems	Nervous system	Dopaminergic synapse	ENSG00000168243|GNG4, ENSG00000123104|ITPR2, ENSG00000176533|GNG7, ENSG00000182158|CREB3L2, ENSG00000128272|ATF4, ENSG00000170345|FOS, ENSG00000107758|PPP3CB, ENSG00000154229|PRKCA, ENSG00000198668|CALM1, ENSG00000184154|LRTOMT, ENSG00000154001|PPP2R5E, ENSG00000150995|ITPR1, ENSG00000134852|CLOCK, ENSG00000141404|GNAL, ENSG00000072062|PRKACA, ENSG00000050748|MAPK9, ENSG00000066027|PPP2R5A, ENSG0…	35	1620	144	9173	0.2431	0.0262084	*	0.082777	ns	ENSG00000128272|ATF4, ENSG00000170345|FOS	2	ENSG00000168243|GNG4, ENSG00000123104|ITPR2, ENSG00000176533|GNG7, ENSG00000182158|CREB3L2, ENSG00000107758|PPP3CB, ENSG00000154229|PRKCA, ENSG00000198668|CALM1, ENSG00000184154|LRTOMT, ENSG00000154001|PPP2R5E, ENSG00000150995|ITPR1, ENSG00000134852|CLOCK, ENSG00000141404|GNAL, ENSG00000072062|PRKACA, ENSG00000050748|MAPK9, ENSG00000066027|PPP2R5A, ENSG00000167393|PPP2R3B, ENSG00000213676|ATF6B, …	33	124	-4.66974
hsa04912	Organismal Systems	Endocrine system	GnRH signaling pathway	ENSG00000177606|JUN, ENSG00000120738|EGR1, ENSG00000113070|HBEGF, ENSG00000123104|ITPR2, ENSG00000095015|MAP3K1, ENSG00000120899|PTK2B, ENSG00000128272|ATF4, ENSG00000115904|SOS1, ENSG00000168970|JMJD7-PLA2G4B, ENSG00000065559|MAP2K4, ENSG00000213281|NRAS, ENSG00000154229|PRKCA, ENSG00000198668|CALM1, ENSG00000085511|MAP3K4, ENSG00000150995|ITPR1, ENSG00000138031|ADCY3, ENSG00000072062|PRKACA, EN…	25	1620	97	9173	0.2577	0.0283158	*	0.0885564	ns	ENSG00000177606|JUN, ENSG00000113070|HBEGF, ENSG00000128272|ATF4, ENSG00000168970|JMJD7-PLA2G4B	4	ENSG00000120738|EGR1, ENSG00000123104|ITPR2, ENSG00000095015|MAP3K1, ENSG00000120899|PTK2B, ENSG00000115904|SOS1, ENSG00000065559|MAP2K4, ENSG00000213281|NRAS, ENSG00000154229|PRKCA, ENSG00000198668|CALM1, ENSG00000085511|MAP3K4, ENSG00000150995|ITPR1, ENSG00000138031|ADCY3, ENSG00000072062|PRKACA, ENSG00000050748|MAPK9, ENSG00000169967|MAP3K2, ENSG00000143933|CALM2, ENSG00000188130|MAPK12, ENSG0…	21	87	-4.50287
hsa04910	Organismal Systems	Endocrine system	Insulin signaling pathway	ENSG00000159399|HK2, ENSG00000160999|SH2B2, ENSG00000184557|SOCS3, ENSG00000115904|SOS1, ENSG00000145675|PIK3R1, ENSG00000213281|NRAS, ENSG00000051382|PIK3CB, ENSG00000164776|PHKG1, ENSG00000150907|FOXO1, ENSG00000235194|PPP1R3E, ENSG00000102893|PHKB, ENSG00000132825|PPP1R3D, ENSG00000171105|INSR, ENSG00000114423|CBLB, ENSG00000198668|CALM1, ENSG00000110395|CBL, ENSG00000157764|BRAF, ENSG00000072…	37	1620	155	9173	0.2387	0.0295847	*	0.0916263	ns	ENSG00000184557|SOCS3, ENSG00000164776|PHKG1	2	ENSG00000159399|HK2, ENSG00000160999|SH2B2, ENSG00000115904|SOS1, ENSG00000145675|PIK3R1, ENSG00000213281|NRAS, ENSG00000051382|PIK3CB, ENSG00000150907|FOXO1, ENSG00000235194|PPP1R3E, ENSG00000102893|PHKB, ENSG00000132825|PPP1R3D, ENSG00000171105|INSR, ENSG00000114423|CBLB, ENSG00000198668|CALM1, ENSG00000110395|CBL, ENSG00000157764|BRAF, ENSG00000072062|PRKACA, ENSG00000188191|PRKAR1B, ENSG00000…	35	126	-7.66149
hsa04725	Organismal Systems	Nervous system	Cholinergic synapse	ENSG00000168243|GNG4, ENSG00000087085|ACHE, ENSG00000123104|ITPR2, ENSG00000176533|GNG7, ENSG00000182158|CREB3L2, ENSG00000128272|ATF4, ENSG00000170345|FOS, ENSG00000171791|BCL2, ENSG00000145675|PIK3R1, ENSG00000213281|NRAS, ENSG00000051382|PIK3CB, ENSG00000154229|PRKCA, ENSG00000096968|JAK2, ENSG00000150995|ITPR1, ENSG00000138031|ADCY3, ENSG00000072062|PRKACA, ENSG00000105851|PIK3CG, ENSG0000014…	30	1620	122	9173	0.2459	0.0324115	*	0.0994161	ns	ENSG00000087085|ACHE, ENSG00000128272|ATF4, ENSG00000170345|FOS	3	ENSG00000168243|GNG4, ENSG00000123104|ITPR2, ENSG00000176533|GNG7, ENSG00000182158|CREB3L2, ENSG00000171791|BCL2, ENSG00000145675|PIK3R1, ENSG00000213281|NRAS, ENSG00000051382|PIK3CB, ENSG00000154229|PRKCA, ENSG00000096968|JAK2, ENSG00000150995|ITPR1, ENSG00000138031|ADCY3, ENSG00000072062|PRKACA, ENSG00000105851|PIK3CG, ENSG00000141837|CACNA1A, ENSG00000118260|CREB1, ENSG00000185760|KCNQ5, ENSG0…	27	104	-4.70679
hsa00380	Metabolism	Amino acid metabolism	Tryptophan metabolism	ENSG00000111275|ALDH2, ENSG00000181192|DHTKD1, ENSG00000105607|GCDH, ENSG00000072210|ALDH3A2, ENSG00000113790|EHHADH, ENSG00000091140|DLD, ENSG00000137944|KYAT3, ENSG00000183077|AFMID, ENSG00000120437|ACAT2, ENSG00000137124|ALDH1B1, ENSG00000138796|HADH, ENSG00000143149|ALDH9A1, ENSG00000127884|ECHS1	13	1620	44	9173	0.2955	0.0363742	*	0.110508	ns	ENSG00000111275|ALDH2	1	ENSG00000181192|DHTKD1, ENSG00000105607|GCDH, ENSG00000072210|ALDH3A2, ENSG00000113790|EHHADH, ENSG00000091140|DLD, ENSG00000137944|KYAT3, ENSG00000183077|AFMID, ENSG00000120437|ACAT2, ENSG00000137124|ALDH1B1, ENSG00000138796|HADH, ENSG00000143149|ALDH9A1, ENSG00000127884|ECHS1	12	39	-3.04243
hsa03020	Genetic Information Processing	Transcription	RNA polymerase	ENSG00000186141|POLR3C, ENSG00000113356|POLR3G, ENSG00000013503|POLR3B, ENSG00000125630|POLR1B, ENSG00000068654|POLR1A, ENSG00000181222|POLR2A, ENSG00000148606|POLR3A, ENSG00000177700|POLR2L, ENSG00000100413|POLR3H, ENSG00000105849|TWISTNB, ENSG00000047315|POLR2B, ENSG00000171453|POLR1C	12	1620	40	9173	0.3	0.0388514	*	0.116921	ns	ENSG00000186141|POLR3C	1	ENSG00000113356|POLR3G, ENSG00000013503|POLR3B, ENSG00000125630|POLR1B, ENSG00000068654|POLR1A, ENSG00000181222|POLR2A, ENSG00000148606|POLR3A, ENSG00000177700|POLR2L, ENSG00000100413|POLR3H, ENSG00000105849|TWISTNB, ENSG00000047315|POLR2B, ENSG00000171453|POLR1C	11	31	-2.33487
hsa01523	Human Diseases	Drug resistance: antineoplastic	Antifolate resistance	ENSG00000178700|DHFR2, ENSG00000228716|DHFR, ENSG00000109320|NFKB1, ENSG00000125257|ABCC4, ENSG00000173638|SLC19A1, ENSG00000177000|MTHFR, ENSG00000103222|ABCC1, ENSG00000076351|SLC46A1, ENSG00000176890|TYMS, ENSG00000213341|CHUK, ENSG00000138363|ATIC, ENSG00000114770|ABCC5	12	1620	41	9173	0.2927	0.0464092	*	0.13836	ns		0	ENSG00000178700|DHFR2, ENSG00000228716|DHFR, ENSG00000109320|NFKB1, ENSG00000125257|ABCC4, ENSG00000173638|SLC19A1, ENSG00000177000|MTHFR, ENSG00000103222|ABCC1, ENSG00000076351|SLC46A1, ENSG00000176890|TYMS, ENSG00000213341|CHUK, ENSG00000138363|ATIC, ENSG00000114770|ABCC5	12	30	-3.10376
hsa03430	Genetic Information Processing	Replication and repair	Mismatch repair	ENSG00000113318|MSH3, ENSG00000116062|MSH6, ENSG00000119684|MLH3, ENSG00000122512|PMS2, ENSG00000132646|PCNA, ENSG00000095002|MSH2, ENSG00000105486|LIG1, ENSG00000106628|POLD2	8	1620	24	9173	0.3333	0.0478408	*	0.141307	ns		0	ENSG00000113318|MSH3, ENSG00000116062|MSH6, ENSG00000119684|MLH3, ENSG00000122512|PMS2, ENSG00000132646|PCNA, ENSG00000095002|MSH2, ENSG00000105486|LIG1, ENSG00000106628|POLD2	8	22	-3.41121
hsa05120	Human Diseases	Infectious disease: bacterial	Epithelial cell signaling in Helicobacter pylori infection	ENSG00000177606|JUN, ENSG00000113070|HBEGF, ENSG00000006062|MAP3K14, ENSG00000137845|ADAM10, ENSG00000109320|NFKB1, ENSG00000065559|MAP2K4, ENSG00000071553|ATP6AP1, ENSG00000033627|ATP6V0A1, ENSG00000105976|MET, ENSG00000197943|PLCG2, ENSG00000050748|MAPK9, ENSG00000213341|CHUK, ENSG00000164305|CASP3, ENSG00000100906|NFKBIA, ENSG00000188130|MAPK12, ENSG00000179295|PTPN11, ENSG00000185344|ATP6V0A2…	20	1620	78	9173	0.2564	0.0486285	*	0.142173	ns	ENSG00000177606|JUN, ENSG00000113070|HBEGF, ENSG00000006062|MAP3K14	3	ENSG00000137845|ADAM10, ENSG00000109320|NFKB1, ENSG00000065559|MAP2K4, ENSG00000071553|ATP6AP1, ENSG00000033627|ATP6V0A1, ENSG00000105976|MET, ENSG00000197943|PLCG2, ENSG00000050748|MAPK9, ENSG00000213341|CHUK, ENSG00000164305|CASP3, ENSG00000100906|NFKBIA, ENSG00000188130|MAPK12, ENSG00000179295|PTPN11, ENSG00000185344|ATP6V0A2, ENSG00000254087|LYN, ENSG00000171130|ATP6V0E2, ENSG00000110719|TCIR…	17	61	-3.58503
hsa04371	Environmental Information Processing	Signal transduction	Apelin signaling pathway	ENSG00000168243|GNG4, ENSG00000139112|GABARAPL1, ENSG00000120738|EGR1, ENSG00000196218|RYR1, ENSG00000123104|ITPR2, ENSG00000176170|SPHK1, ENSG00000127528|KLF2, ENSG00000176533|GNG7, ENSG00000068024|HDAC4, ENSG00000213281|NRAS, ENSG00000081189|MEF2C, ENSG00000196455|PIK3R4, ENSG00000198668|CALM1, ENSG00000150995|ITPR1, ENSG00000138031|ADCY3, ENSG00000072062|PRKACA, ENSG00000105851|PIK3CG, ENSG000…	33	1620	141	9173	0.234	0.0490252	*	0.142173	ns	ENSG00000139112|GABARAPL1, ENSG00000176170|SPHK1	2	ENSG00000168243|GNG4, ENSG00000120738|EGR1, ENSG00000196218|RYR1, ENSG00000123104|ITPR2, ENSG00000127528|KLF2, ENSG00000176533|GNG7, ENSG00000068024|HDAC4, ENSG00000213281|NRAS, ENSG00000081189|MEF2C, ENSG00000196455|PIK3R4, ENSG00000198668|CALM1, ENSG00000150995|ITPR1, ENSG00000138031|ADCY3, ENSG00000072062|PRKACA, ENSG00000105851|PIK3CG, ENSG00000106799|TGFBR1, ENSG00000198793|MTOR, ENSG0000016…	31	126	-4.8107
hsa04621	Organismal Systems	Immune system	NOD-like receptor signaling pathway	ENSG00000177606|JUN, ENSG00000080824|HSP90AA1, ENSG00000213928|IRF9, ENSG00000139112|GABARAPL1, ENSG00000118503|TNFAIP3, ENSG00000096384|HSP90AB1, ENSG00000123104|ITPR2, ENSG00000185507|IRF7, ENSG00000092098|RNF31, ENSG00000089041|P2RX7, ENSG00000163568|AIM2, ENSG00000142166|IFNAR1, ENSG00000265972|TXNIP, ENSG00000088888|MAVS, ENSG00000171791|BCL2, ENSG00000115415|STAT1, ENSG00000109320|NFKB1, EN…	48	1620	217	9173	0.2212	0.0520657	ns	0.14963	ns	ENSG00000177606|JUN, ENSG00000080824|HSP90AA1, ENSG00000213928|IRF9, ENSG00000139112|GABARAPL1, ENSG00000096384|HSP90AB1, ENSG00000185507|IRF7, ENSG00000092098|RNF31, ENSG00000163568|AIM2, ENSG00000265972|TXNIP	9	ENSG00000118503|TNFAIP3, ENSG00000123104|ITPR2, ENSG00000089041|P2RX7, ENSG00000142166|IFNAR1, ENSG00000088888|MAVS, ENSG00000171791|BCL2, ENSG00000115415|STAT1, ENSG00000109320|NFKB1, ENSG00000157625|TAB3, ENSG00000111335|OAS2, ENSG00000187796|CARD9, ENSG00000101966|XIAP, ENSG00000131323|TRAF3, ENSG00000159110|IFNAR2, ENSG00000185515|BRCC3, ENSG00000005100|DHX33, ENSG00000110330|BIRC2, ENSG00000…	39	144	-4.66667
hsa04917	Organismal Systems	Endocrine system	Prolactin signaling pathway	ENSG00000184557|SOCS3, ENSG00000170345|FOS, ENSG00000115904|SOS1, ENSG00000126561|STAT5A, ENSG00000145675|PIK3R1, ENSG00000115415|STAT1, ENSG00000109320|NFKB1, ENSG00000213281|NRAS, ENSG00000051382|PIK3CB, ENSG00000096968|JAK2, ENSG00000118971|CCND2, ENSG00000050748|MAPK9, ENSG00000141655|TNFRSF11A, ENSG00000142208|AKT1, ENSG00000117020|AKT3, ENSG00000188130|MAPK12, ENSG00000105221|AKT2, ENSG0000…	19	1620	74	9173	0.2568	0.0530063	ns	0.150973	ns	ENSG00000184557|SOCS3, ENSG00000170345|FOS, ENSG00000126561|STAT5A	3	ENSG00000115904|SOS1, ENSG00000145675|PIK3R1, ENSG00000115415|STAT1, ENSG00000109320|NFKB1, ENSG00000213281|NRAS, ENSG00000051382|PIK3CB, ENSG00000096968|JAK2, ENSG00000118971|CCND2, ENSG00000050748|MAPK9, ENSG00000141655|TNFRSF11A, ENSG00000142208|AKT1, ENSG00000117020|AKT3, ENSG00000188130|MAPK12, ENSG00000105221|AKT2, ENSG00000118689|FOXO3, ENSG00000100030|MAPK1	16	59	-4.55661
hsa04915	Organismal Systems	Endocrine system	Estrogen signaling pathway	ENSG00000173110|HSPA6, ENSG00000204389|HSPA1A, ENSG00000204388|HSPA1B, ENSG00000177606|JUN, ENSG00000109971|HSPA8, ENSG00000080824|HSP90AA1, ENSG00000113070|HBEGF, ENSG00000004478|FKBP4, ENSG00000096384|HSP90AB1, ENSG00000123104|ITPR2, ENSG00000124151|NCOA3, ENSG00000182158|CREB3L2, ENSG00000111057|KRT18, ENSG00000128272|ATF4, ENSG00000170345|FOS, ENSG00000115904|SOS1, ENSG00000126803|HSPA2, ENSG…	39	1620	172	9173	0.2267	0.053777	ns	0.151813	ns	ENSG00000173110|HSPA6, ENSG00000204389|HSPA1A, ENSG00000204388|HSPA1B, ENSG00000177606|JUN, ENSG00000109971|HSPA8, ENSG00000080824|HSP90AA1, ENSG00000113070|HBEGF, ENSG00000004478|FKBP4, ENSG00000096384|HSP90AB1, ENSG00000111057|KRT18, ENSG00000128272|ATF4, ENSG00000170345|FOS, ENSG00000126803|HSPA2	13	ENSG00000123104|ITPR2, ENSG00000124151|NCOA3, ENSG00000182158|CREB3L2, ENSG00000115904|SOS1, ENSG00000096060|FKBP5, ENSG00000171791|BCL2, ENSG00000145675|PIK3R1, ENSG00000185591|SP1, ENSG00000084676|NCOA1, ENSG00000213281|NRAS, ENSG00000051382|PIK3CB, ENSG00000140396|NCOA2, ENSG00000198668|CALM1, ENSG00000150995|ITPR1, ENSG00000138031|ADCY3, ENSG00000072062|PRKACA, ENSG00000131759|RARA, ENSG00000…	26	106	-2.91386
hsa04977	Organismal Systems	Digestive system	Vitamin digestion and absorption	ENSG00000173638|SLC19A1, ENSG00000117479|SLC19A2, ENSG00000103222|ABCC1, ENSG00000169814|BTD, ENSG00000076351|SLC46A1, ENSG00000132763|MMACHC, ENSG00000185339|TCN2, ENSG00000138074|SLC5A6	8	1620	25	9173	0.32	0.0598481	ns	0.16747	ns		0	ENSG00000173638|SLC19A1, ENSG00000117479|SLC19A2, ENSG00000103222|ABCC1, ENSG00000169814|BTD, ENSG00000076351|SLC46A1, ENSG00000132763|MMACHC, ENSG00000185339|TCN2, ENSG00000138074|SLC5A6	8	19	-3.21182
hsa05216	Human Diseases	Cancer: specific types	Thyroid cancer	ENSG00000124762|CDKN1A, ENSG00000116717|GADD45A, ENSG00000125618|PAX8, ENSG00000099860|GADD45B, ENSG00000213281|NRAS, ENSG00000138795|LEF1, ENSG00000157764|BRAF, ENSG00000136997|MYC, ENSG00000108091|CCDC6, ENSG00000134574|DDB2, ENSG00000100030|MAPK1, ENSG00000047410|TPR	12	1620	43	9173	0.2791	0.0644191	ns	0.178693	ns	ENSG00000124762|CDKN1A, ENSG00000116717|GADD45A, ENSG00000125618|PAX8, ENSG00000099860|GADD45B	4	ENSG00000213281|NRAS, ENSG00000138795|LEF1, ENSG00000157764|BRAF, ENSG00000136997|MYC, ENSG00000108091|CCDC6, ENSG00000134574|DDB2, ENSG00000100030|MAPK1, ENSG00000047410|TPR	8	36	-1
hsa04390	Environmental Information Processing	Signal transduction	Hippo signaling pathway	ENSG00000116985|BMP8B, ENSG00000068028|RASSF1, ENSG00000074219|TEAD2, ENSG00000132535|DLG4, ENSG00000104290|FZD3, ENSG00000139926|FRMD6, ENSG00000143514|TP53BP2, ENSG00000126016|AMOT, ENSG00000144791|LIMD1, ENSG00000105329|TGFB1, ENSG00000169884|WNT10B, ENSG00000110330|BIRC2, ENSG00000138795|LEF1, ENSG00000136997|MYC, ENSG00000075624|ACTB, ENSG00000075711|DLG1, ENSG00000118971|CCND2, ENSG00000134…	36	1620	160	9173	0.225	0.0680272	ns	0.186588	ns	ENSG00000068028|RASSF1, ENSG00000074219|TEAD2, ENSG00000132535|DLG4	3	ENSG00000116985|BMP8B, ENSG00000104290|FZD3, ENSG00000139926|FRMD6, ENSG00000143514|TP53BP2, ENSG00000126016|AMOT, ENSG00000144791|LIMD1, ENSG00000105329|TGFB1, ENSG00000169884|WNT10B, ENSG00000110330|BIRC2, ENSG00000138795|LEF1, ENSG00000136997|MYC, ENSG00000075624|ACTB, ENSG00000075711|DLG1, ENSG00000118971|CCND2, ENSG00000134982|APC, ENSG00000131023|LATS1, ENSG00000204217|BMPR2, ENSG0000010679…	33	150	-4.81733
hsa04926	Organismal Systems	Endocrine system	Relaxin signaling pathway	ENSG00000177606|JUN, ENSG00000168243|GNG4, ENSG00000108821|COL1A1, ENSG00000176533|GNG7, ENSG00000182158|CREB3L2, ENSG00000128272|ATF4, ENSG00000170345|FOS, ENSG00000115904|SOS1, ENSG00000173511|VEGFB, ENSG00000145675|PIK3R1, ENSG00000109320|NFKB1, ENSG00000065559|MAP2K4, ENSG00000213281|NRAS, ENSG00000051382|PIK3CB, ENSG00000154229|PRKCA, ENSG00000105329|TGFB1, ENSG00000138031|ADCY3, ENSG0000007…	32	1620	140	9173	0.2286	0.068435	ns	0.186588	ns	ENSG00000177606|JUN, ENSG00000108821|COL1A1, ENSG00000128272|ATF4, ENSG00000170345|FOS	4	ENSG00000168243|GNG4, ENSG00000176533|GNG7, ENSG00000182158|CREB3L2, ENSG00000115904|SOS1, ENSG00000173511|VEGFB, ENSG00000145675|PIK3R1, ENSG00000109320|NFKB1, ENSG00000065559|MAP2K4, ENSG00000213281|NRAS, ENSG00000051382|PIK3CB, ENSG00000154229|PRKCA, ENSG00000105329|TGFB1, ENSG00000138031|ADCY3, ENSG00000072062|PRKACA, ENSG00000050748|MAPK9, ENSG00000106799|TGFBR1, ENSG00000166949|SMAD3, ENSG0…	28	123	-4.14768
hsa03015	Genetic Information Processing	Translation	mRNA surveillance pathway	ENSG00000153944|MSI2, ENSG00000135097|MSI1, ENSG00000101138|CSTF1, ENSG00000103342|GSPT1, ENSG00000136937|NCBP1, ENSG00000157106|SMG1, ENSG00000165934|CPSF2, ENSG00000154001|PPP2R5E, ENSG00000116698|SMG7, ENSG00000151461|UPF2, ENSG00000066027|PPP2R5A, ENSG00000167393|PPP2R3B, ENSG00000111880|RNGTT, ENSG00000165494|PCF11, ENSG00000090060|PAPOLA, ENSG00000078304|PPP2R5C, ENSG00000101654|RNMT, ENSG0…	24	1620	101	9173	0.2376	0.0723983	ns	0.195721	ns	ENSG00000135097|MSI1	1	ENSG00000153944|MSI2, ENSG00000101138|CSTF1, ENSG00000103342|GSPT1, ENSG00000136937|NCBP1, ENSG00000157106|SMG1, ENSG00000165934|CPSF2, ENSG00000154001|PPP2R5E, ENSG00000116698|SMG7, ENSG00000151461|UPF2, ENSG00000066027|PPP2R5A, ENSG00000167393|PPP2R3B, ENSG00000111880|RNGTT, ENSG00000165494|PCF11, ENSG00000090060|PAPOLA, ENSG00000078304|PPP2R5C, ENSG00000101654|RNMT, ENSG00000170473|PYM1, ENSG0…	23	84	-5.34634
hsa04151	Environmental Information Processing	Signal transduction	PI3K-Akt signaling pathway	ENSG00000064300|NGFR, ENSG00000124762|CDKN1A, ENSG00000168243|GNG4, ENSG00000119630|PGF, ENSG00000161638|ITGA5, ENSG00000068078|FGFR3, ENSG00000080824|HSP90AA1, ENSG00000103479|RBL2, ENSG00000108821|COL1A1, ENSG00000115414|FN1, ENSG00000096384|HSP90AB1, ENSG00000176533|GNG7, ENSG00000182158|CREB3L2, ENSG00000123358|NR4A1, ENSG00000118513|MYB, ENSG00000181104|F2R, ENSG00000128272|ATF4, ENSG0000008…	77	1620	374	9173	0.2059	0.0759018	ns	0.203468	ns	ENSG00000064300|NGFR, ENSG00000124762|CDKN1A, ENSG00000119630|PGF, ENSG00000161638|ITGA5, ENSG00000080824|HSP90AA1, ENSG00000108821|COL1A1, ENSG00000115414|FN1, ENSG00000096384|HSP90AB1, ENSG00000123358|NR4A1, ENSG00000128272|ATF4, ENSG00000132470|ITGB4, ENSG00000041982|TNC	12	ENSG00000168243|GNG4, ENSG00000068078|FGFR3, ENSG00000103479|RBL2, ENSG00000176533|GNG7, ENSG00000182158|CREB3L2, ENSG00000118513|MYB, ENSG00000181104|F2R, ENSG00000081913|PHLPP1, ENSG00000115904|SOS1, ENSG00000147168|IL2RG, ENSG00000140443|IGF1R, ENSG00000142166|IFNAR1, ENSG00000173511|VEGFB, ENSG00000171791|BCL2, ENSG00000145675|PIK3R1, ENSG00000082781|ITGB5, ENSG00000109320|NFKB1, ENSG00000155…	65	307	-5.02243
hsa05142	Human Diseases	Infectious disease: parasitic	Chagas disease	ENSG00000177606|JUN, ENSG00000277632|CCL3, ENSG00000170345|FOS, ENSG00000067182|TNFRSF1A, ENSG00000145675|PIK3R1, ENSG00000109320|NFKB1, ENSG00000065559|MAP2K4, ENSG00000051382|PIK3CB, ENSG00000003402|CFLAR, ENSG00000105329|TGFB1, ENSG00000141404|GNAL, ENSG00000050748|MAPK9, ENSG00000106799|TGFBR1, ENSG00000213341|CHUK, ENSG00000166949|SMAD3, ENSG00000136869|TLR4, ENSG00000100906|NFKBIA, ENSG0000…	27	1620	117	9173	0.2308	0.0804307	ns	0.212045	ns	ENSG00000177606|JUN, ENSG00000277632|CCL3, ENSG00000170345|FOS, ENSG00000067182|TNFRSF1A	4	ENSG00000145675|PIK3R1, ENSG00000109320|NFKB1, ENSG00000065559|MAP2K4, ENSG00000051382|PIK3CB, ENSG00000003402|CFLAR, ENSG00000105329|TGFB1, ENSG00000141404|GNAL, ENSG00000050748|MAPK9, ENSG00000106799|TGFBR1, ENSG00000213341|CHUK, ENSG00000166949|SMAD3, ENSG00000136869|TLR4, ENSG00000100906|NFKBIA, ENSG00000142208|AKT1, ENSG00000117020|AKT3, ENSG00000188130|MAPK12, ENSG00000175387|SMAD2, ENSG000…	23	96	-3.98042
hsa00564	Metabolism	Lipid metabolism	Glycerophospholipid metabolism	ENSG00000087085|ACHE, ENSG00000110721|CHKA, ENSG00000160216|AGPAT3, ENSG00000152642|GPD1L, ENSG00000125505|MBOAT7, ENSG00000166428|PLD4, ENSG00000204310|AGPAT1, ENSG00000102780|DGKH, ENSG00000168970|JMJD7-PLA2G4B, ENSG00000176454|LPCAT4, ENSG00000170222|ADPRM, ENSG00000172954|LCLAT1, ENSG00000185813|PCYT2, ENSG00000153395|LPCAT1, ENSG00000123739|PLA2G12A, ENSG00000115159|GPD2, ENSG00000116906|GNP…	27	1620	117	9173	0.2308	0.0804307	ns	0.212045	ns	ENSG00000087085|ACHE, ENSG00000125505|MBOAT7, ENSG00000168970|JMJD7-PLA2G4B, ENSG00000170222|ADPRM	4	ENSG00000110721|CHKA, ENSG00000160216|AGPAT3, ENSG00000152642|GPD1L, ENSG00000166428|PLD4, ENSG00000204310|AGPAT1, ENSG00000102780|DGKH, ENSG00000176454|LPCAT4, ENSG00000172954|LCLAT1, ENSG00000185813|PCYT2, ENSG00000153395|LPCAT1, ENSG00000123739|PLA2G12A, ENSG00000115159|GPD2, ENSG00000116906|GNPAT, ENSG00000077044|DGKD, ENSG00000139163|ETNK1, ENSG00000101290|CDS2, ENSG00000153933|DGKE, ENSG000…	23	90	-4.21637
hsa04020	Environmental Information Processing	Signal transduction	Calcium signaling pathway	ENSG00000196218|RYR1, ENSG00000123104|ITPR2, ENSG00000176170|SPHK1, ENSG00000160991|ORAI2, ENSG00000006283|CACNA1G, ENSG00000120899|PTK2B, ENSG00000169100|SLC25A6, ENSG00000181104|F2R, ENSG00000089041|P2RX7, ENSG00000004468|CD38, ENSG00000186815|TPCN1, ENSG00000183049|CAMK1D, ENSG00000107758|PPP3CB, ENSG00000083454|P2RX5, ENSG00000074370|ATP2A3, ENSG00000164776|PHKG1, ENSG00000154229|PRKCA, ENSG0…	42	1620	194	9173	0.2165	0.0865738	ns	0.226369	ns	ENSG00000176170|SPHK1, ENSG00000006283|CACNA1G, ENSG00000169100|SLC25A6, ENSG00000164776|PHKG1	4	ENSG00000196218|RYR1, ENSG00000123104|ITPR2, ENSG00000160991|ORAI2, ENSG00000120899|PTK2B, ENSG00000181104|F2R, ENSG00000089041|P2RX7, ENSG00000004468|CD38, ENSG00000186815|TPCN1, ENSG00000183049|CAMK1D, ENSG00000107758|PPP3CB, ENSG00000083454|P2RX5, ENSG00000074370|ATP2A3, ENSG00000154229|PRKCA, ENSG00000102893|PHKB, ENSG00000115556|PLCD4, ENSG00000198668|CALM1, ENSG00000150995|ITPR1, ENSG000001…	38	165	-4.59314
hsa05163	Human Diseases	Infectious disease: viral	Human cytomegalovirus infection	ENSG00000277632|CCL3, ENSG00000124762|CDKN1A, ENSG00000168243|GNG4, ENSG00000231925|TAPBP, ENSG00000163823|CCR1, ENSG00000123104|ITPR2, ENSG00000101096|NFATC2, ENSG00000176533|GNG7, ENSG00000182158|CREB3L2, ENSG00000110324|IL10RA, ENSG00000120899|PTK2B, ENSG00000128272|ATF4, ENSG00000115904|SOS1, ENSG00000067182|TNFRSF1A, ENSG00000132694|ARHGEF11, ENSG00000145675|PIK3R1, ENSG00000107758|PPP3CB, E…	64	1620	309	9173	0.2071	0.0895316	ns	0.2322	ns	ENSG00000277632|CCL3, ENSG00000124762|CDKN1A, ENSG00000110324|IL10RA, ENSG00000128272|ATF4, ENSG00000067182|TNFRSF1A, ENSG00000132694|ARHGEF11	6	ENSG00000168243|GNG4, ENSG00000231925|TAPBP, ENSG00000163823|CCR1, ENSG00000123104|ITPR2, ENSG00000101096|NFATC2, ENSG00000176533|GNG7, ENSG00000182158|CREB3L2, ENSG00000120899|PTK2B, ENSG00000115904|SOS1, ENSG00000145675|PIK3R1, ENSG00000107758|PPP3CB, ENSG00000109320|NFKB1, ENSG00000128340|RAC2, ENSG00000196914|ARHGEF12, ENSG00000185591|SP1, ENSG00000125384|PTGER2, ENSG00000213281|NRAS, ENSG000…	58	202	-6.05094
hsa05031	Human Diseases	Substance dependence	Amphetamine addiction	ENSG00000177606|JUN, ENSG00000182158|CREB3L2, ENSG00000128272|ATF4, ENSG00000170345|FOS, ENSG00000106089|STX1A, ENSG00000107758|PPP3CB, ENSG00000154229|PRKCA, ENSG00000125740|FOSB, ENSG00000198668|CALM1, ENSG00000072062|PRKACA, ENSG00000213676|ATF6B, ENSG00000120910|PPP3CC, ENSG00000143933|CALM2, ENSG00000118260|CREB1, ENSG00000145349|CAMK2D, ENSG00000166501|PRKCB, ENSG00000138814|PPP3CA, ENSG000…	18	1620	74	9173	0.2432	0.0910032	ns	0.234113	ns	ENSG00000177606|JUN, ENSG00000128272|ATF4, ENSG00000170345|FOS, ENSG00000106089|STX1A	4	ENSG00000182158|CREB3L2, ENSG00000107758|PPP3CB, ENSG00000154229|PRKCA, ENSG00000125740|FOSB, ENSG00000198668|CALM1, ENSG00000072062|PRKACA, ENSG00000213676|ATF6B, ENSG00000120910|PPP3CC, ENSG00000143933|CALM2, ENSG00000118260|CREB1, ENSG00000145349|CAMK2D, ENSG00000166501|PRKCB, ENSG00000138814|PPP3CA, ENSG00000152495|CAMK4	14	63	-1.88982
hsa05110	Human Diseases	Infectious disease: bacterial	Vibrio cholerae infection	ENSG00000197930|ERO1A, ENSG00000071553|ATP6AP1, ENSG00000155660|PDIA4, ENSG00000154229|PRKCA, ENSG00000033627|ATP6V0A1, ENSG00000058262|SEC61A1, ENSG00000138031|ADCY3, ENSG00000197943|PLCG2, ENSG00000075624|ACTB, ENSG00000072062|PRKACA, ENSG00000064651|SLC12A2, ENSG00000185344|ATP6V0A2, ENSG00000119139|TJP2, ENSG00000171130|ATP6V0E2, ENSG00000110719|TCIRG1	15	1620	60	9173	0.25	0.0959893	ns	0.244965	ns		0	ENSG00000197930|ERO1A, ENSG00000071553|ATP6AP1, ENSG00000155660|PDIA4, ENSG00000154229|PRKCA, ENSG00000033627|ATP6V0A1, ENSG00000058262|SEC61A1, ENSG00000138031|ADCY3, ENSG00000197943|PLCG2, ENSG00000075624|ACTB, ENSG00000072062|PRKACA, ENSG00000064651|SLC12A2, ENSG00000185344|ATP6V0A2, ENSG00000119139|TJP2, ENSG00000171130|ATP6V0E2, ENSG00000110719|TCIRG1	15	46	-3.68605
hsa00531	Metabolism	Glycan biosynthesis and metabolism	Glycosaminoglycan degradation	ENSG00000108784|NAGLU, ENSG00000010404|IDS, ENSG00000165102|HGSNAT, ENSG00000068001|HYAL2, ENSG00000141012|GALNS, ENSG00000186792|HYAL3	6	1620	19	9173	0.3158	0.103045	ns	0.258747	ns		0	ENSG00000108784|NAGLU, ENSG00000010404|IDS, ENSG00000165102|HGSNAT, ENSG00000068001|HYAL2, ENSG00000141012|GALNS, ENSG00000186792|HYAL3	6	16	-3.5
hsa04218	Cellular Processes	Cell growth and death	Cellular senescence	ENSG00000124762|CDKN1A, ENSG00000116717|GADD45A, ENSG00000161011|SQSTM1, ENSG00000103479|RBL2, ENSG00000123104|ITPR2, ENSG00000101096|NFATC2, ENSG00000169100|SLC25A6, ENSG00000266094|RASSF5, ENSG00000134954|ETS1, ENSG00000133740|E2F5, ENSG00000134057|CCNB1, ENSG00000099860|GADD45B, ENSG00000113522|RAD50, ENSG00000145675|PIK3R1, ENSG00000064393|HIPK2, ENSG00000107758|PPP3CB, ENSG00000109320|NFKB1,…	64	1620	312	9173	0.2051	0.103744	ns	0.258747	ns	ENSG00000124762|CDKN1A, ENSG00000116717|GADD45A, ENSG00000161011|SQSTM1, ENSG00000169100|SLC25A6, ENSG00000099860|GADD45B	5	ENSG00000103479|RBL2, ENSG00000123104|ITPR2, ENSG00000101096|NFATC2, ENSG00000266094|RASSF5, ENSG00000134954|ETS1, ENSG00000133740|E2F5, ENSG00000134057|CCNB1, ENSG00000113522|RAD50, ENSG00000145675|PIK3R1, ENSG00000064393|HIPK2, ENSG00000107758|PPP3CB, ENSG00000109320|NFKB1, ENSG00000183765|CHEK2, ENSG00000162521|RBBP4, ENSG00000213281|NRAS, ENSG00000051382|PIK3CB, ENSG00000150907|FOXO1, ENSG000…	59	154	-6.60775
hsa04960	Organismal Systems	Excretory system	Aldosterone-regulated sodium reabsorption	ENSG00000145675|PIK3R1, ENSG00000051382|PIK3CB, ENSG00000154229|PRKCA, ENSG00000171105|INSR, ENSG00000151623|NR3C2, ENSG00000069849|ATP1B3, ENSG00000169047|IRS1, ENSG00000168447|SCNN1B, ENSG00000100030|MAPK1, ENSG00000166501|PRKCB	10	1620	37	9173	0.2703	0.103823	ns	0.258747	ns		0	ENSG00000145675|PIK3R1, ENSG00000051382|PIK3CB, ENSG00000154229|PRKCA, ENSG00000171105|INSR, ENSG00000151623|NR3C2, ENSG00000069849|ATP1B3, ENSG00000169047|IRS1, ENSG00000168447|SCNN1B, ENSG00000100030|MAPK1, ENSG00000166501|PRKCB	10	34	-3.94447
hsa03420	Genetic Information Processing	Replication and repair	Nucleotide excision repair	ENSG00000100479|POLE2, ENSG00000158290|CUL4B, ENSG00000225830|ERCC6, ENSG00000147400|CETN2, ENSG00000175595|ERCC4, ENSG00000132646|PCNA, ENSG00000148229|POLE3, ENSG00000104884|ERCC2, ENSG00000134574|DDB2, ENSG00000134899|ERCC5, ENSG00000105486|LIG1, ENSG00000106628|POLD2, ENSG00000183474|GTF2H2C, ENSG00000136936|XPA	14	1620	56	9173	0.25	0.105329	ns	0.260466	ns		0	ENSG00000100479|POLE2, ENSG00000158290|CUL4B, ENSG00000225830|ERCC6, ENSG00000147400|CETN2, ENSG00000175595|ERCC4, ENSG00000132646|PCNA, ENSG00000148229|POLE3, ENSG00000104884|ERCC2, ENSG00000134574|DDB2, ENSG00000134899|ERCC5, ENSG00000105486|LIG1, ENSG00000106628|POLD2, ENSG00000183474|GTF2H2C, ENSG00000136936|XPA	14	45	-4.17399
hsa04064	Environmental Information Processing	Signal transduction	NF-kappa B signaling pathway	ENSG00000118503|TNFAIP3, ENSG00000006062|MAP3K14, ENSG00000067182|TNFRSF1A, ENSG00000104856|RELB, ENSG00000070770|CSNK2A2, ENSG00000082805|ERC1, ENSG00000099860|GADD45B, ENSG00000171791|BCL2, ENSG00000109320|NFKB1, ENSG00000157625|TAB3, ENSG00000101966|XIAP, ENSG00000131323|TRAF3, ENSG00000003402|CFLAR, ENSG00000149311|ATM, ENSG00000110330|BIRC2, ENSG00000197943|PLCG2, ENSG00000077150|NFKB2, ENSG…	28	1620	126	9173	0.2222	0.110499	ns	0.269225	ns	ENSG00000006062|MAP3K14, ENSG00000067182|TNFRSF1A, ENSG00000070770|CSNK2A2, ENSG00000099860|GADD45B	4	ENSG00000118503|TNFAIP3, ENSG00000104856|RELB, ENSG00000082805|ERC1, ENSG00000171791|BCL2, ENSG00000109320|NFKB1, ENSG00000157625|TAB3, ENSG00000101966|XIAP, ENSG00000131323|TRAF3, ENSG00000003402|CFLAR, ENSG00000149311|ATM, ENSG00000110330|BIRC2, ENSG00000197943|PLCG2, ENSG00000077150|NFKB2, ENSG00000213341|CHUK, ENSG00000143799|PARP1, ENSG00000136869|TLR4, ENSG00000100906|NFKBIA, ENSG0000014165…	24	85	-4.23014
hsa05165	Human Diseases	Infectious disease: viral	Human papillomavirus infection	ENSG00000124762|CDKN1A, ENSG00000135114|OASL, ENSG00000161638|ITGA5, ENSG00000213928|IRF9, ENSG00000103479|RBL2, ENSG00000108821|COL1A1, ENSG00000115414|FN1, ENSG00000182158|CREB3L2, ENSG00000115904|SOS1, ENSG00000067182|TNFRSF1A, ENSG00000132470|ITGB4, ENSG00000041982|TNC, ENSG00000142166|IFNAR1, ENSG00000104290|FZD3, ENSG00000145675|PIK3R1, ENSG00000082781|ITGB5, ENSG00000115415|STAT1, ENSG0000…	82	1620	409	9173	0.2005	0.110559	ns	0.269225	ns	ENSG00000124762|CDKN1A, ENSG00000135114|OASL, ENSG00000161638|ITGA5, ENSG00000213928|IRF9, ENSG00000108821|COL1A1, ENSG00000115414|FN1, ENSG00000067182|TNFRSF1A, ENSG00000132470|ITGB4, ENSG00000041982|TNC	9	ENSG00000103479|RBL2, ENSG00000182158|CREB3L2, ENSG00000115904|SOS1, ENSG00000142166|IFNAR1, ENSG00000104290|FZD3, ENSG00000145675|PIK3R1, ENSG00000082781|ITGB5, ENSG00000115415|STAT1, ENSG00000109320|NFKB1, ENSG00000134250|NOTCH2, ENSG00000213281|NRAS, ENSG00000071553|ATP6AP1, ENSG00000051382|PIK3CB, ENSG00000005339|CREBBP, ENSG00000150907|FOXO1, ENSG00000135679|MDM2, ENSG00000111642|CHD4, ENSG0…	73	308	-6.60971
hsa04657	Organismal Systems	Immune system	IL-17 signaling pathway	ENSG00000177606|JUN, ENSG00000080824|HSP90AA1, ENSG00000118503|TNFAIP3, ENSG00000096384|HSP90AB1, ENSG00000130522|JUND, ENSG00000170345|FOS, ENSG00000175592|FOSL1, ENSG00000155313|USP25, ENSG00000109320|NFKB1, ENSG00000157625|TAB3, ENSG00000125740|FOSB, ENSG00000131323|TRAF3, ENSG00000050748|MAPK9, ENSG00000213341|CHUK, ENSG00000164305|CASP3, ENSG00000100906|NFKBIA, ENSG00000166598|HSP90B1, ENSG0…	24	1620	106	9173	0.2264	0.112423	ns	0.270216	ns	ENSG00000177606|JUN, ENSG00000080824|HSP90AA1, ENSG00000096384|HSP90AB1, ENSG00000130522|JUND, ENSG00000170345|FOS, ENSG00000175592|FOSL1	6	ENSG00000118503|TNFAIP3, ENSG00000155313|USP25, ENSG00000109320|NFKB1, ENSG00000157625|TAB3, ENSG00000125740|FOSB, ENSG00000131323|TRAF3, ENSG00000050748|MAPK9, ENSG00000213341|CHUK, ENSG00000164305|CASP3, ENSG00000100906|NFKBIA, ENSG00000166598|HSP90B1, ENSG00000135341|MAP3K7, ENSG00000188130|MAPK12, ENSG00000263528|IKBKE, ENSG00000136450|SRSF1, ENSG00000100030|MAPK1, ENSG00000069956|MAPK6, ENSG…	18	75	-3.57957
hsa04713	Organismal Systems	Environmental adaptation	Circadian entrainment	ENSG00000168243|GNG4, ENSG00000198929|NOS1AP, ENSG00000196218|RYR1, ENSG00000176533|GNG7, ENSG00000006283|CACNA1G, ENSG00000170345|FOS, ENSG00000154229|PRKCA, ENSG00000164116|GUCY1A1, ENSG00000061918|GUCY1B1, ENSG00000198668|CALM1, ENSG00000152402|GUCY1A2, ENSG00000150995|ITPR1, ENSG00000138031|ADCY3, ENSG00000072062|PRKACA, ENSG00000179094|PER1, ENSG00000143933|CALM2, ENSG00000118260|CREB1, ENSG…	23	1620	101	9173	0.2277	0.112661	ns	0.270216	ns	ENSG00000198929|NOS1AP, ENSG00000006283|CACNA1G, ENSG00000170345|FOS	3	ENSG00000168243|GNG4, ENSG00000196218|RYR1, ENSG00000176533|GNG7, ENSG00000154229|PRKCA, ENSG00000164116|GUCY1A1, ENSG00000061918|GUCY1B1, ENSG00000198668|CALM1, ENSG00000152402|GUCY1A2, ENSG00000150995|ITPR1, ENSG00000138031|ADCY3, ENSG00000072062|PRKACA, ENSG00000179094|PER1, ENSG00000143933|CALM2, ENSG00000118260|CREB1, ENSG00000100784|RPS6KA5, ENSG00000132326|PER2, ENSG00000114353|GNAI2, ENSG…	20	86	-3.23498
hsa00515	Metabolism	Glycan biosynthesis and metabolism	Mannose type O-glycan biosynthesis	ENSG00000106692|FKTN, ENSG00000185900|POMK, ENSG00000133424|LARGE1, ENSG00000172461|FUT9, ENSG00000117411|B4GALT2, ENSG00000009830|POMT2, ENSG00000118600|RXYLT1	7	1620	24	9173	0.2917	0.115947	ns	0.276022	ns		0	ENSG00000106692|FKTN, ENSG00000185900|POMK, ENSG00000133424|LARGE1, ENSG00000172461|FUT9, ENSG00000117411|B4GALT2, ENSG00000009830|POMT2, ENSG00000118600|RXYLT1	7	23	-2.9192
hsa00240	Metabolism	Nucleotide metabolism	Pyrimidine metabolism	ENSG00000183696|UPP1, ENSG00000138185|ENTPD1, ENSG00000187097|ENTPD5, ENSG00000188641|DPYD, ENSG00000128951|DUT, ENSG00000166548|TK2, ENSG00000084774|CAD, ENSG00000197586|ENTPD6, ENSG00000176890|TYMS, ENSG00000102967|DHODH, ENSG00000048392|RRM2B, ENSG00000197217|ENTPD4, ENSG00000162368|CMPK1, ENSG00000143179|UCK2	14	1620	57	9173	0.2456	0.118061	ns	0.277637	ns	ENSG00000183696|UPP1	1	ENSG00000138185|ENTPD1, ENSG00000187097|ENTPD5, ENSG00000188641|DPYD, ENSG00000128951|DUT, ENSG00000166548|TK2, ENSG00000084774|CAD, ENSG00000197586|ENTPD6, ENSG00000176890|TYMS, ENSG00000102967|DHODH, ENSG00000048392|RRM2B, ENSG00000197217|ENTPD4, ENSG00000162368|CMPK1, ENSG00000143179|UCK2	13	54	-3.81032
hsa04630	Environmental Information Processing	Signal transduction	JAK-STAT signaling pathway	ENSG00000124762|CDKN1A, ENSG00000213928|IRF9, ENSG00000111679|PTPN6, ENSG00000184557|SOCS3, ENSG00000110324|IL10RA, ENSG00000115904|SOS1, ENSG00000147168|IL2RG, ENSG00000126561|STAT5A, ENSG00000142166|IFNAR1, ENSG00000171791|BCL2, ENSG00000145675|PIK3R1, ENSG00000115415|STAT1, ENSG00000175354|PTPN2, ENSG00000142677|IL22RA1, ENSG00000051382|PIK3CB, ENSG00000005339|CREBBP, ENSG00000160712|IL6R, ENS…	36	1620	168	9173	0.2143	0.118366	ns	0.277637	ns	ENSG00000124762|CDKN1A, ENSG00000213928|IRF9, ENSG00000184557|SOCS3, ENSG00000110324|IL10RA, ENSG00000126561|STAT5A, ENSG00000142677|IL22RA1	6	ENSG00000111679|PTPN6, ENSG00000115904|SOS1, ENSG00000147168|IL2RG, ENSG00000142166|IFNAR1, ENSG00000171791|BCL2, ENSG00000145675|PIK3R1, ENSG00000115415|STAT1, ENSG00000175354|PTPN2, ENSG00000051382|PIK3CB, ENSG00000005339|CREBBP, ENSG00000160712|IL6R, ENSG00000159110|IFNAR2, ENSG00000187266|EPOR, ENSG00000100393|EP300, ENSG00000096968|JAK2, ENSG00000136997|MYC, ENSG00000100385|IL2RB, ENSG000001…	30	125	-4.11437
hsa04620	Organismal Systems	Immune system	Toll-like receptor signaling pathway	ENSG00000177606|JUN, ENSG00000277632|CCL3, ENSG00000185507|IRF7, ENSG00000170345|FOS, ENSG00000142166|IFNAR1, ENSG00000145675|PIK3R1, ENSG00000115415|STAT1, ENSG00000109320|NFKB1, ENSG00000065559|MAP2K4, ENSG00000051382|PIK3CB, ENSG00000131323|TRAF3, ENSG00000159110|IFNAR2, ENSG00000050748|MAPK9, ENSG00000213341|CHUK, ENSG00000136869|TLR4, ENSG00000100906|NFKBIA, ENSG00000137275|RIPK1, ENSG000001…	27	1620	122	9173	0.2213	0.119788	ns	0.278922	ns	ENSG00000177606|JUN, ENSG00000277632|CCL3, ENSG00000185507|IRF7, ENSG00000170345|FOS	4	ENSG00000142166|IFNAR1, ENSG00000145675|PIK3R1, ENSG00000115415|STAT1, ENSG00000109320|NFKB1, ENSG00000065559|MAP2K4, ENSG00000051382|PIK3CB, ENSG00000131323|TRAF3, ENSG00000159110|IFNAR2, ENSG00000050748|MAPK9, ENSG00000213341|CHUK, ENSG00000136869|TLR4, ENSG00000100906|NFKBIA, ENSG00000137275|RIPK1, ENSG00000135341|MAP3K7, ENSG00000142208|AKT1, ENSG00000117020|AKT3, ENSG00000188130|MAPK12, ENSG…	23	87	-3.96682
hsa03440	Genetic Information Processing	Replication and repair	Homologous recombination	ENSG00000139618|BRCA2, ENSG00000083093|PALB2, ENSG00000113522|RAD50, ENSG00000149311|ATM, ENSG00000185515|BRCC3, ENSG00000136492|BRIP1, ENSG00000163781|TOPBP1, ENSG00000012048|BRCA1, ENSG00000104320|NBN, ENSG00000101773|RBBP8, ENSG00000106628|POLD2	11	1620	43	9173	0.2558	0.124095	ns	0.285883	ns		0	ENSG00000139618|BRCA2, ENSG00000083093|PALB2, ENSG00000113522|RAD50, ENSG00000149311|ATM, ENSG00000185515|BRCC3, ENSG00000136492|BRIP1, ENSG00000163781|TOPBP1, ENSG00000012048|BRCA1, ENSG00000104320|NBN, ENSG00000101773|RBBP8, ENSG00000106628|POLD2	11	40	-3.79473
hsa04022	Environmental Information Processing	Signal transduction	cGMP-PKG signaling pathway	ENSG00000263001|GTF2I, ENSG00000116741|RGS2, ENSG00000123104|ITPR2, ENSG00000101096|NFATC2, ENSG00000182158|CREB3L2, ENSG00000169100|SLC25A6, ENSG00000128272|ATF4, ENSG00000107758|PPP3CB, ENSG00000074370|ATP2A3, ENSG00000164116|GUCY1A1, ENSG00000081189|MEF2C, ENSG00000061918|GUCY1B1, ENSG00000171105|INSR, ENSG00000198668|CALM1, ENSG00000152402|GUCY1A2, ENSG00000150995|ITPR1, ENSG00000138031|ADCY3…	37	1620	174	9173	0.2126	0.12457	ns	0.285883	ns	ENSG00000116741|RGS2, ENSG00000169100|SLC25A6, ENSG00000128272|ATF4	3	ENSG00000263001|GTF2I, ENSG00000123104|ITPR2, ENSG00000101096|NFATC2, ENSG00000182158|CREB3L2, ENSG00000107758|PPP3CB, ENSG00000074370|ATP2A3, ENSG00000164116|GUCY1A1, ENSG00000081189|MEF2C, ENSG00000061918|GUCY1B1, ENSG00000171105|INSR, ENSG00000198668|CALM1, ENSG00000152402|GUCY1A2, ENSG00000150995|ITPR1, ENSG00000138031|ADCY3, ENSG00000134318|ROCK2, ENSG00000105851|PIK3CG, ENSG00000072736|NFAT…	34	151	-4.63859
hsa04510	Cellular Processes	Cellular community - eukaryotes	Focal adhesion	ENSG00000177606|JUN, ENSG00000119630|PGF, ENSG00000161638|ITGA5, ENSG00000105974|CAV1, ENSG00000108821|COL1A1, ENSG00000115414|FN1, ENSG00000115904|SOS1, ENSG00000188677|PARVB, ENSG00000132470|ITGB4, ENSG00000140443|IGF1R, ENSG00000041982|TNC, ENSG00000173511|VEGFB, ENSG00000160007|ARHGAP35, ENSG00000171791|BCL2, ENSG00000145675|PIK3R1, ENSG00000082781|ITGB5, ENSG00000128340|RAC2, ENSG00000051382…	44	1620	211	9173	0.2085	0.128308	ns	0.292359	ns	ENSG00000177606|JUN, ENSG00000119630|PGF, ENSG00000161638|ITGA5, ENSG00000108821|COL1A1, ENSG00000115414|FN1, ENSG00000132470|ITGB4, ENSG00000041982|TNC	7	ENSG00000105974|CAV1, ENSG00000115904|SOS1, ENSG00000188677|PARVB, ENSG00000140443|IGF1R, ENSG00000173511|VEGFB, ENSG00000160007|ARHGAP35, ENSG00000171791|BCL2, ENSG00000145675|PIK3R1, ENSG00000082781|ITGB5, ENSG00000128340|RAC2, ENSG00000051382|PIK3CB, ENSG00000154229|PRKCA, ENSG00000141968|VAV1, ENSG00000134215|VAV3, ENSG00000101966|XIAP, ENSG00000180370|PAK2, ENSG00000105976|MET, ENSG000001103…	37	188	-4.30302
hsa04340	Environmental Information Processing	Signal transduction	Hedgehog signaling pathway	ENSG00000064309|CDON, ENSG00000185920|PTCH1, ENSG00000166813|KIF7, ENSG00000128602|SMO, ENSG00000171791|BCL2, ENSG00000121067|SPOP, ENSG00000072062|PRKACA, ENSG00000118971|CCND2, ENSG00000072840|EVC, ENSG00000131437|KIF3A, ENSG00000133275|CSNK1G2, ENSG00000100077|GRK3	12	1620	49	9173	0.2449	0.143069	ns	0.323681	ns	ENSG00000166813|KIF7, ENSG00000128602|SMO	2	ENSG00000064309|CDON, ENSG00000185920|PTCH1, ENSG00000171791|BCL2, ENSG00000121067|SPOP, ENSG00000072062|PRKACA, ENSG00000118971|CCND2, ENSG00000072840|EVC, ENSG00000131437|KIF3A, ENSG00000133275|CSNK1G2, ENSG00000100077|GRK3	10	46	-3.68605
hsa04934	Human Diseases	Endocrine and metabolic disease	Cushing syndrome	ENSG00000124762|CDKN1A, ENSG00000123104|ITPR2, ENSG00000130164|LDLR, ENSG00000182158|CREB3L2, ENSG00000123358|NR4A1, ENSG00000006283|CACNA1G, ENSG00000128272|ATF4, ENSG00000104290|FZD3, ENSG00000185591|SP1, ENSG00000185630|PBX1, ENSG00000169884|WNT10B, ENSG00000138795|LEF1, ENSG00000157764|BRAF, ENSG00000150995|ITPR1, ENSG00000138031|ADCY3, ENSG00000072062|PRKACA, ENSG00000134982|APC, ENSG0000000…	37	1620	177	9173	0.209	0.14868	ns	0.334006	ns	ENSG00000124762|CDKN1A, ENSG00000130164|LDLR, ENSG00000123358|NR4A1, ENSG00000006283|CACNA1G, ENSG00000128272|ATF4	5	ENSG00000123104|ITPR2, ENSG00000182158|CREB3L2, ENSG00000104290|FZD3, ENSG00000185591|SP1, ENSG00000185630|PBX1, ENSG00000169884|WNT10B, ENSG00000138795|LEF1, ENSG00000157764|BRAF, ENSG00000150995|ITPR1, ENSG00000138031|ADCY3, ENSG00000072062|PRKACA, ENSG00000134982|APC, ENSG00000007968|E2F2, ENSG00000105810|CDK6, ENSG00000118058|KMT2A, ENSG00000213676|ATF6B, ENSG00000101412|E2F1, ENSG00000118260…	32	145	-4.81664
hsa04810	Cellular Processes	Cell motility	Regulation of actin cytoskeleton	ENSG00000161638|ITGA5, ENSG00000068078|FGFR3, ENSG00000115414|FN1, ENSG00000145703|IQGAP2, ENSG00000133026|MYH10, ENSG00000182957|SPATA13, ENSG00000181104|F2R, ENSG00000115904|SOS1, ENSG00000132470|ITGB4, ENSG00000205542|TMSB4X, ENSG00000160007|ARHGAP35, ENSG00000145675|PIK3R1, ENSG00000005844|ITGAL, ENSG00000082781|ITGB5, ENSG00000123338|NCKAP1L, ENSG00000128340|RAC2, ENSG00000196914|ARHGEF12, E…	45	1620	220	9173	0.2045	0.156079	ns	0.348177	ns	ENSG00000161638|ITGA5, ENSG00000115414|FN1, ENSG00000132470|ITGB4	3	ENSG00000068078|FGFR3, ENSG00000145703|IQGAP2, ENSG00000133026|MYH10, ENSG00000182957|SPATA13, ENSG00000181104|F2R, ENSG00000115904|SOS1, ENSG00000205542|TMSB4X, ENSG00000160007|ARHGAP35, ENSG00000145675|PIK3R1, ENSG00000005844|ITGAL, ENSG00000082781|ITGB5, ENSG00000123338|NCKAP1L, ENSG00000128340|RAC2, ENSG00000196914|ARHGEF12, ENSG00000213281|NRAS, ENSG00000051382|PIK3CB, ENSG00000141968|VAV1, …	42	198	-6.32495
hsa04721	Organismal Systems	Nervous system	Synaptic vesicle cycle	ENSG00000130477|UNC13A, ENSG00000196517|SLC6A9, ENSG00000175416|CLTB, ENSG00000006125|AP2B1, ENSG00000198722|UNC13B, ENSG00000111450|STX2, ENSG00000141367|CLTC, ENSG00000106089|STX1A, ENSG00000168993|CPLX1, ENSG00000105649|RAB3A, ENSG00000033627|ATP6V0A1, ENSG00000137766|UNC13C, ENSG00000141837|CACNA1A, ENSG00000185344|ATP6V0A2, ENSG00000220205|VAMP2, ENSG00000171130|ATP6V0E2, ENSG00000110719|TCI…	20	1620	90	9173	0.2222	0.157984	ns	0.349979	ns	ENSG00000196517|SLC6A9, ENSG00000175416|CLTB, ENSG00000106089|STX1A	3	ENSG00000130477|UNC13A, ENSG00000006125|AP2B1, ENSG00000198722|UNC13B, ENSG00000111450|STX2, ENSG00000141367|CLTC, ENSG00000168993|CPLX1, ENSG00000105649|RAB3A, ENSG00000033627|ATP6V0A1, ENSG00000137766|UNC13C, ENSG00000141837|CACNA1A, ENSG00000185344|ATP6V0A2, ENSG00000220205|VAMP2, ENSG00000171130|ATP6V0E2, ENSG00000110719|TCIRG1, ENSG00000067715|SYT1, ENSG00000136854|STXBP1, ENSG00000073969|NSF	17	66	-2.8311
hsa04710	Organismal Systems	Environmental adaptation	Circadian rhythm	ENSG00000198963|RORB, ENSG00000134852|CLOCK, ENSG00000179094|PER1, ENSG00000126368|NR1D1, ENSG00000118260|CREB1, ENSG00000133794|ARNTL, ENSG00000132326|PER2, ENSG00000132356|PRKAA1	8	1620	31	9173	0.2581	0.167812	ns	0.369187	ns		0	ENSG00000198963|RORB, ENSG00000134852|CLOCK, ENSG00000179094|PER1, ENSG00000126368|NR1D1, ENSG00000118260|CREB1, ENSG00000133794|ARNTL, ENSG00000132326|PER2, ENSG00000132356|PRKAA1	8	31	-3.2329
hsa04072	Environmental Information Processing	Signal transduction	Phospholipase D signaling pathway	ENSG00000176170|SPHK1, ENSG00000160216|AGPAT3, ENSG00000109458|GAB1, ENSG00000120899|PTK2B, ENSG00000181104|F2R, ENSG00000115904|SOS1, ENSG00000204310|AGPAT1, ENSG00000033327|GAB2, ENSG00000102780|DGKH, ENSG00000145675|PIK3R1, ENSG00000168970|JMJD7-PLA2G4B, ENSG00000213281|NRAS, ENSG00000051382|PIK3CB, ENSG00000154229|PRKCA, ENSG00000100055|CYTH4, ENSG00000171105|INSR, ENSG00000138031|ADCY3, ENSG…	33	1620	159	9173	0.2075	0.175986	ns	0.384517	ns	ENSG00000176170|SPHK1, ENSG00000033327|GAB2, ENSG00000168970|JMJD7-PLA2G4B	3	ENSG00000160216|AGPAT3, ENSG00000109458|GAB1, ENSG00000120899|PTK2B, ENSG00000181104|F2R, ENSG00000115904|SOS1, ENSG00000204310|AGPAT1, ENSG00000102780|DGKH, ENSG00000145675|PIK3R1, ENSG00000213281|NRAS, ENSG00000051382|PIK3CB, ENSG00000154229|PRKCA, ENSG00000100055|CYTH4, ENSG00000171105|INSR, ENSG00000138031|ADCY3, ENSG00000197943|PLCG2, ENSG00000107242|PIP5K1B, ENSG00000105851|PIK3CG, ENSG0000…	30	134	-5.87431
hsa00900	Metabolism	Metabolism of terpenoids and polyketides	Terpenoid backbone biosynthesis	ENSG00000084073|ZMPSTE24, ENSG00000148459|PDSS1, ENSG00000120437|ACAT2, ENSG00000164494|PDSS2, ENSG00000153989|NUS1, ENSG00000152904|GGPS1	6	1620	22	9173	0.2727	0.179318	ns	0.389133	ns		0	ENSG00000084073|ZMPSTE24, ENSG00000148459|PDSS1, ENSG00000120437|ACAT2, ENSG00000164494|PDSS2, ENSG00000153989|NUS1, ENSG00000152904|GGPS1	6	22	-1.91881
hsa00020	Metabolism	Carbohydrate metabolism	Citrate cycle (TCA cycle)	ENSG00000182054|IDH2, ENSG00000150768|DLAT, ENSG00000091140|DLD, ENSG00000173599|PC, ENSG00000172340|SUCLG2, ENSG00000136143|SUCLA2, ENSG00000014641|MDH1, ENSG00000105953|OGDH	8	1620	32	9173	0.25	0.191288	ns	0.409643	ns		0	ENSG00000182054|IDH2, ENSG00000150768|DLAT, ENSG00000091140|DLD, ENSG00000173599|PC, ENSG00000172340|SUCLG2, ENSG00000136143|SUCLA2, ENSG00000014641|MDH1, ENSG00000105953|OGDH	8	29	-2.78543
hsa04924	Organismal Systems	Endocrine system	Renin secretion	ENSG00000123104|ITPR2, ENSG00000107758|PPP3CB, ENSG00000125384|PTGER2, ENSG00000164116|GUCY1A1, ENSG00000061918|GUCY1B1, ENSG00000198668|CALM1, ENSG00000152402|GUCY1A2, ENSG00000150995|ITPR1, ENSG00000072062|PRKACA, ENSG00000120910|PPP3CC, ENSG00000143933|CALM2, ENSG00000118260|CREB1, ENSG00000114353|GNAI2, ENSG00000164733|CTSB, ENSG00000138814|PPP3CA, ENSG00000276045|ORAI1	16	1620	72	9173	0.2222	0.191338	ns	0.409643	ns		0	ENSG00000123104|ITPR2, ENSG00000107758|PPP3CB, ENSG00000125384|PTGER2, ENSG00000164116|GUCY1A1, ENSG00000061918|GUCY1B1, ENSG00000198668|CALM1, ENSG00000152402|GUCY1A2, ENSG00000150995|ITPR1, ENSG00000072062|PRKACA, ENSG00000120910|PPP3CC, ENSG00000143933|CALM2, ENSG00000118260|CREB1, ENSG00000114353|GNAI2, ENSG00000164733|CTSB, ENSG00000138814|PPP3CA, ENSG00000276045|ORAI1	16	56	-3.34077
hsa05131	Human Diseases	Infectious disease: bacterial	Shigellosis	ENSG00000161638|ITGA5, ENSG00000102890|ELMO3, ENSG00000109320|NFKB1, ENSG00000070087|PFN2, ENSG00000075624|ACTB, ENSG00000134318|ROCK2, ENSG00000131504|DIAPH1, ENSG00000050748|MAPK9, ENSG00000213341|CHUK, ENSG00000100906|NFKBIA, ENSG00000099942|CRKL, ENSG00000188130|MAPK12, ENSG00000155849|ELMO1, ENSG00000062598|ELMO2, ENSG00000100030|MAPK1	15	1620	67	9173	0.2239	0.192842	ns	0.41011	ns	ENSG00000161638|ITGA5, ENSG00000102890|ELMO3	2	ENSG00000109320|NFKB1, ENSG00000070087|PFN2, ENSG00000075624|ACTB, ENSG00000134318|ROCK2, ENSG00000131504|DIAPH1, ENSG00000050748|MAPK9, ENSG00000213341|CHUK, ENSG00000100906|NFKBIA, ENSG00000099942|CRKL, ENSG00000188130|MAPK12, ENSG00000155849|ELMO1, ENSG00000062598|ELMO2, ENSG00000100030|MAPK1	13	64	-4.5
hsa04930	Human Diseases	Endocrine and metabolic disease	Type II diabetes mellitus	ENSG00000159399|HK2, ENSG00000184557|SOCS3, ENSG00000006283|CACNA1G, ENSG00000145675|PIK3R1, ENSG00000051382|PIK3CB, ENSG00000171105|INSR, ENSG00000050748|MAPK9, ENSG00000198793|MTOR, ENSG00000141837|CACNA1A, ENSG00000067606|PRKCZ, ENSG00000169047|IRS1, ENSG00000100030|MAPK1, ENSG00000187486|KCNJ11	13	1620	57	9173	0.2281	0.195137	ns	0.412243	ns	ENSG00000184557|SOCS3, ENSG00000006283|CACNA1G	2	ENSG00000159399|HK2, ENSG00000145675|PIK3R1, ENSG00000051382|PIK3CB, ENSG00000171105|INSR, ENSG00000050748|MAPK9, ENSG00000198793|MTOR, ENSG00000141837|CACNA1A, ENSG00000067606|PRKCZ, ENSG00000169047|IRS1, ENSG00000100030|MAPK1, ENSG00000187486|KCNJ11	11	41	-4.37287
hsa04217	Cellular Processes	Cell growth and death	Necroptosis	ENSG00000080824|HSP90AA1, ENSG00000213928|IRF9, ENSG00000161011|SQSTM1, ENSG00000118503|TNFAIP3, ENSG00000096384|HSP90AB1, ENSG00000169100|SLC25A6, ENSG00000092098|RNF31, ENSG00000167996|FTH1, ENSG00000067182|TNFRSF1A, ENSG00000126561|STAT5A, ENSG00000142166|IFNAR1, ENSG00000171791|BCL2, ENSG00000168970|JMJD7-PLA2G4B, ENSG00000115415|STAT1, ENSG00000101966|XIAP, ENSG00000003402|CFLAR, ENSG0000010…	36	1620	177	9173	0.2034	0.197595	ns	0.414689	ns	ENSG00000080824|HSP90AA1, ENSG00000213928|IRF9, ENSG00000161011|SQSTM1, ENSG00000096384|HSP90AB1, ENSG00000169100|SLC25A6, ENSG00000092098|RNF31, ENSG00000167996|FTH1, ENSG00000067182|TNFRSF1A, ENSG00000126561|STAT5A, ENSG00000168970|JMJD7-PLA2G4B	10	ENSG00000118503|TNFAIP3, ENSG00000142166|IFNAR1, ENSG00000171791|BCL2, ENSG00000115415|STAT1, ENSG00000101966|XIAP, ENSG00000003402|CFLAR, ENSG00000102699|PARP4, ENSG00000159110|IFNAR2, ENSG00000110330|BIRC2, ENSG00000096968|JAK2, ENSG00000104689|TNFRSF10A, ENSG00000050748|MAPK9, ENSG00000188486|H2AX, ENSG00000087470|DNM1L, ENSG00000143799|PARP1, ENSG00000136869|TLR4, ENSG00000162434|JAK1, ENSG00…	26	146	-3.97251
hsa00450	Metabolism	Metabolism of other amino acids	Selenocompound metabolism	ENSG00000116761|CTH, ENSG00000116984|MTR, ENSG00000247626|MARS2, ENSG00000137944|KYAT3, ENSG00000132330|SCLY	5	1620	18	9173	0.2778	0.200005	ns	0.414816	ns	ENSG00000116761|CTH	1	ENSG00000116984|MTR, ENSG00000247626|MARS2, ENSG00000137944|KYAT3, ENSG00000132330|SCLY	4	18	-1.64992
hsa04920	Organismal Systems	Endocrine system	Adipocytokine signaling pathway	ENSG00000117394|SLC2A1, ENSG00000184557|SOCS3, ENSG00000067182|TNFRSF1A, ENSG00000110090|CPT1A, ENSG00000109320|NFKB1, ENSG00000028137|TNFRSF1B, ENSG00000096968|JAK2, ENSG00000110931|CAMKK2, ENSG00000186951|PPARA, ENSG00000050748|MAPK9, ENSG00000198793|MTOR, ENSG00000213341|CHUK, ENSG00000100906|NFKBIA, ENSG00000142208|AKT1, ENSG00000117020|AKT3, ENSG00000179295|PTPN11, ENSG00000105221|AKT2, ENSG…	19	1620	88	9173	0.2159	0.200256	ns	0.414816	ns	ENSG00000184557|SOCS3, ENSG00000067182|TNFRSF1A	2	ENSG00000117394|SLC2A1, ENSG00000110090|CPT1A, ENSG00000109320|NFKB1, ENSG00000028137|TNFRSF1B, ENSG00000096968|JAK2, ENSG00000110931|CAMKK2, ENSG00000186951|PPARA, ENSG00000050748|MAPK9, ENSG00000198793|MTOR, ENSG00000213341|CHUK, ENSG00000100906|NFKBIA, ENSG00000142208|AKT1, ENSG00000117020|AKT3, ENSG00000179295|PTPN11, ENSG00000105221|AKT2, ENSG00000132356|PRKAA1, ENSG00000169047|IRS1	17	60	-3.87298
hsa04137	Cellular Processes	Transport and catabolism	Mitophagy - animal	ENSG00000177606|JUN, ENSG00000170315|UBB, ENSG00000161011|SQSTM1, ENSG00000139112|GABARAPL1, ENSG00000128272|ATF4, ENSG00000070770|CSNK2A2, ENSG00000185591|SP1, ENSG00000104765|BNIP3L, ENSG00000213281|NRAS, ENSG00000100644|HIF1A, ENSG00000050748|MAPK9, ENSG00000126858|RHOT1, ENSG00000101412|E2F1, ENSG00000187098|MITF, ENSG00000118689|FOXO3, ENSG00000171109|MFN1	16	1620	73	9173	0.2192	0.207369	ns	0.424043	ns	ENSG00000177606|JUN, ENSG00000170315|UBB, ENSG00000161011|SQSTM1, ENSG00000139112|GABARAPL1, ENSG00000128272|ATF4, ENSG00000070770|CSNK2A2	6	ENSG00000185591|SP1, ENSG00000104765|BNIP3L, ENSG00000213281|NRAS, ENSG00000100644|HIF1A, ENSG00000050748|MAPK9, ENSG00000126858|RHOT1, ENSG00000101412|E2F1, ENSG00000187098|MITF, ENSG00000118689|FOXO3, ENSG00000171109|MFN1	10	64	-2.75
hsa04623	Organismal Systems	Immune system	Cytosolic DNA-sensing pathway	ENSG00000185507|IRF7, ENSG00000186141|POLR3C, ENSG00000163568|AIM2, ENSG00000088888|MAVS, ENSG00000113356|POLR3G, ENSG00000013503|POLR3B, ENSG00000109320|NFKB1, ENSG00000148606|POLR3A, ENSG00000177700|POLR2L, ENSG00000100413|POLR3H, ENSG00000213341|CHUK, ENSG00000100906|NFKBIA, ENSG00000160710|ADAR, ENSG00000171453|POLR1C, ENSG00000137275|RIPK1, ENSG00000263528|IKBKE	16	1620	73	9173	0.2192	0.207369	ns	0.424043	ns	ENSG00000185507|IRF7, ENSG00000186141|POLR3C, ENSG00000163568|AIM2	3	ENSG00000088888|MAVS, ENSG00000113356|POLR3G, ENSG00000013503|POLR3B, ENSG00000109320|NFKB1, ENSG00000148606|POLR3A, ENSG00000177700|POLR2L, ENSG00000100413|POLR3H, ENSG00000213341|CHUK, ENSG00000100906|NFKBIA, ENSG00000160710|ADAR, ENSG00000171453|POLR1C, ENSG00000137275|RIPK1, ENSG00000263528|IKBKE	13	49	-1.71429
hsa05203	Human Diseases	Cancer: overview	Viral carcinogenesis	ENSG00000177606|JUN, ENSG00000124762|CDKN1A, ENSG00000213928|IRF9, ENSG00000141682|PMAIP1, ENSG00000103479|RBL2, ENSG00000185507|IRF7, ENSG00000163517|HDAC11, ENSG00000182158|CREB3L2, ENSG00000128272|ATF4, ENSG00000126561|STAT5A, ENSG00000068024|HDAC4, ENSG00000145675|PIK3R1, ENSG00000233822|H2BC15, ENSG00000109320|NFKB1, ENSG00000155903|RASA2, ENSG00000215301|DDX3X, ENSG00000213281|NRAS, ENSG000…	52	1620	264	9173	0.197	0.210504	ns	0.427711	ns	ENSG00000177606|JUN, ENSG00000124762|CDKN1A, ENSG00000213928|IRF9, ENSG00000141682|PMAIP1, ENSG00000185507|IRF7, ENSG00000163517|HDAC11, ENSG00000128272|ATF4, ENSG00000126561|STAT5A, ENSG00000233822|H2BC15	9	ENSG00000103479|RBL2, ENSG00000182158|CREB3L2, ENSG00000068024|HDAC4, ENSG00000145675|PIK3R1, ENSG00000109320|NFKB1, ENSG00000155903|RASA2, ENSG00000215301|DDX3X, ENSG00000213281|NRAS, ENSG00000051382|PIK3CB, ENSG00000005339|CREBBP, ENSG00000135679|MDM2, ENSG00000111642|CHD4, ENSG00000158373|H2BC5, ENSG00000114166|KAT2B, ENSG00000131323|TRAF3, ENSG00000080839|RBL1, ENSG00000145386|CCNA2, ENSG0000…	43	189	-6.69202
hsa04330	Environmental Information Processing	Signal transduction	Notch signaling pathway	ENSG00000134250|NOTCH2, ENSG00000005339|CREBBP, ENSG00000114166|KAT2B, ENSG00000143801|PSEN2, ENSG00000100393|EP300, ENSG00000100060|MFNG, ENSG00000196498|NCOR2, ENSG00000184384|MAML2, ENSG00000168214|RBPJ, ENSG00000107404|DVL1, ENSG00000080815|PSEN1, ENSG00000159692|CTBP1, ENSG00000133961|NUMB	13	1620	58	9173	0.2241	0.213478	ns	0.43101	ns		0	ENSG00000134250|NOTCH2, ENSG00000005339|CREBBP, ENSG00000114166|KAT2B, ENSG00000143801|PSEN2, ENSG00000100393|EP300, ENSG00000100060|MFNG, ENSG00000196498|NCOR2, ENSG00000184384|MAML2, ENSG00000168214|RBPJ, ENSG00000107404|DVL1, ENSG00000080815|PSEN1, ENSG00000159692|CTBP1, ENSG00000133961|NUMB	13	47	-3.35489
hsa04925	Organismal Systems	Endocrine system	Aldosterone synthesis and secretion	ENSG00000123104|ITPR2, ENSG00000130164|LDLR, ENSG00000182158|CREB3L2, ENSG00000123358|NR4A1, ENSG00000006283|CACNA1G, ENSG00000128272|ATF4, ENSG00000183049|CAMK1D, ENSG00000154229|PRKCA, ENSG00000198668|CALM1, ENSG00000150995|ITPR1, ENSG00000138031|ADCY3, ENSG00000072062|PRKACA, ENSG00000123268|ATF1, ENSG00000213676|ATF6B, ENSG00000115825|PRKD3, ENSG00000143933|CALM2, ENSG00000118260|CREB1, ENSG0…	23	1620	110	9173	0.2091	0.216547	ns	0.434456	ns	ENSG00000130164|LDLR, ENSG00000123358|NR4A1, ENSG00000006283|CACNA1G, ENSG00000128272|ATF4	4	ENSG00000123104|ITPR2, ENSG00000182158|CREB3L2, ENSG00000183049|CAMK1D, ENSG00000154229|PRKCA, ENSG00000198668|CALM1, ENSG00000150995|ITPR1, ENSG00000138031|ADCY3, ENSG00000072062|PRKACA, ENSG00000123268|ATF1, ENSG00000213676|ATF6B, ENSG00000115825|PRKD3, ENSG00000143933|CALM2, ENSG00000118260|CREB1, ENSG00000069849|ATP1B3, ENSG00000079435|LIPE, ENSG00000145349|CAMK2D, ENSG00000166501|PRKCB, ENSG…	19	83	-1.75623
hsa04024	Environmental Information Processing	Signal transduction	cAMP signaling pathway	ENSG00000177606|JUN, ENSG00000065989|PDE4A, ENSG00000182158|CREB3L2, ENSG00000185920|PTCH1, ENSG00000181104|F2R, ENSG00000170345|FOS, ENSG00000145675|PIK3R1, ENSG00000120318|ARAP3, ENSG00000109320|NFKB1, ENSG00000128340|RAC2, ENSG00000125384|PTGER2, ENSG00000125257|ABCC4, ENSG00000051382|PIK3CB, ENSG00000005339|CREBBP, ENSG00000141968|VAV1, ENSG00000134215|VAV3, ENSG00000198668|CALM1, ENSG0000015…	44	1620	222	9173	0.1982	0.219872	ns	0.438369	ns	ENSG00000177606|JUN, ENSG00000170345|FOS, ENSG00000120318|ARAP3	3	ENSG00000065989|PDE4A, ENSG00000182158|CREB3L2, ENSG00000185920|PTCH1, ENSG00000181104|F2R, ENSG00000145675|PIK3R1, ENSG00000109320|NFKB1, ENSG00000128340|RAC2, ENSG00000125384|PTGER2, ENSG00000125257|ABCC4, ENSG00000051382|PIK3CB, ENSG00000005339|CREBBP, ENSG00000141968|VAV1, ENSG00000134215|VAV3, ENSG00000198668|CALM1, ENSG00000157764|BRAF, ENSG00000100393|EP300, ENSG00000138031|ADCY3, ENSG0000…	41	177	-5.03603
hsa00051	Metabolism	Carbohydrate metabolism	Fructose and mannose metabolism	ENSG00000159399|HK2, ENSG00000132199|ENOSF1, ENSG00000114268|PFKFB4, ENSG00000254685|FPGT, ENSG00000141959|PFKL, ENSG00000178802|MPI, ENSG00000123836|PFKFB2, ENSG00000138030|KHK	8	1620	34	9173	0.2353	0.24191	ns	0.476354	ns		0	ENSG00000159399|HK2, ENSG00000132199|ENOSF1, ENSG00000114268|PFKFB4, ENSG00000254685|FPGT, ENSG00000141959|PFKL, ENSG00000178802|MPI, ENSG00000123836|PFKFB2, ENSG00000138030|KHK	8	32	-4.24264
hsa00062	Metabolism	Lipid metabolism	Fatty acid elongation	ENSG00000170522|ELOVL6, ENSG00000097021|ACOT7, ENSG00000119673|ACOT2, ENSG00000221988|PPT2, ENSG00000206527|HACD2, ENSG00000138796|HADH, ENSG00000159445|THEM4, ENSG00000127884|ECHS1	8	1620	34	9173	0.2353	0.24191	ns	0.476354	ns	ENSG00000097021|ACOT7	1	ENSG00000170522|ELOVL6, ENSG00000119673|ACOT2, ENSG00000221988|PPT2, ENSG00000206527|HACD2, ENSG00000138796|HADH, ENSG00000159445|THEM4, ENSG00000127884|ECHS1	7	26	-2.35339
hsa03018	Genetic Information Processing	Folding, sorting and degradation	RNA degradation	ENSG00000111674|ENO2, ENSG00000144381|HSPD1, ENSG00000166889|PATL1, ENSG00000140694|PARN, ENSG00000166938|DIS3L, ENSG00000159388|BTG2, ENSG00000223496|EXOSC6, ENSG00000138767|CNOT6L, ENSG00000083520|DIS3, ENSG00000125107|CNOT1, ENSG00000121274|TENT4B, ENSG00000135473|PAN2, ENSG00000151065|DCP1B, ENSG00000152520|PAN3, ENSG00000141959|PFKL, ENSG00000174953|DHX36, ENSG00000135698|MPHOSPH6, ENSG00000…	21	1620	102	9173	0.2059	0.253025	ns	0.495184	ns	ENSG00000111674|ENO2, ENSG00000144381|HSPD1	2	ENSG00000166889|PATL1, ENSG00000140694|PARN, ENSG00000166938|DIS3L, ENSG00000159388|BTG2, ENSG00000223496|EXOSC6, ENSG00000138767|CNOT6L, ENSG00000083520|DIS3, ENSG00000125107|CNOT1, ENSG00000121274|TENT4B, ENSG00000135473|PAN2, ENSG00000151065|DCP1B, ENSG00000152520|PAN3, ENSG00000141959|PFKL, ENSG00000174953|DHX36, ENSG00000135698|MPHOSPH6, ENSG00000198677|TTC37, ENSG00000110063|DCPS, ENSG00000…	19	76	-5.62069
hsa00520	Metabolism	Carbohydrate metabolism	Amino sugar and nucleotide sugar metabolism	ENSG00000159399|HK2, ENSG00000215883|CYB5RL, ENSG00000117143|UAP1, ENSG00000159921|GNE, ENSG00000254685|FPGT, ENSG00000115652|UXS1, ENSG00000117308|GALE, ENSG00000178802|MPI, ENSG00000100243|CYB5R3, ENSG00000100522|GNPNAT1, ENSG00000170191|NANP	11	1620	50	9173	0.22	0.25943	ns	0.504622	ns		0	ENSG00000159399|HK2, ENSG00000215883|CYB5RL, ENSG00000117143|UAP1, ENSG00000159921|GNE, ENSG00000254685|FPGT, ENSG00000115652|UXS1, ENSG00000117308|GALE, ENSG00000178802|MPI, ENSG00000100243|CYB5R3, ENSG00000100522|GNPNAT1, ENSG00000170191|NANP	11	46	-5.01303
hsa00561	Metabolism	Lipid metabolism	Glycerolipid metabolism	ENSG00000111275|ALDH2, ENSG00000198814|GK, ENSG00000160216|AGPAT3, ENSG00000204310|AGPAT1, ENSG00000102780|DGKH, ENSG00000172954|LCLAT1, ENSG00000072210|ALDH3A2, ENSG00000006530|AGK, ENSG00000077044|DGKD, ENSG00000153933|DGKE, ENSG00000137124|ALDH1B1, ENSG00000155189|AGPAT5, ENSG00000143149|ALDH9A1, ENSG00000119927|GPAM, ENSG00000101577|LPIN2	15	1620	71	9173	0.2113	0.263301	ns	0.509048	ns	ENSG00000111275|ALDH2	1	ENSG00000198814|GK, ENSG00000160216|AGPAT3, ENSG00000204310|AGPAT1, ENSG00000102780|DGKH, ENSG00000172954|LCLAT1, ENSG00000072210|ALDH3A2, ENSG00000006530|AGK, ENSG00000077044|DGKD, ENSG00000153933|DGKE, ENSG00000137124|ALDH1B1, ENSG00000155189|AGPAT5, ENSG00000143149|ALDH9A1, ENSG00000119927|GPAM, ENSG00000101577|LPIN2	14	50	-3.25269
hsa05217	Human Diseases	Cancer: specific types	Basal cell carcinoma	ENSG00000124762|CDKN1A, ENSG00000116717|GADD45A, ENSG00000185920|PTCH1, ENSG00000166813|KIF7, ENSG00000128602|SMO, ENSG00000104290|FZD3, ENSG00000099860|GADD45B, ENSG00000169884|WNT10B, ENSG00000138795|LEF1, ENSG00000134982|APC, ENSG00000111186|WNT5B, ENSG00000134574|DDB2, ENSG00000107404|DVL1, ENSG00000164930|FZD6	14	1620	66	9173	0.2121	0.267857	ns	0.512995	ns	ENSG00000124762|CDKN1A, ENSG00000116717|GADD45A, ENSG00000166813|KIF7, ENSG00000128602|SMO, ENSG00000099860|GADD45B	5	ENSG00000185920|PTCH1, ENSG00000104290|FZD3, ENSG00000169884|WNT10B, ENSG00000138795|LEF1, ENSG00000134982|APC, ENSG00000111186|WNT5B, ENSG00000134574|DDB2, ENSG00000107404|DVL1, ENSG00000164930|FZD6	9	62	-2.032
hsa00770	Metabolism	Metabolism of cofactors and vitamins	Pantothenate and CoA biosynthesis	ENSG00000138621|PPCDC, ENSG00000188641|DPYD, ENSG00000149313|AASDHPPT, ENSG00000120137|PANK3, ENSG00000105552|BCAT2	5	1620	20	9173	0.25	0.270758	ns	0.512995	ns	ENSG00000138621|PPCDC	1	ENSG00000188641|DPYD, ENSG00000149313|AASDHPPT, ENSG00000120137|PANK3, ENSG00000105552|BCAT2	4	15	-3.35659
hsa04392	Environmental Information Processing	Signal transduction	Hippo signaling pathway - multiple species	ENSG00000068028|RASSF1, ENSG00000074219|TEAD2, ENSG00000139926|FRMD6, ENSG00000144791|LIMD1, ENSG00000107551|RASSF4, ENSG00000131023|LATS1, ENSG00000186575|NF2	7	1620	30	9173	0.2333	0.27082	ns	0.512995	ns	ENSG00000068028|RASSF1, ENSG00000074219|TEAD2	2	ENSG00000139926|FRMD6, ENSG00000144791|LIMD1, ENSG00000107551|RASSF4, ENSG00000131023|LATS1, ENSG00000186575|NF2	5	28	-1.70084
hsa00534	Metabolism	Glycan biosynthesis and metabolism	Glycosaminoglycan biosynthesis - heparan sulfate / heparin	ENSG00000125430|HS3ST3B1, ENSG00000103489|XYLT1, ENSG00000176022|B3GALT6, ENSG00000153936|HS2ST1, ENSG00000149541|B3GAT3, ENSG00000166507|NDST2	6	1620	25	9173	0.24	0.271775	ns	0.512995	ns		0	ENSG00000125430|HS3ST3B1, ENSG00000103489|XYLT1, ENSG00000176022|B3GALT6, ENSG00000153936|HS2ST1, ENSG00000149541|B3GAT3, ENSG00000166507|NDST2	6	21	-1.96396
hsa04927	Organismal Systems	Endocrine system	Cortisol synthesis and secretion	ENSG00000123104|ITPR2, ENSG00000130164|LDLR, ENSG00000182158|CREB3L2, ENSG00000123358|NR4A1, ENSG00000006283|CACNA1G, ENSG00000128272|ATF4, ENSG00000185591|SP1, ENSG00000185630|PBX1, ENSG00000150995|ITPR1, ENSG00000138031|ADCY3, ENSG00000072062|PRKACA, ENSG00000213676|ATF6B, ENSG00000118260|CREB1, ENSG00000073417|PDE8A, ENSG00000276045|ORAI1, ENSG00000144959|NCEH1	16	1620	78	9173	0.2051	0.295541	ns	0.552876	ns	ENSG00000130164|LDLR, ENSG00000123358|NR4A1, ENSG00000006283|CACNA1G, ENSG00000128272|ATF4	4	ENSG00000123104|ITPR2, ENSG00000182158|CREB3L2, ENSG00000185591|SP1, ENSG00000185630|PBX1, ENSG00000150995|ITPR1, ENSG00000138031|ADCY3, ENSG00000072062|PRKACA, ENSG00000213676|ATF6B, ENSG00000118260|CREB1, ENSG00000073417|PDE8A, ENSG00000276045|ORAI1, ENSG00000144959|NCEH1	12	56	-1.46994
hsa00250	Metabolism	Amino acid metabolism	Alanine, aspartate and glutamate metabolism	ENSG00000120053|GOT1, ENSG00000112294|ALDH5A1, ENSG00000115419|GLS, ENSG00000159423|ALDH4A1, ENSG00000084774|CAD, ENSG00000128059|PPAT, ENSG00000035687|ADSS2, ENSG00000183044|ABAT	8	1620	36	9173	0.2222	0.296369	ns	0.552876	ns	ENSG00000120053|GOT1	1	ENSG00000112294|ALDH5A1, ENSG00000115419|GLS, ENSG00000159423|ALDH4A1, ENSG00000084774|CAD, ENSG00000128059|PPAT, ENSG00000035687|ADSS2, ENSG00000183044|ABAT	7	31	-1.79605
hsa00970	Genetic Information Processing	Translation	Aminoacyl-tRNA biosynthesis	ENSG00000067704|IARS2, ENSG00000247626|MARS2, ENSG00000117593|DARS2, ENSG00000116120|FARSB, ENSG00000162396|PARS2, ENSG00000133706|LARS1, ENSG00000179115|FARSA, ENSG00000113643|RARS1, ENSG00000134905|CARS2, ENSG00000137411|VARS2, ENSG00000185418|TARS3, ENSG00000137513|NARS2	12	1620	57	9173	0.2105	0.299117	ns	0.554757	ns		0	ENSG00000067704|IARS2, ENSG00000247626|MARS2, ENSG00000117593|DARS2, ENSG00000116120|FARSB, ENSG00000162396|PARS2, ENSG00000133706|LARS1, ENSG00000179115|FARSA, ENSG00000113643|RARS1, ENSG00000134905|CARS2, ENSG00000137411|VARS2, ENSG00000185418|TARS3, ENSG00000137513|NARS2	12	44	-2.7136
hsa04062	Organismal Systems	Immune system	Chemokine signaling pathway	ENSG00000277632|CCL3, ENSG00000168243|GNG4, ENSG00000163823|CCR1, ENSG00000184451|CCR10, ENSG00000176533|GNG7, ENSG00000120899|PTK2B, ENSG00000115904|SOS1, ENSG00000145675|PIK3R1, ENSG00000115415|STAT1, ENSG00000109320|NFKB1, ENSG00000128340|RAC2, ENSG00000198055|GRK6, ENSG00000213281|NRAS, ENSG00000051382|PIK3CB, ENSG00000141968|VAV1, ENSG00000134215|VAV3, ENSG00000157764|BRAF, ENSG00000096968|J…	41	1620	214	9173	0.1916	0.306805	ns	0.565727	ns	ENSG00000277632|CCL3	1	ENSG00000168243|GNG4, ENSG00000163823|CCR1, ENSG00000184451|CCR10, ENSG00000176533|GNG7, ENSG00000120899|PTK2B, ENSG00000115904|SOS1, ENSG00000145675|PIK3R1, ENSG00000115415|STAT1, ENSG00000109320|NFKB1, ENSG00000128340|RAC2, ENSG00000198055|GRK6, ENSG00000213281|NRAS, ENSG00000051382|PIK3CB, ENSG00000141968|VAV1, ENSG00000134215|VAV3, ENSG00000157764|BRAF, ENSG00000096968|JAK2, ENSG00000138031|A…	40	157	-7.02316
hsa04916	Organismal Systems	Endocrine system	Melanogenesis	ENSG00000182158|CREB3L2, ENSG00000104290|FZD3, ENSG00000213281|NRAS, ENSG00000005339|CREBBP, ENSG00000154229|PRKCA, ENSG00000198668|CALM1, ENSG00000169884|WNT10B, ENSG00000138795|LEF1, ENSG00000100393|EP300, ENSG00000138031|ADCY3, ENSG00000072062|PRKACA, ENSG00000143933|CALM2, ENSG00000187098|MITF, ENSG00000118260|CREB1, ENSG00000111186|WNT5B, ENSG00000114353|GNAI2, ENSG00000100030|MAPK1, ENSG000…	21	1620	107	9173	0.1963	0.333255	ns	0.610967	ns		0	ENSG00000182158|CREB3L2, ENSG00000104290|FZD3, ENSG00000213281|NRAS, ENSG00000005339|CREBBP, ENSG00000154229|PRKCA, ENSG00000198668|CALM1, ENSG00000169884|WNT10B, ENSG00000138795|LEF1, ENSG00000100393|EP300, ENSG00000138031|ADCY3, ENSG00000072062|PRKACA, ENSG00000143933|CALM2, ENSG00000187098|MITF, ENSG00000118260|CREB1, ENSG00000111186|WNT5B, ENSG00000114353|GNAI2, ENSG00000100030|MAPK1, ENSG000…	21	94	-4.12568
hsa00430	Metabolism	Metabolism of other amino acids	Taurine and hypotaurine metabolism	ENSG00000139631|CSAD, ENSG00000181915|ADO, ENSG00000100031|GGT1	3	1620	12	9173	0.25	0.358038	ns	0.652653	ns	ENSG00000139631|CSAD	1	ENSG00000181915|ADO, ENSG00000100031|GGT1	2	9	0.333333
hsa00512	Metabolism	Glycan biosynthesis and metabolism	Mucin type O-glycan biosynthesis	ENSG00000110328|GALNT18, ENSG00000115339|GALNT3, ENSG00000171155|C1GALT1C1, ENSG00000109586|GALNT7, ENSG00000139629|GALNT6, ENSG00000106392|C1GALT1, ENSG00000141429|GALNT1	7	1620	33	9173	0.2121	0.362644	ns	0.657293	ns	ENSG00000115339|GALNT3	1	ENSG00000110328|GALNT18, ENSG00000171155|C1GALT1C1, ENSG00000109586|GALNT7, ENSG00000139629|GALNT6, ENSG00000106392|C1GALT1, ENSG00000141429|GALNT1	6	28	-2.83473
hsa04614	Organismal Systems	Endocrine system	Renin-angiotensin system	ENSG00000113441|LNPEP, ENSG00000196549|MME, ENSG00000123213|NLN, ENSG00000182220|ATP6AP2, ENSG00000085377|PREP	5	1620	23	9173	0.2174	0.383856	ns	0.684327	ns		0	ENSG00000113441|LNPEP, ENSG00000196549|MME, ENSG00000123213|NLN, ENSG00000182220|ATP6AP2, ENSG00000085377|PREP	5	16	-1.5
hsa03060	Genetic Information Processing	Folding, sorting and degradation	Protein export	ENSG00000129128|SPCS3, ENSG00000058262|SEC61A1, ENSG00000114902|SPCS1, ENSG00000100883|SRP54, ENSG00000174780|SRP72	5	1620	23	9173	0.2174	0.383856	ns	0.684327	ns		0	ENSG00000129128|SPCS3, ENSG00000058262|SEC61A1, ENSG00000114902|SPCS1, ENSG00000100883|SRP54, ENSG00000174780|SRP72	5	23	-2.71069
hsa04540	Cellular Processes	Cellular community - eukaryotes	Gap junction	ENSG00000123104|ITPR2, ENSG00000137267|TUBB2A, ENSG00000137285|TUBB2B, ENSG00000115904|SOS1, ENSG00000213281|NRAS, ENSG00000154229|PRKCA, ENSG00000164116|GUCY1A1, ENSG00000061918|GUCY1B1, ENSG00000152402|GUCY1A2, ENSG00000150995|ITPR1, ENSG00000138031|ADCY3, ENSG00000196230|TUBB, ENSG00000072062|PRKACA, ENSG00000169967|MAP3K2, ENSG00000113721|PDGFRB, ENSG00000170312|CDK1, ENSG00000114353|GNAI2, E…	19	1620	99	9173	0.1919	0.383995	ns	0.684327	ns	ENSG00000137267|TUBB2A, ENSG00000137285|TUBB2B	2	ENSG00000123104|ITPR2, ENSG00000115904|SOS1, ENSG00000213281|NRAS, ENSG00000154229|PRKCA, ENSG00000164116|GUCY1A1, ENSG00000061918|GUCY1B1, ENSG00000152402|GUCY1A2, ENSG00000150995|ITPR1, ENSG00000138031|ADCY3, ENSG00000196230|TUBB, ENSG00000072062|PRKACA, ENSG00000169967|MAP3K2, ENSG00000113721|PDGFRB, ENSG00000170312|CDK1, ENSG00000114353|GNAI2, ENSG00000100030|MAPK1, ENSG00000166501|PRKCB	17	82	-3.97553
hsa04918	Organismal Systems	Endocrine system	Thyroid hormone synthesis	ENSG00000123104|ITPR2, ENSG00000182158|CREB3L2, ENSG00000128272|ATF4, ENSG00000125618|PAX8, ENSG00000155660|PDIA4, ENSG00000154229|PRKCA, ENSG00000116830|TTF2, ENSG00000150995|ITPR1, ENSG00000138031|ADCY3, ENSG00000072062|PRKACA, ENSG00000213676|ATF6B, ENSG00000118260|CREB1, ENSG00000166598|HSP90B1, ENSG00000069849|ATP1B3, ENSG00000127022|CANX, ENSG00000166501|PRKCB	16	1620	83	9173	0.1928	0.392795	ns	0.69612	ns	ENSG00000128272|ATF4, ENSG00000125618|PAX8	2	ENSG00000123104|ITPR2, ENSG00000182158|CREB3L2, ENSG00000155660|PDIA4, ENSG00000154229|PRKCA, ENSG00000116830|TTF2, ENSG00000150995|ITPR1, ENSG00000138031|ADCY3, ENSG00000072062|PRKACA, ENSG00000213676|ATF6B, ENSG00000118260|CREB1, ENSG00000166598|HSP90B1, ENSG00000069849|ATP1B3, ENSG00000127022|CANX, ENSG00000166501|PRKCB	14	60	-2.06559
hsa03450	Genetic Information Processing	Replication and repair	Non-homologous end-joining	ENSG00000253729|PRKDC, ENSG00000113522|RAD50, ENSG00000079246|XRCC5	3	1620	13	9173	0.2308	0.41015	ns	0.722862	ns		0	ENSG00000253729|PRKDC, ENSG00000113522|RAD50, ENSG00000079246|XRCC5	3	12	-2.88675
hsa00340	Metabolism	Amino acid metabolism	Histidine metabolism	ENSG00000111275|ALDH2, ENSG00000156017|CARNMT1, ENSG00000072210|ALDH3A2, ENSG00000137124|ALDH1B1, ENSG00000143149|ALDH9A1	5	1620	24	9173	0.2083	0.421815	ns	0.739336	ns	ENSG00000111275|ALDH2	1	ENSG00000156017|CARNMT1, ENSG00000072210|ALDH3A2, ENSG00000137124|ALDH1B1, ENSG00000143149|ALDH9A1	4	20	-0.894427
hsa04724	Organismal Systems	Nervous system	Glutamatergic synapse	ENSG00000168243|GNG4, ENSG00000123104|ITPR2, ENSG00000176533|GNG7, ENSG00000149403|GRIK4, ENSG00000132535|DLG4, ENSG00000168970|JMJD7-PLA2G4B, ENSG00000107758|PPP3CB, ENSG00000115419|GLS, ENSG00000154229|PRKCA, ENSG00000150995|ITPR1, ENSG00000138031|ADCY3, ENSG00000072062|PRKACA, ENSG00000120910|PPP3CC, ENSG00000141837|CACNA1A, ENSG00000114353|GNAI2, ENSG00000100030|MAPK1, ENSG00000100077|GRK3, E…	22	1620	118	9173	0.1864	0.426488	ns	0.742438	ns	ENSG00000132535|DLG4, ENSG00000168970|JMJD7-PLA2G4B	2	ENSG00000168243|GNG4, ENSG00000123104|ITPR2, ENSG00000176533|GNG7, ENSG00000149403|GRIK4, ENSG00000107758|PPP3CB, ENSG00000115419|GLS, ENSG00000154229|PRKCA, ENSG00000150995|ITPR1, ENSG00000138031|ADCY3, ENSG00000072062|PRKACA, ENSG00000120910|PPP3CC, ENSG00000141837|CACNA1A, ENSG00000114353|GNAI2, ENSG00000100030|MAPK1, ENSG00000100077|GRK3, ENSG00000166501|PRKCB, ENSG00000116711|PLA2G4A, ENSG00…	20	104	-4.2165
hsa04530	Cellular Processes	Cellular community - eukaryotes	Tight junction	ENSG00000177606|JUN, ENSG00000095015|MAP3K1, ENSG00000133026|MYH10, ENSG00000133627|ACTR3B, ENSG00000158987|RAPGEF6, ENSG00000197442|MAP3K5, ENSG00000165215|CLDN3, ENSG00000126016|AMOT, ENSG00000140750|ARHGAP17, ENSG00000112276|BVES, ENSG00000156299|TIAM1, ENSG00000075624|ACTB, ENSG00000072062|PRKACA, ENSG00000134318|ROCK2, ENSG00000075711|DLG1, ENSG00000050748|MAPK9, ENSG00000130396|AFDN, ENSG00…	34	1620	185	9173	0.1838	0.42824	ns	0.742438	ns	ENSG00000177606|JUN, ENSG00000165215|CLDN3	2	ENSG00000095015|MAP3K1, ENSG00000133026|MYH10, ENSG00000133627|ACTR3B, ENSG00000158987|RAPGEF6, ENSG00000197442|MAP3K5, ENSG00000126016|AMOT, ENSG00000140750|ARHGAP17, ENSG00000112276|BVES, ENSG00000156299|TIAM1, ENSG00000075624|ACTB, ENSG00000072062|PRKACA, ENSG00000134318|ROCK2, ENSG00000075711|DLG1, ENSG00000050748|MAPK9, ENSG00000130396|AFDN, ENSG00000268861|AC008878, ENSG00000109062|SLC9A3R1…	32	155	-6.5864
hsa05020	Human Diseases	Neurodegenerative disease	Prion disease	ENSG00000204389|HSPA1A, ENSG00000120738|EGR1, ENSG00000142168|SOD1, ENSG00000168439|STIP1, ENSG00000171867|PRNP, ENSG00000149294|NCAM1, ENSG00000072062|PRKACA, ENSG00000100030|MAPK1	8	1620	41	9173	0.1951	0.440336	ns	0.759282	ns	ENSG00000204389|HSPA1A, ENSG00000142168|SOD1, ENSG00000168439|STIP1, ENSG00000171867|PRNP	4	ENSG00000120738|EGR1, ENSG00000149294|NCAM1, ENSG00000072062|PRKACA, ENSG00000100030|MAPK1	4	29	-1.11417
hsa04962	Organismal Systems	Excretory system	Vasopressin-regulated water reabsorption	ENSG00000182158|CREB3L2, ENSG00000111348|ARHGDIB, ENSG00000197102|DYNC1H1, ENSG00000138031|ADCY3, ENSG00000072062|PRKACA, ENSG00000077380|DYNC1I2, ENSG00000118260|CREB1, ENSG00000220205|VAMP2, ENSG00000073969|NSF	9	1620	47	9173	0.1915	0.453194	ns	0.777251	ns		0	ENSG00000182158|CREB3L2, ENSG00000111348|ARHGDIB, ENSG00000197102|DYNC1H1, ENSG00000138031|ADCY3, ENSG00000072062|PRKACA, ENSG00000077380|DYNC1I2, ENSG00000118260|CREB1, ENSG00000220205|VAMP2, ENSG00000073969|NSF	9	41	-3.43582
hsa04750	Organismal Systems	Sensory system	Inflammatory mediator regulation of TRP channels	ENSG00000123104|ITPR2, ENSG00000145675|PIK3R1, ENSG00000168970|JMJD7-PLA2G4B, ENSG00000144481|TRPM8, ENSG00000125384|PTGER2, ENSG00000051382|PIK3CB, ENSG00000154229|PRKCA, ENSG00000198668|CALM1, ENSG00000150995|ITPR1, ENSG00000138031|ADCY3, ENSG00000197943|PLCG2, ENSG00000072062|PRKACA, ENSG00000050748|MAPK9, ENSG00000143933|CALM2, ENSG00000188130|MAPK12, ENSG00000110881|ASIC1, ENSG00000145349|CA…	19	1620	103	9173	0.1845	0.457096	ns	0.779752	ns	ENSG00000168970|JMJD7-PLA2G4B, ENSG00000144481|TRPM8	2	ENSG00000123104|ITPR2, ENSG00000145675|PIK3R1, ENSG00000125384|PTGER2, ENSG00000051382|PIK3CB, ENSG00000154229|PRKCA, ENSG00000198668|CALM1, ENSG00000150995|ITPR1, ENSG00000138031|ADCY3, ENSG00000197943|PLCG2, ENSG00000072062|PRKACA, ENSG00000050748|MAPK9, ENSG00000143933|CALM2, ENSG00000188130|MAPK12, ENSG00000110881|ASIC1, ENSG00000145349|CAMK2D, ENSG00000166501|PRKCB, ENSG00000116711|PLA2G4A	17	90	-4.32178
hsa04911	Organismal Systems	Endocrine system	Insulin secretion	ENSG00000117394|SLC2A1, ENSG00000182158|CREB3L2, ENSG00000128272|ATF4, ENSG00000130529|TRPM4, ENSG00000106089|STX1A, ENSG00000154229|PRKCA, ENSG00000105649|RAB3A, ENSG00000138031|ADCY3, ENSG00000072062|PRKACA, ENSG00000213676|ATF6B, ENSG00000118260|CREB1, ENSG00000069849|ATP1B3, ENSG00000220205|VAMP2, ENSG00000145349|CAMK2D, ENSG00000133019|CHRM3, ENSG00000166501|PRKCB, ENSG00000187486|KCNJ11	17	1620	92	9173	0.1848	0.46083	ns	0.781941	ns	ENSG00000128272|ATF4, ENSG00000130529|TRPM4, ENSG00000106089|STX1A	3	ENSG00000117394|SLC2A1, ENSG00000182158|CREB3L2, ENSG00000154229|PRKCA, ENSG00000105649|RAB3A, ENSG00000138031|ADCY3, ENSG00000072062|PRKACA, ENSG00000213676|ATF6B, ENSG00000118260|CREB1, ENSG00000069849|ATP1B3, ENSG00000220205|VAMP2, ENSG00000145349|CAMK2D, ENSG00000133019|CHRM3, ENSG00000166501|PRKCB, ENSG00000187486|KCNJ11	14	66	-2.46183
hsa04923	Organismal Systems	Endocrine system	Regulation of lipolysis in adipocytes	ENSG00000145675|PIK3R1, ENSG00000051382|PIK3CB, ENSG00000171105|INSR, ENSG00000138031|ADCY3, ENSG00000072062|PRKACA, ENSG00000142208|AKT1, ENSG00000117020|AKT3, ENSG00000079435|LIPE, ENSG00000105221|AKT2, ENSG00000114353|GNAI2, ENSG00000169047|IRS1	11	1620	59	9173	0.1864	0.474358	ns	0.800636	ns		0	ENSG00000145675|PIK3R1, ENSG00000051382|PIK3CB, ENSG00000171105|INSR, ENSG00000138031|ADCY3, ENSG00000072062|PRKACA, ENSG00000142208|AKT1, ENSG00000117020|AKT3, ENSG00000079435|LIPE, ENSG00000105221|AKT2, ENSG00000114353|GNAI2, ENSG00000169047|IRS1	11	48	-2.74241
hsa05030	Human Diseases	Substance dependence	Cocaine addiction	ENSG00000177606|JUN, ENSG00000182158|CREB3L2, ENSG00000128272|ATF4, ENSG00000132535|DLG4, ENSG00000109320|NFKB1, ENSG00000125740|FOSB, ENSG00000072062|PRKACA, ENSG00000213676|ATF6B, ENSG00000118260|CREB1, ENSG00000114353|GNAI2	10	1620	54	9173	0.1852	0.489795	ns	0.818846	ns	ENSG00000177606|JUN, ENSG00000128272|ATF4, ENSG00000132535|DLG4	3	ENSG00000182158|CREB3L2, ENSG00000109320|NFKB1, ENSG00000125740|FOSB, ENSG00000072062|PRKACA, ENSG00000213676|ATF6B, ENSG00000118260|CREB1, ENSG00000114353|GNAI2	7	46	-0.589768
hsa00920	Metabolism	Energy metabolism	Sulfur metabolism	ENSG00000139531|SUOX, ENSG00000104331|BPNT2	2	1620	9	9173	0.2222	0.490281	ns	0.818846	ns		0	ENSG00000139531|SUOX, ENSG00000104331|BPNT2	2	9	-1.66667
hsa00790	Metabolism	Metabolism of cofactors and vitamins	Folate biosynthesis	ENSG00000166228|PCBD1, ENSG00000178700|DHFR2, ENSG00000116096|SPR, ENSG00000228716|DHFR, ENSG00000171723|GPHN	5	1620	26	9173	0.1923	0.496097	ns	0.824244	ns	ENSG00000166228|PCBD1, ENSG00000116096|SPR	2	ENSG00000178700|DHFR2, ENSG00000228716|DHFR, ENSG00000171723|GPHN	3	23	-2.08514
hsa05134	Human Diseases	Infectious disease: bacterial	Legionellosis	ENSG00000173110|HSPA6, ENSG00000204389|HSPA1A, ENSG00000204388|HSPA1B, ENSG00000109971|HSPA8, ENSG00000144381|HSPD1, ENSG00000165806|CASP7, ENSG00000254772|EEF1G, ENSG00000126803|HSPA2, ENSG00000109320|NFKB1, ENSG00000077150|NFKB2, ENSG00000120868|APAF1, ENSG00000164305|CASP3, ENSG00000136869|TLR4, ENSG00000100906|NFKBIA	14	1620	77	9173	0.1818	0.498972	ns	0.824725	ns	ENSG00000173110|HSPA6, ENSG00000204389|HSPA1A, ENSG00000204388|HSPA1B, ENSG00000109971|HSPA8, ENSG00000144381|HSPD1, ENSG00000165806|CASP7, ENSG00000254772|EEF1G, ENSG00000126803|HSPA2	8	ENSG00000109320|NFKB1, ENSG00000077150|NFKB2, ENSG00000120868|APAF1, ENSG00000164305|CASP3, ENSG00000136869|TLR4, ENSG00000100906|NFKBIA	6	51	0.420084
hsa04973	Organismal Systems	Digestive system	Carbohydrate digestion and absorption	ENSG00000159399|HK2, ENSG00000145675|PIK3R1, ENSG00000051382|PIK3CB, ENSG00000142208|AKT1, ENSG00000117020|AKT3, ENSG00000069849|ATP1B3, ENSG00000137700|SLC37A4, ENSG00000105221|AKT2, ENSG00000166501|PRKCB	9	1620	49	9173	0.1837	0.506762	ns	0.833284	ns		0	ENSG00000159399|HK2, ENSG00000145675|PIK3R1, ENSG00000051382|PIK3CB, ENSG00000142208|AKT1, ENSG00000117020|AKT3, ENSG00000069849|ATP1B3, ENSG00000137700|SLC37A4, ENSG00000105221|AKT2, ENSG00000166501|PRKCB	9	31	-3.95132
hsa04978	Organismal Systems	Digestive system	Mineral absorption	ENSG00000100292|HMOX1, ENSG00000167996|FTH1, ENSG00000111424|VDR, ENSG00000076351|SLC46A1, ENSG00000092439|TRPM7, ENSG00000147804|SLC39A4, ENSG00000165240|ATP7A, ENSG00000110911|SLC11A2, ENSG00000069849|ATP1B3, ENSG00000119121|TRPM6	10	1620	55	9173	0.1818	0.514883	ns	0.842295	ns	ENSG00000100292|HMOX1, ENSG00000167996|FTH1	2	ENSG00000111424|VDR, ENSG00000076351|SLC46A1, ENSG00000092439|TRPM7, ENSG00000147804|SLC39A4, ENSG00000165240|ATP7A, ENSG00000110911|SLC11A2, ENSG00000069849|ATP1B3, ENSG00000119121|TRPM6	8	42	-1.23443
hsa00100	Metabolism	Lipid metabolism	Steroid biosynthesis	ENSG00000160285|LSS, ENSG00000107798|LIPA, ENSG00000149809|TM7SF2, ENSG00000057252|SOAT1	4	1620	21	9173	0.1905	0.522201	ns	0.846343	ns		0	ENSG00000160285|LSS, ENSG00000107798|LIPA, ENSG00000149809|TM7SF2, ENSG00000057252|SOAT1	4	18	-1.88562
hsa04670	Organismal Systems	Immune system	Leukocyte transendothelial migration	ENSG00000120899|PTK2B, ENSG00000266094|RASSF5, ENSG00000160007|ARHGAP35, ENSG00000145675|PIK3R1, ENSG00000005844|ITGAL, ENSG00000128340|RAC2, ENSG00000165215|CLDN3, ENSG00000051382|PIK3CB, ENSG00000154229|PRKCA, ENSG00000141968|VAV1, ENSG00000134215|VAV3, ENSG00000197943|PLCG2, ENSG00000075624|ACTB, ENSG00000134318|ROCK2, ENSG00000115232|ITGA4, ENSG00000130396|AFDN, ENSG00000116473|RAP1A, ENSG000…	21	1620	118	9173	0.178	0.522663	ns	0.846343	ns	ENSG00000165215|CLDN3	1	ENSG00000120899|PTK2B, ENSG00000266094|RASSF5, ENSG00000160007|ARHGAP35, ENSG00000145675|PIK3R1, ENSG00000005844|ITGAL, ENSG00000128340|RAC2, ENSG00000051382|PIK3CB, ENSG00000154229|PRKCA, ENSG00000141968|VAV1, ENSG00000134215|VAV3, ENSG00000197943|PLCG2, ENSG00000075624|ACTB, ENSG00000134318|ROCK2, ENSG00000115232|ITGA4, ENSG00000130396|AFDN, ENSG00000116473|RAP1A, ENSG00000188130|MAPK12, ENSG00…	20	100	-4.8
hsa04659	Organismal Systems	Immune system	Th17 cell differentiation	ENSG00000177606|JUN, ENSG00000080824|HSP90AA1, ENSG00000096384|HSP90AB1, ENSG00000101096|NFATC2, ENSG00000137265|IRF4, ENSG00000170345|FOS, ENSG00000147168|IL2RG, ENSG00000126561|STAT5A, ENSG00000115415|STAT1, ENSG00000107758|PPP3CB, ENSG00000109320|NFKB1, ENSG00000100644|HIF1A, ENSG00000160712|IL6R, ENSG00000105329|TGFB1, ENSG00000096968|JAK2, ENSG00000100385|IL2RB, ENSG00000050748|MAPK9, ENSG00…	33	1620	187	9173	0.1765	0.532579	ns	0.858044	ns	ENSG00000177606|JUN, ENSG00000080824|HSP90AA1, ENSG00000096384|HSP90AB1, ENSG00000170345|FOS, ENSG00000126561|STAT5A	5	ENSG00000101096|NFATC2, ENSG00000137265|IRF4, ENSG00000147168|IL2RG, ENSG00000115415|STAT1, ENSG00000107758|PPP3CB, ENSG00000109320|NFKB1, ENSG00000100644|HIF1A, ENSG00000160712|IL6R, ENSG00000105329|TGFB1, ENSG00000096968|JAK2, ENSG00000100385|IL2RB, ENSG00000050748|MAPK9, ENSG00000106799|TGFBR1, ENSG00000072736|NFATC3, ENSG00000131759|RARA, ENSG00000198793|MTOR, ENSG00000213341|CHUK, ENSG000001…	28	96	-4.69486
hsa00290	Metabolism	Amino acid metabolism	Valine, leucine and isoleucine biosynthesis	ENSG00000105552|BCAT2	1	1620	4	9173	0.25	0.540409	ns	0.866284	ns		0	ENSG00000105552|BCAT2	1	4	-1
hsa05169	Human Diseases	Infectious disease: viral	Epstein-Barr virus infection	ENSG00000177606|JUN, ENSG00000124762|CDKN1A, ENSG00000213928|IRF9, ENSG00000116717|GADD45A, ENSG00000118503|TNFAIP3, ENSG00000231925|TAPBP, ENSG00000006062|MAP3K14, ENSG00000185507|IRF7, ENSG00000169375|SIN3A, ENSG00000159352|PSMD4, ENSG00000138185|ENTPD1, ENSG00000130706|ADRM1, ENSG00000104856|RELB, ENSG00000142166|IFNAR1, ENSG00000088888|MAVS, ENSG00000099860|GADD45B, ENSG00000171791|BCL2, ENSG…	60	1620	343	9173	0.1749	0.556096	ns	0.88221	ns	ENSG00000177606|JUN, ENSG00000124762|CDKN1A, ENSG00000213928|IRF9, ENSG00000116717|GADD45A, ENSG00000006062|MAP3K14, ENSG00000185507|IRF7, ENSG00000159352|PSMD4, ENSG00000130706|ADRM1, ENSG00000099860|GADD45B	9	ENSG00000118503|TNFAIP3, ENSG00000231925|TAPBP, ENSG00000169375|SIN3A, ENSG00000138185|ENTPD1, ENSG00000104856|RELB, ENSG00000142166|IFNAR1, ENSG00000088888|MAVS, ENSG00000171791|BCL2, ENSG00000145675|PIK3R1, ENSG00000005844|ITGAL, ENSG00000115415|STAT1, ENSG00000109320|NFKB1, ENSG00000065559|MAP2K4, ENSG00000051382|PIK3CB, ENSG00000111335|OAS2, ENSG00000135679|MDM2, ENSG00000131323|TRAF3, ENSG00…	51	183	-6.06161
hsa00010	Metabolism	Carbohydrate metabolism	Glycolysis / Gluconeogenesis	ENSG00000159399|HK2, ENSG00000111674|ENO2, ENSG00000111275|ALDH2, ENSG00000131069|ACSS2, ENSG00000154930|ACSS1, ENSG00000134333|LDHA, ENSG00000072210|ALDH3A2, ENSG00000150768|DLAT, ENSG00000091140|DLD, ENSG00000137124|ALDH1B1, ENSG00000141959|PFKL, ENSG00000171314|PGAM1, ENSG00000143149|ALDH9A1	13	1620	74	9173	0.1757	0.556414	ns	0.88221	ns	ENSG00000111674|ENO2, ENSG00000111275|ALDH2, ENSG00000131069|ACSS2	3	ENSG00000159399|HK2, ENSG00000154930|ACSS1, ENSG00000134333|LDHA, ENSG00000072210|ALDH3A2, ENSG00000150768|DLAT, ENSG00000091140|DLD, ENSG00000137124|ALDH1B1, ENSG00000141959|PFKL, ENSG00000171314|PGAM1, ENSG00000143149|ALDH9A1	10	56	-3.87529
hsa04622	Organismal Systems	Immune system	RIG-I-like receptor signaling pathway	ENSG00000095015|MAP3K1, ENSG00000185507|IRF7, ENSG00000088888|MAVS, ENSG00000109320|NFKB1, ENSG00000215301|DDX3X, ENSG00000131323|TRAF3, ENSG00000050748|MAPK9, ENSG00000213341|CHUK, ENSG00000100906|NFKBIA, ENSG00000137275|RIPK1, ENSG00000135341|MAP3K7, ENSG00000188130|MAPK12, ENSG00000263528|IKBKE, ENSG00000115267|IFIH1	14	1620	80	9173	0.175	0.561293	ns	0.88221	ns	ENSG00000185507|IRF7	1	ENSG00000095015|MAP3K1, ENSG00000088888|MAVS, ENSG00000109320|NFKB1, ENSG00000215301|DDX3X, ENSG00000131323|TRAF3, ENSG00000050748|MAPK9, ENSG00000213341|CHUK, ENSG00000100906|NFKBIA, ENSG00000137275|RIPK1, ENSG00000135341|MAP3K7, ENSG00000188130|MAPK12, ENSG00000263528|IKBKE, ENSG00000115267|IFIH1	13	55	-4.0452
hsa00220	Metabolism	Amino acid metabolism	Arginine biosynthesis	ENSG00000081181|ARG2, ENSG00000161653|NAGS, ENSG00000120053|GOT1, ENSG00000115419|GLS	4	1620	22	9173	0.1818	0.561406	ns	0.88221	ns	ENSG00000081181|ARG2, ENSG00000161653|NAGS, ENSG00000120053|GOT1	3	ENSG00000115419|GLS	1	20	-0.67082
hsa01040	Metabolism	Lipid metabolism	Biosynthesis of unsaturated fatty acids	ENSG00000170522|ELOVL6, ENSG00000097021|ACOT7, ENSG00000134824|FADS2, ENSG00000119673|ACOT2, ENSG00000206527|HACD2	5	1620	28	9173	0.1786	0.566471	ns	0.884496	ns	ENSG00000097021|ACOT7	1	ENSG00000170522|ELOVL6, ENSG00000134824|FADS2, ENSG00000119673|ACOT2, ENSG00000206527|HACD2	4	26	-2.15728
hsa05014	Human Diseases	Neurodegenerative disease	Amyotrophic lateral sclerosis	ENSG00000142168|SOD1, ENSG00000067182|TNFRSF1A, ENSG00000171791|BCL2, ENSG00000107758|PPP3CB, ENSG00000197442|MAP3K5, ENSG00000028137|TNFRSF1B, ENSG00000120868|APAF1, ENSG00000164305|CASP3, ENSG00000120910|PPP3CC, ENSG00000188130|MAPK12, ENSG00000138814|PPP3CA	11	1620	63	9173	0.1746	0.568624	ns	0.884496	ns	ENSG00000142168|SOD1, ENSG00000067182|TNFRSF1A	2	ENSG00000171791|BCL2, ENSG00000107758|PPP3CB, ENSG00000197442|MAP3K5, ENSG00000028137|TNFRSF1B, ENSG00000120868|APAF1, ENSG00000164305|CASP3, ENSG00000120910|PPP3CC, ENSG00000188130|MAPK12, ENSG00000138814|PPP3CA	9	50	-2.96985
hsa04130	Genetic Information Processing	Folding, sorting and degradation	SNARE interactions in vesicular transport	ENSG00000113734|BNIP1, ENSG00000111450|STX2, ENSG00000106089|STX1A, ENSG00000079950|STX7, ENSG00000136874|STX17, ENSG00000220205|VAMP2	6	1620	34	9173	0.1765	0.571179	ns	0.884496	ns	ENSG00000113734|BNIP1, ENSG00000106089|STX1A	2	ENSG00000111450|STX2, ENSG00000079950|STX7, ENSG00000136874|STX17, ENSG00000220205|VAMP2	4	34	-2.05798
hsa04261	Organismal Systems	Circulatory system	Adrenergic signaling in cardiomyocytes	ENSG00000182158|CREB3L2, ENSG00000128272|ATF4, ENSG00000198467|TPM2, ENSG00000171791|BCL2, ENSG00000154229|PRKCA, ENSG00000198668|CALM1, ENSG00000154001|PPP2R5E, ENSG00000138031|ADCY3, ENSG00000072062|PRKACA, ENSG00000105851|PIK3CG, ENSG00000066027|PPP2R5A, ENSG00000167393|PPP2R3B, ENSG00000213676|ATF6B, ENSG00000143933|CALM2, ENSG00000118260|CREB1, ENSG00000078304|PPP2R5C, ENSG00000100784|RPS6KA…	27	1620	156	9173	0.1731	0.57971	ns	0.893369	ns	ENSG00000128272|ATF4, ENSG00000198467|TPM2	2	ENSG00000182158|CREB3L2, ENSG00000171791|BCL2, ENSG00000154229|PRKCA, ENSG00000198668|CALM1, ENSG00000154001|PPP2R5E, ENSG00000138031|ADCY3, ENSG00000072062|PRKACA, ENSG00000105851|PIK3CG, ENSG00000066027|PPP2R5A, ENSG00000167393|PPP2R3B, ENSG00000213676|ATF6B, ENSG00000143933|CALM2, ENSG00000118260|CREB1, ENSG00000078304|PPP2R5C, ENSG00000100784|RPS6KA5, ENSG00000142208|AKT1, ENSG00000117020|AKT…	25	128	-3.88909
hsa03008	Genetic Information Processing	Translation	Ribosome biogenesis in eukaryotes	ENSG00000112159|MDN1, ENSG00000065183|WDR3, ENSG00000070770|CSNK2A2, ENSG00000119285|HEATR1, ENSG00000177971|IMP3, ENSG00000135372|NAT10, ENSG00000113360|DROSHA, ENSG00000241945|PWP2, ENSG00000115368|WDR75, ENSG00000130119|GNL3L, ENSG00000140598|EFL1, ENSG00000134987|WDR36, ENSG00000145375|SPATA5, ENSG00000163811|WDR43, ENSG00000134697|GNL2, ENSG00000124784|RIOK1, ENSG00000163938|GNL3, ENSG000001…	19	1620	111	9173	0.1712	0.599237	ns	0.917378	ns	ENSG00000070770|CSNK2A2	1	ENSG00000112159|MDN1, ENSG00000065183|WDR3, ENSG00000119285|HEATR1, ENSG00000177971|IMP3, ENSG00000135372|NAT10, ENSG00000113360|DROSHA, ENSG00000241945|PWP2, ENSG00000115368|WDR75, ENSG00000130119|GNL3L, ENSG00000140598|EFL1, ENSG00000134987|WDR36, ENSG00000145375|SPATA5, ENSG00000163811|WDR43, ENSG00000134697|GNL2, ENSG00000124784|RIOK1, ENSG00000163938|GNL3, ENSG00000165733|BMS1, ENSG000001308…	18	91	-6.18488
hsa00260	Metabolism	Amino acid metabolism	Glycine, serine and threonine metabolism	ENSG00000116761|CTH, ENSG00000178445|GLDC, ENSG00000140905|GCSH, ENSG00000274276|CBSL, ENSG00000091140|DLD, ENSG00000171314|PGAM1, ENSG00000100116|GCAT	7	1620	41	9173	0.1707	0.603443	ns	0.917378	ns	ENSG00000116761|CTH	1	ENSG00000178445|GLDC, ENSG00000140905|GCSH, ENSG00000274276|CBSL, ENSG00000091140|DLD, ENSG00000171314|PGAM1, ENSG00000100116|GCAT	6	34	-1.37199
hsa00130	Metabolism	Metabolism of cofactors and vitamins	Ubiquinone and other terpenoid-quinone biosynthesis	ENSG00000196715|VKORC1L1, ENSG00000173085|COQ2	2	1620	11	9173	0.1818	0.603917	ns	0.917378	ns		0	ENSG00000196715|VKORC1L1, ENSG00000173085|COQ2	2	10	-1.89737
hsa04146	Cellular Processes	Transport and catabolism	Peroxisome	ENSG00000142168|SOD1, ENSG00000182054|IDH2, ENSG00000140284|SLC27A2, ENSG00000119688|ABCD4, ENSG00000113790|EHHADH, ENSG00000131779|PEX11B, ENSG00000117528|ABCD3, ENSG00000198721|ECI2, ENSG00000116906|GNPAT, ENSG00000242110|AMACR, ENSG00000115204|MPV17, ENSG00000213965|NUDT19, ENSG00000127980|PEX1, ENSG00000197448|GSTK1, ENSG00000157911|PEX10, ENSG00000108733|PEX12	16	1620	94	9173	0.1702	0.607365	ns	0.918244	ns	ENSG00000142168|SOD1, ENSG00000140284|SLC27A2, ENSG00000119688|ABCD4	3	ENSG00000182054|IDH2, ENSG00000113790|EHHADH, ENSG00000131779|PEX11B, ENSG00000117528|ABCD3, ENSG00000198721|ECI2, ENSG00000116906|GNPAT, ENSG00000242110|AMACR, ENSG00000115204|MPV17, ENSG00000213965|NUDT19, ENSG00000127980|PEX1, ENSG00000197448|GSTK1, ENSG00000157911|PEX10, ENSG00000108733|PEX12	13	77	-4.78634
hsa00524	Metabolism	Biosynthesis of other secondary metabolites	Neomycin, kanamycin and gentamicin biosynthesis	ENSG00000159399|HK2	1	1620	5	9173	0.2	0.621611	ns	0.930957	ns		0	ENSG00000159399|HK2	1	4	-2
hsa00400	Metabolism	Amino acid metabolism	Phenylalanine, tyrosine and tryptophan biosynthesis	ENSG00000120053|GOT1	1	1620	5	9173	0.2	0.621611	ns	0.930957	ns	ENSG00000120053|GOT1	1		0	3	-0.57735
hsa04727	Organismal Systems	Nervous system	GABAergic synapse	ENSG00000168243|GNG4, ENSG00000139112|GABARAPL1, ENSG00000176533|GNG7, ENSG00000115419|GLS, ENSG00000154229|PRKCA, ENSG00000138031|ADCY3, ENSG00000072062|PRKACA, ENSG00000141837|CACNA1A, ENSG00000171723|GPHN, ENSG00000113327|GABRG2, ENSG00000115993|TRAK2, ENSG00000114353|GNAI2, ENSG00000166501|PRKCB, ENSG00000183044|ABAT, ENSG00000111371|SLC38A1, ENSG00000073969|NSF, ENSG00000115896|PLCL1	17	1620	101	9173	0.1683	0.627746	ns	0.935752	ns	ENSG00000139112|GABARAPL1	1	ENSG00000168243|GNG4, ENSG00000176533|GNG7, ENSG00000115419|GLS, ENSG00000154229|PRKCA, ENSG00000138031|ADCY3, ENSG00000072062|PRKACA, ENSG00000141837|CACNA1A, ENSG00000171723|GPHN, ENSG00000113327|GABRG2, ENSG00000115993|TRAK2, ENSG00000114353|GNAI2, ENSG00000166501|PRKCB, ENSG00000183044|ABAT, ENSG00000111371|SLC38A1, ENSG00000073969|NSF, ENSG00000115896|PLCL1	16	72	-1.76777
hsa00230	Metabolism	Nucleotide metabolism	Purine metabolism	ENSG00000116748|AMPD1, ENSG00000205268|PDE7A, ENSG00000065989|PDE4A, ENSG00000138185|ENTPD1, ENSG00000187097|ENTPD5, ENSG00000170222|ADPRM, ENSG00000101911|PRPS2, ENSG00000164116|GUCY1A1, ENSG00000061918|GUCY1B1, ENSG00000152402|GUCY1A2, ENSG00000138031|ADCY3, ENSG00000197586|ENTPD6, ENSG00000128050|PAICS, ENSG00000128059|PPAT, ENSG00000048392|RRM2B, ENSG00000035687|ADSS2, ENSG00000178921|PFAS, E…	23	1620	137	9173	0.1679	0.641308	ns	0.947117	ns	ENSG00000170222|ADPRM	1	ENSG00000116748|AMPD1, ENSG00000205268|PDE7A, ENSG00000065989|PDE4A, ENSG00000138185|ENTPD1, ENSG00000187097|ENTPD5, ENSG00000101911|PRPS2, ENSG00000164116|GUCY1A1, ENSG00000061918|GUCY1B1, ENSG00000152402|GUCY1A2, ENSG00000138031|ADCY3, ENSG00000197586|ENTPD6, ENSG00000128050|PAICS, ENSG00000128059|PPAT, ENSG00000048392|RRM2B, ENSG00000035687|ADSS2, ENSG00000178921|PFAS, ENSG00000138363|ATIC, EN…	22	121	-4.27273
hsa04270	Organismal Systems	Circulatory system	Vascular smooth muscle contraction	ENSG00000123104|ITPR2, ENSG00000148926|ADM, ENSG00000132694|ARHGEF11, ENSG00000168970|JMJD7-PLA2G4B, ENSG00000196914|ARHGEF12, ENSG00000154229|PRKCA, ENSG00000164116|GUCY1A1, ENSG00000061918|GUCY1B1, ENSG00000123739|PLA2G12A, ENSG00000198668|CALM1, ENSG00000152402|GUCY1A2, ENSG00000157764|BRAF, ENSG00000150995|ITPR1, ENSG00000138031|ADCY3, ENSG00000072062|PRKACA, ENSG00000134318|ROCK2, ENSG000001…	23	1620	137	9173	0.1679	0.641308	ns	0.947117	ns	ENSG00000148926|ADM, ENSG00000132694|ARHGEF11, ENSG00000168970|JMJD7-PLA2G4B	3	ENSG00000123104|ITPR2, ENSG00000196914|ARHGEF12, ENSG00000154229|PRKCA, ENSG00000164116|GUCY1A1, ENSG00000061918|GUCY1B1, ENSG00000123739|PLA2G12A, ENSG00000198668|CALM1, ENSG00000152402|GUCY1A2, ENSG00000157764|BRAF, ENSG00000150995|ITPR1, ENSG00000138031|ADCY3, ENSG00000072062|PRKACA, ENSG00000134318|ROCK2, ENSG00000143933|CALM2, ENSG00000120063|GNA13, ENSG00000077157|PPP1R12B, ENSG00000100030|…	20	110	-3.62316
hsa05164	Human Diseases	Infectious disease: viral	Influenza A	ENSG00000173110|HSPA6, ENSG00000204389|HSPA1A, ENSG00000204388|HSPA1B, ENSG00000132002|DNAJB1, ENSG00000177606|JUN, ENSG00000179583|CIITA, ENSG00000109971|HSPA8, ENSG00000213928|IRF9, ENSG00000185507|IRF7, ENSG00000184557|SOCS3, ENSG00000169100|SLC25A6, ENSG00000067182|TNFRSF1A, ENSG00000142166|IFNAR1, ENSG00000126803|HSPA2, ENSG00000088888|MAVS, ENSG00000145675|PIK3R1, ENSG00000115415|STAT1, ENS…	47	1620	277	9173	0.1697	0.645479	ns	0.948884	ns	ENSG00000173110|HSPA6, ENSG00000204389|HSPA1A, ENSG00000204388|HSPA1B, ENSG00000132002|DNAJB1, ENSG00000177606|JUN, ENSG00000109971|HSPA8, ENSG00000213928|IRF9, ENSG00000185507|IRF7, ENSG00000184557|SOCS3, ENSG00000169100|SLC25A6, ENSG00000067182|TNFRSF1A, ENSG00000126803|HSPA2	12	ENSG00000179583|CIITA, ENSG00000142166|IFNAR1, ENSG00000088888|MAVS, ENSG00000145675|PIK3R1, ENSG00000115415|STAT1, ENSG00000109320|NFKB1, ENSG00000065559|MAP2K4, ENSG00000051382|PIK3CB, ENSG00000005339|CREBBP, ENSG00000086232|EIF2AK1, ENSG00000154229|PRKCA, ENSG00000111335|OAS2, ENSG00000159110|IFNAR2, ENSG00000100393|EP300, ENSG00000096968|JAK2, ENSG00000104689|TNFRSF10A, ENSG00000075624|ACTB, …	35	149	-5.24308
hsa04971	Organismal Systems	Digestive system	Gastric acid secretion	ENSG00000123104|ITPR2, ENSG00000154229|PRKCA, ENSG00000198668|CALM1, ENSG00000150995|ITPR1, ENSG00000138031|ADCY3, ENSG00000075624|ACTB, ENSG00000072062|PRKACA, ENSG00000143933|CALM2, ENSG00000069849|ATP1B3, ENSG00000114353|GNAI2, ENSG00000145349|CAMK2D, ENSG00000133019|CHRM3, ENSG00000166501|PRKCB	13	1620	79	9173	0.1646	0.656758	ns	0.961036	ns		0	ENSG00000123104|ITPR2, ENSG00000154229|PRKCA, ENSG00000198668|CALM1, ENSG00000150995|ITPR1, ENSG00000138031|ADCY3, ENSG00000075624|ACTB, ENSG00000072062|PRKACA, ENSG00000143933|CALM2, ENSG00000069849|ATP1B3, ENSG00000114353|GNAI2, ENSG00000145349|CAMK2D, ENSG00000133019|CHRM3, ENSG00000166501|PRKCB	13	64	-4.5
hsa00030	Metabolism	Carbohydrate metabolism	Pentose phosphate pathway	ENSG00000049239|H6PD, ENSG00000163931|TKT, ENSG00000101911|PRPS2, ENSG00000153574|RPIA, ENSG00000141959|PFKL	5	1620	31	9173	0.1613	0.661588	ns	0.963683	ns	ENSG00000163931|TKT	1	ENSG00000049239|H6PD, ENSG00000101911|PRPS2, ENSG00000153574|RPIA, ENSG00000141959|PFKL	4	28	-2.64575
hsa00440	Metabolism	Metabolism of other amino acids	Phosphonate and phosphinate metabolism	ENSG00000185813|PCYT2	1	1620	6	9173	0.1667	0.688473	ns	0.990525	ns		0	ENSG00000185813|PCYT2	1	6	-1.22474
hsa00750	Metabolism	Metabolism of cofactors and vitamins	Vitamin B6 metabolism	ENSG00000108439|PNPO	1	1620	6	9173	0.1667	0.688473	ns	0.990525	ns		0	ENSG00000108439|PNPO	1	6	-1.22474
hsa02010	Environmental Information Processing	Membrane transport	ABC transporters	ENSG00000085563|ABCB1, ENSG00000119688|ABCD4, ENSG00000125257|ABCC4, ENSG00000135776|ABCB10, ENSG00000115657|ABCB6, ENSG00000103222|ABCC1, ENSG00000117528|ABCD3, ENSG00000168394|TAP1, ENSG00000064687|ABCA7, ENSG00000114770|ABCC5	10	1620	63	9173	0.1587	0.69597	ns	0.990525	ns	ENSG00000085563|ABCB1, ENSG00000119688|ABCD4	2	ENSG00000125257|ABCC4, ENSG00000135776|ABCB10, ENSG00000115657|ABCB6, ENSG00000103222|ABCC1, ENSG00000117528|ABCD3, ENSG00000168394|TAP1, ENSG00000064687|ABCA7, ENSG00000114770|ABCC5	8	36	-2
hsa03022	Genetic Information Processing	Transcription	Basal transcription factors	ENSG00000263001|GTF2I, ENSG00000141384|TAF4B, ENSG00000147133|TAF1, ENSG00000148835|TAF5, ENSG00000130699|TAF4, ENSG00000187325|TAF9B, ENSG00000104884|ERCC2, ENSG00000183474|GTF2H2C, ENSG00000165632|TAF3	9	1620	57	9173	0.1579	0.69789	ns	0.990525	ns		0	ENSG00000263001|GTF2I, ENSG00000141384|TAF4B, ENSG00000147133|TAF1, ENSG00000148835|TAF5, ENSG00000130699|TAF4, ENSG00000187325|TAF9B, ENSG00000104884|ERCC2, ENSG00000183474|GTF2H2C, ENSG00000165632|TAF3	9	43	-3.35497
hsa00592	Metabolism	Lipid metabolism	alpha-Linolenic acid metabolism	ENSG00000168970|JMJD7-PLA2G4B, ENSG00000134824|FADS2, ENSG00000123739|PLA2G12A, ENSG00000116711|PLA2G4A	4	1620	26	9173	0.1538	0.698646	ns	0.990525	ns	ENSG00000168970|JMJD7-PLA2G4B	1	ENSG00000134824|FADS2, ENSG00000123739|PLA2G12A, ENSG00000116711|PLA2G4A	3	20	-1.11803
hsa04964	Organismal Systems	Excretory system	Proximal tubule bicarbonate reclamation	ENSG00000183048|SLC25A10, ENSG00000115419|GLS, ENSG00000014641|MDH1, ENSG00000069849|ATP1B3	4	1620	26	9173	0.1538	0.698646	ns	0.990525	ns		0	ENSG00000183048|SLC25A10, ENSG00000115419|GLS, ENSG00000014641|MDH1, ENSG00000069849|ATP1B3	4	19	-1.60591
hsa05152	Human Diseases	Infectious disease: bacterial	Tuberculosis	ENSG00000179583|CIITA, ENSG00000144381|HSPD1, ENSG00000176170|SPHK1, ENSG00000110324|IL10RA, ENSG00000067182|TNFRSF1A, ENSG00000130592|LSP1, ENSG00000171791|BCL2, ENSG00000115415|STAT1, ENSG00000107758|PPP3CB, ENSG00000109320|NFKB1, ENSG00000196914|ARHGEF12, ENSG00000111424|VDR, ENSG00000071553|ATP6AP1, ENSG00000005339|CREBBP, ENSG00000187796|CARD9, ENSG00000033627|ATP6V0A1, ENSG00000198668|CALM1…	43	1620	260	9173	0.1654	0.709581	ns	1	ns	ENSG00000144381|HSPD1, ENSG00000176170|SPHK1, ENSG00000110324|IL10RA, ENSG00000067182|TNFRSF1A	4	ENSG00000179583|CIITA, ENSG00000130592|LSP1, ENSG00000171791|BCL2, ENSG00000115415|STAT1, ENSG00000107758|PPP3CB, ENSG00000109320|NFKB1, ENSG00000196914|ARHGEF12, ENSG00000111424|VDR, ENSG00000071553|ATP6AP1, ENSG00000005339|CREBBP, ENSG00000187796|CARD9, ENSG00000033627|ATP6V0A1, ENSG00000198668|CALM1, ENSG00000105329|TGFB1, ENSG00000100393|EP300, ENSG00000096968|JAK2, ENSG00000050748|MAPK9, ENS…	39	152	-4.5422
hsa05130	Human Diseases	Infectious disease: bacterial	Pathogenic Escherichia coli infection	ENSG00000137267|TUBB2A, ENSG00000111057|KRT18, ENSG00000137285|TUBB2B, ENSG00000154229|PRKCA, ENSG00000196230|TUBB, ENSG00000075624|ACTB, ENSG00000134318|ROCK2, ENSG00000164924|YWHAZ, ENSG00000136869|TLR4, ENSG00000115053|NCL	10	1620	64	9173	0.1562	0.715384	ns	1	ns	ENSG00000137267|TUBB2A, ENSG00000111057|KRT18, ENSG00000137285|TUBB2B	3	ENSG00000154229|PRKCA, ENSG00000196230|TUBB, ENSG00000075624|ACTB, ENSG00000134318|ROCK2, ENSG00000164924|YWHAZ, ENSG00000136869|TLR4, ENSG00000115053|NCL	7	55	-2.83164
hsa04136	Cellular Processes	Transport and catabolism	Autophagy - other	ENSG00000139112|GABARAPL1, ENSG00000066739|ATG2B, ENSG00000196455|PIK3R4, ENSG00000198793|MTOR, ENSG00000144848|ATG3	5	1620	33	9173	0.1515	0.71691	ns	1	ns	ENSG00000139112|GABARAPL1	1	ENSG00000066739|ATG2B, ENSG00000196455|PIK3R4, ENSG00000198793|MTOR, ENSG00000144848|ATG3	4	31	-1.61645
hsa04961	Organismal Systems	Excretory system	Endocrine and other factor-regulated calcium reabsorption	ENSG00000175416|CLTB, ENSG00000006125|AP2B1, ENSG00000141367|CLTC, ENSG00000111424|VDR, ENSG00000154229|PRKCA, ENSG00000072062|PRKACA, ENSG00000069849|ATP1B3, ENSG00000166501|PRKCB	8	1620	52	9173	0.1538	0.721829	ns	1	ns	ENSG00000175416|CLTB	1	ENSG00000006125|AP2B1, ENSG00000141367|CLTC, ENSG00000111424|VDR, ENSG00000154229|PRKCA, ENSG00000072062|PRKACA, ENSG00000069849|ATP1B3, ENSG00000166501|PRKCB	7	43	-2.43998
hsa00860	Metabolism	Metabolism of cofactors and vitamins	Porphyrin metabolism	ENSG00000100292|HMOX1, ENSG00000090013|BLVRB, ENSG00000188690|UROS, ENSG00000165060|FXN, ENSG00000143224|PPOX, ENSG00000080819|CPOX, ENSG00000106605|BLVRA	7	1620	46	9173	0.1522	0.72668	ns	1	ns	ENSG00000100292|HMOX1, ENSG00000090013|BLVRB	2	ENSG00000188690|UROS, ENSG00000165060|FXN, ENSG00000143224|PPOX, ENSG00000080819|CPOX, ENSG00000106605|BLVRA	5	28	-2.64575
hsa00533	Metabolism	Glycan biosynthesis and metabolism	Glycosaminoglycan biosynthesis - keratan sulfate	ENSG00000033170|FUT8, ENSG00000117411|B4GALT2	2	1620	14	9173	0.1429	0.736663	ns	1	ns		0	ENSG00000033170|FUT8, ENSG00000117411|B4GALT2	2	14	-2.13809
hsa00061	Metabolism	Lipid metabolism	Fatty acid biosynthesis	ENSG00000151093|OXSM, ENSG00000278540|ACACA	2	1620	14	9173	0.1429	0.736663	ns	1	ns		0	ENSG00000151093|OXSM, ENSG00000278540|ACACA	2	12	-2.02073
hsa00052	Metabolism	Carbohydrate metabolism	Galactose metabolism	ENSG00000159399|HK2, ENSG00000214013|GANC, ENSG00000141959|PFKL, ENSG00000117308|GALE, ENSG00000117411|B4GALT2	5	1620	34	9173	0.1471	0.742036	ns	1	ns		0	ENSG00000159399|HK2, ENSG00000214013|GANC, ENSG00000141959|PFKL, ENSG00000117308|GALE, ENSG00000117411|B4GALT2	5	24	-4.28661
hsa04913	Organismal Systems	Endocrine system	Ovarian steroidogenesis	ENSG00000130164|LDLR, ENSG00000140443|IGF1R, ENSG00000168970|JMJD7-PLA2G4B, ENSG00000171105|INSR, ENSG00000138031|ADCY3, ENSG00000119673|ACOT2, ENSG00000072062|PRKACA, ENSG00000116711|PLA2G4A	8	1620	53	9173	0.1509	0.742041	ns	1	ns	ENSG00000130164|LDLR, ENSG00000168970|JMJD7-PLA2G4B	2	ENSG00000140443|IGF1R, ENSG00000171105|INSR, ENSG00000138031|ADCY3, ENSG00000119673|ACOT2, ENSG00000072062|PRKACA, ENSG00000116711|PLA2G4A	6	40	-1.73925
hsa05206	Human Diseases	Cancer: overview	MicroRNAs in cancer	ENSG00000124762|CDKN1A, ENSG00000161638|ITGA5, ENSG00000068078|FGFR3, ENSG00000100292|HMOX1, ENSG00000068028|RASSF1, ENSG00000117632|STMN1, ENSG00000085563|ABCB1, ENSG00000137807|KIF23, ENSG00000115904|SOS1, ENSG00000041982|TNC, ENSG00000104290|FZD3, ENSG00000104081|BMF, ENSG00000068024|HDAC4, ENSG00000171791|BCL2, ENSG00000109320|NFKB1, ENSG00000101224|CDC25B, ENSG00000115419|GLS, ENSG0000013425…	53	1620	323	9173	0.1641	0.747525	ns	1	ns	ENSG00000124762|CDKN1A, ENSG00000161638|ITGA5, ENSG00000100292|HMOX1, ENSG00000068028|RASSF1, ENSG00000085563|ABCB1, ENSG00000041982|TNC	6	ENSG00000068078|FGFR3, ENSG00000117632|STMN1, ENSG00000137807|KIF23, ENSG00000115904|SOS1, ENSG00000104290|FZD3, ENSG00000104081|BMF, ENSG00000068024|HDAC4, ENSG00000171791|BCL2, ENSG00000109320|NFKB1, ENSG00000101224|CDC25B, ENSG00000115419|GLS, ENSG00000134250|NOTCH2, ENSG00000213281|NRAS, ENSG00000005339|CREBBP, ENSG00000154229|PRKCA, ENSG00000277443|MARCKS, ENSG00000135679|MDM2, ENSG000000883…	47	198	-5.54322
hsa05132	Human Diseases	Infectious disease: bacterial	Salmonella infection	ENSG00000177606|JUN, ENSG00000277632|CCL3, ENSG00000133026|MYH10, ENSG00000170345|FOS, ENSG00000109320|NFKB1, ENSG00000197102|DYNC1H1, ENSG00000070087|PFN2, ENSG00000075624|ACTB, ENSG00000134318|ROCK2, ENSG00000050748|MAPK9, ENSG00000065243|PKN2, ENSG00000077380|DYNC1I2, ENSG00000136869|TLR4, ENSG00000188130|MAPK12, ENSG00000100030|MAPK1	15	1620	97	9173	0.1546	0.754747	ns	1	ns	ENSG00000177606|JUN, ENSG00000277632|CCL3, ENSG00000170345|FOS	3	ENSG00000133026|MYH10, ENSG00000109320|NFKB1, ENSG00000197102|DYNC1H1, ENSG00000070087|PFN2, ENSG00000075624|ACTB, ENSG00000134318|ROCK2, ENSG00000050748|MAPK9, ENSG00000065243|PKN2, ENSG00000077380|DYNC1I2, ENSG00000136869|TLR4, ENSG00000188130|MAPK12, ENSG00000100030|MAPK1	12	81	-1.88889
hsa05133	Human Diseases	Infectious disease: bacterial	Pertussis	ENSG00000177606|JUN, ENSG00000161638|ITGA5, ENSG00000165806|CASP7, ENSG00000170345|FOS, ENSG00000109320|NFKB1, ENSG00000198668|CALM1, ENSG00000050748|MAPK9, ENSG00000164305|CASP3, ENSG00000143933|CALM2, ENSG00000136869|TLR4, ENSG00000188130|MAPK12, ENSG00000114353|GNAI2, ENSG00000100030|MAPK1, ENSG00000136634|IL10, ENSG00000184216|IRAK1	15	1620	97	9173	0.1546	0.754747	ns	1	ns	ENSG00000177606|JUN, ENSG00000161638|ITGA5, ENSG00000165806|CASP7, ENSG00000170345|FOS	4	ENSG00000109320|NFKB1, ENSG00000198668|CALM1, ENSG00000050748|MAPK9, ENSG00000164305|CASP3, ENSG00000143933|CALM2, ENSG00000136869|TLR4, ENSG00000188130|MAPK12, ENSG00000114353|GNAI2, ENSG00000100030|MAPK1, ENSG00000136634|IL10, ENSG00000184216|IRAK1	11	68	-2.30409
hsa00480	Metabolism	Metabolism of other amino acids	Glutathione metabolism	ENSG00000128965|CHAC1, ENSG00000182054|IDH2, ENSG00000023909|GCLM, ENSG00000116649|SRM, ENSG00000048392|RRM2B, ENSG00000001084|GCLC, ENSG00000100031|GGT1, ENSG00000197448|GSTK1, ENSG00000115758|ODC1	9	1620	60	9173	0.15	0.755964	ns	1	ns	ENSG00000128965|CHAC1, ENSG00000023909|GCLM	2	ENSG00000182054|IDH2, ENSG00000116649|SRM, ENSG00000048392|RRM2B, ENSG00000001084|GCLC, ENSG00000100031|GGT1, ENSG00000197448|GSTK1, ENSG00000115758|ODC1	7	46	-2.35907
hsa04932	Human Diseases	Endocrine and metabolic disease	Non-alcoholic fatty liver disease	ENSG00000177606|JUN, ENSG00000175197|DDIT3, ENSG00000165806|CASP7, ENSG00000184557|SOCS3, ENSG00000245848|CEBPA, ENSG00000128272|ATF4, ENSG00000067182|TNFRSF1A, ENSG00000259112|NDUFC2-KCTD14, ENSG00000145675|PIK3R1, ENSG00000100219|XBP1, ENSG00000109320|NFKB1, ENSG00000197442|MAP3K5, ENSG00000051382|PIK3CB, ENSG00000160194|NDUFV3, ENSG00000160712|IL6R, ENSG00000171105|INSR, ENSG00000105329|TGFB1,…	28	1620	176	9173	0.1591	0.759516	ns	1	ns	ENSG00000177606|JUN, ENSG00000175197|DDIT3, ENSG00000165806|CASP7, ENSG00000184557|SOCS3, ENSG00000245848|CEBPA, ENSG00000128272|ATF4, ENSG00000067182|TNFRSF1A, ENSG00000259112|NDUFC2-KCTD14	8	ENSG00000145675|PIK3R1, ENSG00000100219|XBP1, ENSG00000109320|NFKB1, ENSG00000197442|MAP3K5, ENSG00000051382|PIK3CB, ENSG00000160194|NDUFV3, ENSG00000160712|IL6R, ENSG00000171105|INSR, ENSG00000105329|TGFB1, ENSG00000186951|PPARA, ENSG00000050748|MAPK9, ENSG00000164305|CASP3, ENSG00000142208|AKT1, ENSG00000117020|AKT3, ENSG00000105221|AKT2, ENSG00000132356|PRKAA1, ENSG00000169047|IRS1, ENSG000001…	20	142	-3.27281
hsa04970	Organismal Systems	Digestive system	Salivary secretion	ENSG00000123104|ITPR2, ENSG00000004468|CD38, ENSG00000154229|PRKCA, ENSG00000164116|GUCY1A1, ENSG00000061918|GUCY1B1, ENSG00000198668|CALM1, ENSG00000152402|GUCY1A2, ENSG00000150995|ITPR1, ENSG00000138031|ADCY3, ENSG00000072062|PRKACA, ENSG00000064651|SLC12A2, ENSG00000143933|CALM2, ENSG00000069849|ATP1B3, ENSG00000220205|VAMP2, ENSG00000133019|CHRM3, ENSG00000166501|PRKCB	16	1620	104	9173	0.1538	0.766958	ns	1	ns		0	ENSG00000123104|ITPR2, ENSG00000004468|CD38, ENSG00000154229|PRKCA, ENSG00000164116|GUCY1A1, ENSG00000061918|GUCY1B1, ENSG00000198668|CALM1, ENSG00000152402|GUCY1A2, ENSG00000150995|ITPR1, ENSG00000138031|ADCY3, ENSG00000072062|PRKACA, ENSG00000064651|SLC12A2, ENSG00000143933|CALM2, ENSG00000069849|ATP1B3, ENSG00000220205|VAMP2, ENSG00000133019|CHRM3, ENSG00000166501|PRKCB	16	74	-3.02244
hsa00603	Metabolism	Glycan biosynthesis and metabolism	Glycosphingolipid biosynthesis - globo and isoglobo series	ENSG00000174951|FUT1, ENSG00000172461|FUT9	2	1620	15	9173	0.1333	0.771598	ns	1	ns	ENSG00000174951|FUT1	1	ENSG00000172461|FUT9	1	14	-0.801784
hsa00601	Metabolism	Glycan biosynthesis and metabolism	Glycosphingolipid biosynthesis - lacto and neolacto series	ENSG00000174951|FUT1, ENSG00000064225|ST3GAL6, ENSG00000172461|FUT9, ENSG00000117411|B4GALT2	4	1620	29	9173	0.1379	0.779281	ns	1	ns	ENSG00000174951|FUT1	1	ENSG00000064225|ST3GAL6, ENSG00000172461|FUT9, ENSG00000117411|B4GALT2	3	25	-2.4
hsa05145	Human Diseases	Infectious disease: parasitic	Toxoplasmosis	ENSG00000173110|HSPA6, ENSG00000204389|HSPA1A, ENSG00000204388|HSPA1B, ENSG00000179583|CIITA, ENSG00000109971|HSPA8, ENSG00000130164|LDLR, ENSG00000110324|IL10RA, ENSG00000067182|TNFRSF1A, ENSG00000126803|HSPA2, ENSG00000171791|BCL2, ENSG00000115415|STAT1, ENSG00000109320|NFKB1, ENSG00000101966|XIAP, ENSG00000105329|TGFB1, ENSG00000110330|BIRC2, ENSG00000096968|JAK2, ENSG00000105851|PIK3CG, ENSG0…	33	1620	208	9173	0.1587	0.779711	ns	1	ns	ENSG00000173110|HSPA6, ENSG00000204389|HSPA1A, ENSG00000204388|HSPA1B, ENSG00000109971|HSPA8, ENSG00000130164|LDLR, ENSG00000110324|IL10RA, ENSG00000067182|TNFRSF1A, ENSG00000126803|HSPA2	8	ENSG00000179583|CIITA, ENSG00000171791|BCL2, ENSG00000115415|STAT1, ENSG00000109320|NFKB1, ENSG00000101966|XIAP, ENSG00000105329|TGFB1, ENSG00000110330|BIRC2, ENSG00000096968|JAK2, ENSG00000105851|PIK3CG, ENSG00000050748|MAPK9, ENSG00000213341|CHUK, ENSG00000164305|CASP3, ENSG00000136869|TLR4, ENSG00000100906|NFKBIA, ENSG00000162434|JAK1, ENSG00000135341|MAP3K7, ENSG00000142208|AKT1, ENSG00000117…	25	107	-4.93036
hsa00565	Metabolism	Lipid metabolism	Ether lipid metabolism	ENSG00000166428|PLD4, ENSG00000168970|JMJD7-PLA2G4B, ENSG00000176454|LPCAT4, ENSG00000153395|LPCAT1, ENSG00000123739|PLA2G12A, ENSG00000116711|PLA2G4A, ENSG00000174607|UGT8	7	1620	49	9173	0.1429	0.786615	ns	1	ns	ENSG00000168970|JMJD7-PLA2G4B	1	ENSG00000166428|PLD4, ENSG00000176454|LPCAT4, ENSG00000153395|LPCAT1, ENSG00000123739|PLA2G12A, ENSG00000116711|PLA2G4A, ENSG00000174607|UGT8	6	40	-2.37171
hsa00740	Metabolism	Metabolism of cofactors and vitamins	Riboflavin metabolism	ENSG00000090013|BLVRB	1	1620	8	9173	0.125	0.788855	ns	1	ns	ENSG00000090013|BLVRB	1		0	7	-0.755929
hsa04122	Genetic Information Processing	Folding, sorting and degradation	Sulfur relay system	ENSG00000142544|CTU1	1	1620	8	9173	0.125	0.788855	ns	1	ns		0	ENSG00000142544|CTU1	1	8	-2.12132
hsa00053	Metabolism	Carbohydrate metabolism	Ascorbate and aldarate metabolism	ENSG00000111275|ALDH2, ENSG00000072210|ALDH3A2, ENSG00000137124|ALDH1B1, ENSG00000143149|ALDH9A1	4	1620	30	9173	0.1333	0.802027	ns	1	ns	ENSG00000111275|ALDH2	1	ENSG00000072210|ALDH3A2, ENSG00000137124|ALDH1B1, ENSG00000143149|ALDH9A1	3	14	-1.33631
hsa00730	Metabolism	Metabolism of cofactors and vitamins	Thiamine metabolism	ENSG00000196511|TPK1, ENSG00000135778|NTPCR	2	1620	16	9173	0.125	0.802415	ns	1	ns		0	ENSG00000196511|TPK1, ENSG00000135778|NTPCR	2	16	-0.25
hsa05032	Human Diseases	Substance dependence	Morphine addiction	ENSG00000168243|GNG4, ENSG00000205268|PDE7A, ENSG00000065989|PDE4A, ENSG00000176533|GNG7, ENSG00000198055|GRK6, ENSG00000154229|PRKCA, ENSG00000138031|ADCY3, ENSG00000072062|PRKACA, ENSG00000141837|CACNA1A, ENSG00000113327|GABRG2, ENSG00000073417|PDE8A, ENSG00000114353|GNAI2, ENSG00000100077|GRK3, ENSG00000166501|PRKCB, ENSG00000113448|PDE4D	15	1620	102	9173	0.1471	0.819538	ns	1	ns		0	ENSG00000168243|GNG4, ENSG00000205268|PDE7A, ENSG00000065989|PDE4A, ENSG00000176533|GNG7, ENSG00000198055|GRK6, ENSG00000154229|PRKCA, ENSG00000138031|ADCY3, ENSG00000072062|PRKACA, ENSG00000141837|CACNA1A, ENSG00000113327|GABRG2, ENSG00000073417|PDE8A, ENSG00000114353|GNAI2, ENSG00000100077|GRK3, ENSG00000166501|PRKCB, ENSG00000113448|PDE4D	15	75	-3.00222
hsa04979	Organismal Systems	Digestive system	Cholesterol metabolism	ENSG00000130164|LDLR, ENSG00000134243|SORT1, ENSG00000107798|LIPA, ENSG00000157978|LDLRAP1, ENSG00000213585|VDAC1, ENSG00000144959|NCEH1, ENSG00000057252|SOAT1	7	1620	51	9173	0.1373	0.820736	ns	1	ns	ENSG00000130164|LDLR	1	ENSG00000134243|SORT1, ENSG00000107798|LIPA, ENSG00000157978|LDLRAP1, ENSG00000213585|VDAC1, ENSG00000144959|NCEH1, ENSG00000057252|SOAT1	6	45	-0.298142
hsa05340	Human Diseases	Immune disease	Primary immunodeficiency	ENSG00000179583|CIITA, ENSG00000147168|IL2RG, ENSG00000240505|TNFRSF13B, ENSG00000076248|UNG, ENSG00000168394|TAP1, ENSG00000276045|ORAI1, ENSG00000133111|RFXAP	7	1620	52	9173	0.1346	0.836122	ns	1	ns		0	ENSG00000179583|CIITA, ENSG00000147168|IL2RG, ENSG00000240505|TNFRSF13B, ENSG00000076248|UNG, ENSG00000168394|TAP1, ENSG00000276045|ORAI1, ENSG00000133111|RFXAP	7	31	-2.51447
hsa04714	Organismal Systems	Environmental adaptation	Thermogenesis	ENSG00000116985|BMP8B, ENSG00000205683|DPF3, ENSG00000182158|CREB3L2, ENSG00000115904|SOS1, ENSG00000110090|CPT1A, ENSG00000240230|COX19, ENSG00000082014|SMARCD3, ENSG00000259112|NDUFC2-KCTD14, ENSG00000197442|MAP3K5, ENSG00000163626|COX18, ENSG00000213281|NRAS, ENSG00000117713|ARID1A, ENSG00000160194|NDUFV3, ENSG00000080503|SMARCA2, ENSG00000049618|ARID1B, ENSG00000138031|ADCY3, ENSG00000075624|…	39	1620	252	9173	0.1548	0.842902	ns	1	ns	ENSG00000240230|COX19, ENSG00000082014|SMARCD3, ENSG00000259112|NDUFC2-KCTD14	3	ENSG00000116985|BMP8B, ENSG00000205683|DPF3, ENSG00000182158|CREB3L2, ENSG00000115904|SOS1, ENSG00000110090|CPT1A, ENSG00000197442|MAP3K5, ENSG00000163626|COX18, ENSG00000213281|NRAS, ENSG00000117713|ARID1A, ENSG00000160194|NDUFV3, ENSG00000080503|SMARCA2, ENSG00000049618|ARID1B, ENSG00000138031|ADCY3, ENSG00000075624|ACTB, ENSG00000072062|PRKACA, ENSG00000173473|SMARCC1, ENSG00000115548|KDM3A, E…	36	219	-4.93288
hsa04512	Environmental Information Processing	Signaling molecules and interaction	ECM-receptor interaction	ENSG00000161638|ITGA5, ENSG00000108821|COL1A1, ENSG00000115884|SDC1, ENSG00000115414|FN1, ENSG00000124145|SDC4, ENSG00000132470|ITGB4, ENSG00000041982|TNC, ENSG00000082781|ITGB5, ENSG00000188157|AGRN, ENSG00000072571|HMMR, ENSG00000173402|DAG1, ENSG00000115232|ITGA4, ENSG00000142798|HSPG2, ENSG00000196776|CD47	14	1620	98	9173	0.1429	0.845183	ns	1	ns	ENSG00000161638|ITGA5, ENSG00000108821|COL1A1, ENSG00000115414|FN1, ENSG00000124145|SDC4, ENSG00000132470|ITGB4, ENSG00000041982|TNC	6	ENSG00000115884|SDC1, ENSG00000082781|ITGB5, ENSG00000188157|AGRN, ENSG00000072571|HMMR, ENSG00000173402|DAG1, ENSG00000115232|ITGA4, ENSG00000142798|HSPG2, ENSG00000196776|CD47	8	77	-0.455842
hsa00120	Metabolism	Lipid metabolism	Primary bile acid biosynthesis	ENSG00000099377|HSD3B7, ENSG00000242110|AMACR	2	1620	18	9173	0.1111	0.853152	ns	1	ns	ENSG00000099377|HSD3B7	1	ENSG00000242110|AMACR	1	11	-1.50756
hsa05412	Human Diseases	Cardiovascular disease	Arrhythmogenic right ventricular cardiomyopathy	ENSG00000161638|ITGA5, ENSG00000057294|PKP2, ENSG00000132470|ITGB4, ENSG00000082781|ITGB5, ENSG00000138795|LEF1, ENSG00000075624|ACTB, ENSG00000173402|DAG1, ENSG00000115232|ITGA4, ENSG00000173801|JUP, ENSG00000174437|ATP2A2	10	1620	74	9173	0.1351	0.864593	ns	1	ns	ENSG00000161638|ITGA5, ENSG00000132470|ITGB4	2	ENSG00000057294|PKP2, ENSG00000082781|ITGB5, ENSG00000138795|LEF1, ENSG00000075624|ACTB, ENSG00000173402|DAG1, ENSG00000115232|ITGA4, ENSG00000173801|JUP, ENSG00000174437|ATP2A2	8	65	-0.992278
hsa05146	Human Diseases	Infectious disease: parasitic	Amoebiasis	ENSG00000106211|HSPB1, ENSG00000108821|COL1A1, ENSG00000115414|FN1, ENSG00000081181|ARG2, ENSG00000145675|PIK3R1, ENSG00000109320|NFKB1, ENSG00000051382|PIK3CB, ENSG00000154229|PRKCA, ENSG00000105329|TGFB1, ENSG00000141404|GNAL, ENSG00000072062|PRKACA, ENSG00000164305|CASP3, ENSG00000136869|TLR4, ENSG00000166501|PRKCB, ENSG00000136634|IL10	15	1620	107	9173	0.1402	0.870792	ns	1	ns	ENSG00000106211|HSPB1, ENSG00000108821|COL1A1, ENSG00000115414|FN1, ENSG00000081181|ARG2	4	ENSG00000145675|PIK3R1, ENSG00000109320|NFKB1, ENSG00000051382|PIK3CB, ENSG00000154229|PRKCA, ENSG00000105329|TGFB1, ENSG00000141404|GNAL, ENSG00000072062|PRKACA, ENSG00000164305|CASP3, ENSG00000136869|TLR4, ENSG00000166501|PRKCB, ENSG00000136634|IL10	11	83	-1.97576
hsa00604	Metabolism	Glycan biosynthesis and metabolism	Glycosphingolipid biosynthesis - ganglio series	ENSG00000115525|ST3GAL5, ENSG00000169359|SLC33A1	2	1620	19	9173	0.1053	0.873788	ns	1	ns		0	ENSG00000115525|ST3GAL5, ENSG00000169359|SLC33A1	2	15	-1.29099
hsa05144	Human Diseases	Infectious disease: parasitic	Malaria	ENSG00000115884|SDC1, ENSG00000005844|ITGAL, ENSG00000188536|HBA2, ENSG00000105976|MET, ENSG00000105329|TGFB1, ENSG00000136869|TLR4, ENSG00000136634|IL10	7	1620	55	9173	0.1273	0.876033	ns	1	ns	ENSG00000188536|HBA2	1	ENSG00000115884|SDC1, ENSG00000005844|ITGAL, ENSG00000105976|MET, ENSG00000105329|TGFB1, ENSG00000136869|TLR4, ENSG00000136634|IL10	6	41	-1.40556
hsa05034	Human Diseases	Substance dependence	Alcoholism	ENSG00000168243|GNG4, ENSG00000163517|HDAC11, ENSG00000176533|GNG7, ENSG00000182158|CREB3L2, ENSG00000128272|ATF4, ENSG00000115904|SOS1, ENSG00000068024|HDAC4, ENSG00000233822|H2BC15, ENSG00000213281|NRAS, ENSG00000125740|FOSB, ENSG00000158373|H2BC5, ENSG00000203811|H3C14, ENSG00000198668|CALM1, ENSG00000157764|BRAF, ENSG00000110931|CAMKK2, ENSG00000072062|PRKACA, ENSG00000188486|H2AX, ENSG000002…	28	1620	190	9173	0.1474	0.879494	ns	1	ns	ENSG00000163517|HDAC11, ENSG00000128272|ATF4, ENSG00000233822|H2BC15, ENSG00000203811|H3C14	4	ENSG00000168243|GNG4, ENSG00000176533|GNG7, ENSG00000182158|CREB3L2, ENSG00000115904|SOS1, ENSG00000068024|HDAC4, ENSG00000213281|NRAS, ENSG00000125740|FOSB, ENSG00000158373|H2BC5, ENSG00000198668|CALM1, ENSG00000157764|BRAF, ENSG00000110931|CAMKK2, ENSG00000072062|PRKACA, ENSG00000188486|H2AX, ENSG00000213676|ATF6B, ENSG00000143933|CALM2, ENSG00000118260|CREB1, ENSG00000246705|H2AJ, ENSG00000094…	24	162	-3.69267
hsa00511	Metabolism	Glycan biosynthesis and metabolism	Other glycan degradation	ENSG00000162139|NEU3, ENSG00000038002|AGA, ENSG00000013288|MAN2B2	3	1620	27	9173	0.1111	0.879589	ns	1	ns		0	ENSG00000162139|NEU3, ENSG00000038002|AGA, ENSG00000013288|MAN2B2	3	17	-0.727607
hsa04658	Organismal Systems	Immune system	Th1 and Th2 cell differentiation	ENSG00000177606|JUN, ENSG00000178573|MAF, ENSG00000101096|NFATC2, ENSG00000170345|FOS, ENSG00000147168|IL2RG, ENSG00000126561|STAT5A, ENSG00000115415|STAT1, ENSG00000107758|PPP3CB, ENSG00000109320|NFKB1, ENSG00000134250|NOTCH2, ENSG00000096968|JAK2, ENSG00000100385|IL2RB, ENSG00000050748|MAPK9, ENSG00000072736|NFATC3, ENSG00000184384|MAML2, ENSG00000213341|CHUK, ENSG00000120910|PPP3CC, ENSG000001…	24	1620	168	9173	0.1429	0.898762	ns	1	ns	ENSG00000177606|JUN, ENSG00000170345|FOS, ENSG00000126561|STAT5A	3	ENSG00000178573|MAF, ENSG00000101096|NFATC2, ENSG00000147168|IL2RG, ENSG00000115415|STAT1, ENSG00000107758|PPP3CB, ENSG00000109320|NFKB1, ENSG00000134250|NOTCH2, ENSG00000096968|JAK2, ENSG00000100385|IL2RB, ENSG00000050748|MAPK9, ENSG00000072736|NFATC3, ENSG00000184384|MAML2, ENSG00000213341|CHUK, ENSG00000120910|PPP3CC, ENSG00000168214|RBPJ, ENSG00000100906|NFKBIA, ENSG00000162434|JAK1, ENSG0000…	21	83	-3.95151
hsa04966	Organismal Systems	Excretory system	Collecting duct acid secretion	ENSG00000033627|ATP6V0A1, ENSG00000185344|ATP6V0A2, ENSG00000171130|ATP6V0E2, ENSG00000110719|TCIRG1	4	1620	36	9173	0.1111	0.90138	ns	1	ns		0	ENSG00000033627|ATP6V0A1, ENSG00000185344|ATP6V0A2, ENSG00000171130|ATP6V0E2, ENSG00000110719|TCIRG1	4	22	-2.55841
hsa04972	Organismal Systems	Digestive system	Pancreatic secretion	ENSG00000123104|ITPR2, ENSG00000004468|CD38, ENSG00000074370|ATP2A3, ENSG00000154229|PRKCA, ENSG00000123739|PLA2G12A, ENSG00000150995|ITPR1, ENSG00000138031|ADCY3, ENSG00000064651|SLC12A2, ENSG00000116473|RAP1A, ENSG00000069849|ATP1B3, ENSG00000167461|RAB8A, ENSG00000133019|CHRM3, ENSG00000166501|PRKCB, ENSG00000174437|ATP2A2	14	1620	105	9173	0.1333	0.906752	ns	1	ns		0	ENSG00000123104|ITPR2, ENSG00000004468|CD38, ENSG00000074370|ATP2A3, ENSG00000154229|PRKCA, ENSG00000123739|PLA2G12A, ENSG00000150995|ITPR1, ENSG00000138031|ADCY3, ENSG00000064651|SLC12A2, ENSG00000116473|RAP1A, ENSG00000069849|ATP1B3, ENSG00000167461|RAB8A, ENSG00000133019|CHRM3, ENSG00000166501|PRKCB, ENSG00000174437|ATP2A2	14	73	-4.09644
hsa05016	Human Diseases	Neurodegenerative disease	Huntington disease	ENSG00000141384|TAF4B, ENSG00000142168|SOD1, ENSG00000182158|CREB3L2, ENSG00000169100|SLC25A6, ENSG00000169375|SIN3A, ENSG00000175416|CLTB, ENSG00000006125|AP2B1, ENSG00000132535|DLG4, ENSG00000187775|DNAH17, ENSG00000259112|NDUFC2-KCTD14, ENSG00000141367|CLTC, ENSG00000197386|HTT, ENSG00000185591|SP1, ENSG00000114446|IFT57, ENSG00000005339|CREBBP, ENSG00000160194|NDUFV3, ENSG00000181222|POLR2A, …	31	1620	214	9173	0.1449	0.909728	ns	1	ns	ENSG00000142168|SOD1, ENSG00000169100|SLC25A6, ENSG00000175416|CLTB, ENSG00000132535|DLG4, ENSG00000187775|DNAH17, ENSG00000259112|NDUFC2-KCTD14	6	ENSG00000141384|TAF4B, ENSG00000182158|CREB3L2, ENSG00000169375|SIN3A, ENSG00000006125|AP2B1, ENSG00000141367|CLTC, ENSG00000197386|HTT, ENSG00000185591|SP1, ENSG00000114446|IFT57, ENSG00000005339|CREBBP, ENSG00000160194|NDUFV3, ENSG00000181222|POLR2A, ENSG00000084093|REST, ENSG00000100393|EP300, ENSG00000150995|ITPR1, ENSG00000089902|RCOR1, ENSG00000130699|TAF4, ENSG00000120868|APAF1, ENSG000001…	25	185	-2.79382
hsa03320	Organismal Systems	Endocrine system	PPAR signaling pathway	ENSG00000150991|UBC, ENSG00000147872|PLIN2, ENSG00000198814|GK, ENSG00000140284|SLC27A2, ENSG00000110090|CPT1A, ENSG00000134824|FADS2, ENSG00000113790|EHHADH, ENSG00000186951|PPARA, ENSG00000157184|CPT2, ENSG00000167114|SLC27A4	10	1620	80	9173	0.125	0.918766	ns	1	ns	ENSG00000150991|UBC, ENSG00000147872|PLIN2, ENSG00000140284|SLC27A2	3	ENSG00000198814|GK, ENSG00000110090|CPT1A, ENSG00000134824|FADS2, ENSG00000113790|EHHADH, ENSG00000186951|PPARA, ENSG00000157184|CPT2, ENSG00000167114|SLC27A4	7	58	-1.57568
hsa00591	Metabolism	Lipid metabolism	Linoleic acid metabolism	ENSG00000168970|JMJD7-PLA2G4B, ENSG00000123739|PLA2G12A, ENSG00000116711|PLA2G4A	3	1620	30	9173	0.1	0.919668	ns	1	ns	ENSG00000168970|JMJD7-PLA2G4B	1	ENSG00000123739|PLA2G12A, ENSG00000116711|PLA2G4A	2	23	-1.04257
hsa04726	Organismal Systems	Nervous system	Serotonergic synapse	ENSG00000120129|DUSP1, ENSG00000168243|GNG4, ENSG00000123104|ITPR2, ENSG00000176533|GNG7, ENSG00000168970|JMJD7-PLA2G4B, ENSG00000213281|NRAS, ENSG00000154229|PRKCA, ENSG00000157764|BRAF, ENSG00000150995|ITPR1, ENSG00000072062|PRKACA, ENSG00000164305|CASP3, ENSG00000141837|CACNA1A, ENSG00000142192|APP, ENSG00000114353|GNAI2, ENSG00000100030|MAPK1, ENSG00000166501|PRKCB, ENSG00000116711|PLA2G4A	17	1620	127	9173	0.1339	0.921724	ns	1	ns	ENSG00000120129|DUSP1, ENSG00000168970|JMJD7-PLA2G4B	2	ENSG00000168243|GNG4, ENSG00000123104|ITPR2, ENSG00000176533|GNG7, ENSG00000213281|NRAS, ENSG00000154229|PRKCA, ENSG00000157764|BRAF, ENSG00000150995|ITPR1, ENSG00000072062|PRKACA, ENSG00000164305|CASP3, ENSG00000141837|CACNA1A, ENSG00000142192|APP, ENSG00000114353|GNAI2, ENSG00000100030|MAPK1, ENSG00000166501|PRKCB, ENSG00000116711|PLA2G4A	15	95	-2.66754
hsa04744	Organismal Systems	Sensory system	Phototransduction	ENSG00000074621|SLC24A1, ENSG00000198668|CALM1, ENSG00000143933|CALM2	3	1620	31	9173	0.0968	0.930044	ns	1	ns		0	ENSG00000074621|SLC24A1, ENSG00000198668|CALM1, ENSG00000143933|CALM2	3	19	-1.60591
hsa03040	Genetic Information Processing	Transcription	Spliceosome	ENSG00000173110|HSPA6, ENSG00000204389|HSPA1A, ENSG00000204388|HSPA1B, ENSG00000109971|HSPA8, ENSG00000145833|DDX46, ENSG00000126803|HSPA2, ENSG00000263465|SRSF8, ENSG00000189091|SF3B3, ENSG00000213516|RBMXL1, ENSG00000174231|PRPF8, ENSG00000136937|NCBP1, ENSG00000021776|AQR, ENSG00000109606|DHX15, ENSG00000161547|SRSF2, ENSG00000170144|HNRNPA3, ENSG00000134186|PRPF38B, ENSG00000141759|TXNL4A, EN…	24	1620	176	9173	0.1364	0.938788	ns	1	ns	ENSG00000173110|HSPA6, ENSG00000204389|HSPA1A, ENSG00000204388|HSPA1B, ENSG00000109971|HSPA8, ENSG00000126803|HSPA2	5	ENSG00000145833|DDX46, ENSG00000263465|SRSF8, ENSG00000189091|SF3B3, ENSG00000213516|RBMXL1, ENSG00000174231|PRPF8, ENSG00000136937|NCBP1, ENSG00000021776|AQR, ENSG00000109606|DHX15, ENSG00000161547|SRSF2, ENSG00000170144|HNRNPA3, ENSG00000134186|PRPF38B, ENSG00000141759|TXNL4A, ENSG00000119707|RBM25, ENSG00000101343|CRNKL1, ENSG00000115524|SF3B1, ENSG00000100650|SRSF5, ENSG00000136450|SRSF1, ENS…	19	132	-3.74267
hsa00500	Metabolism	Carbohydrate metabolism	Starch and sucrose metabolism	ENSG00000159399|HK2, ENSG00000162688|AGL, ENSG00000214013|GANC, ENSG00000163754|GYG1	4	1620	40	9173	0.1	0.940204	ns	1	ns		0	ENSG00000159399|HK2, ENSG00000162688|AGL, ENSG00000214013|GANC, ENSG00000163754|GYG1	4	23	-3.96177
hsa04976	Organismal Systems	Digestive system	Bile secretion	ENSG00000117394|SLC2A1, ENSG00000143819|EPHX1, ENSG00000130164|LDLR, ENSG00000085563|ABCB1, ENSG00000125257|ABCC4, ENSG00000138031|ADCY3, ENSG00000072062|PRKACA, ENSG00000069849|ATP1B3, ENSG00000144959|NCEH1	9	1620	78	9173	0.1154	0.948758	ns	1	ns	ENSG00000143819|EPHX1, ENSG00000130164|LDLR, ENSG00000085563|ABCB1	3	ENSG00000117394|SLC2A1, ENSG00000125257|ABCC4, ENSG00000138031|ADCY3, ENSG00000072062|PRKACA, ENSG00000069849|ATP1B3, ENSG00000144959|NCEH1	6	54	-2.31341
hsa03050	Genetic Information Processing	Folding, sorting and degradation	Proteasome	ENSG00000136930|PSMB7, ENSG00000159352|PSMD4, ENSG00000159377|PSMB4, ENSG00000130706|ADRM1, ENSG00000068878|PSME4, ENSG00000240065|PSMB9, ENSG00000131467|PSME3	7	1620	64	9173	0.1094	0.95044	ns	1	ns	ENSG00000136930|PSMB7, ENSG00000159352|PSMD4, ENSG00000159377|PSMB4, ENSG00000130706|ADRM1	4	ENSG00000068878|PSME4, ENSG00000240065|PSMB9, ENSG00000131467|PSME3	3	44	1.65831
hsa00600	Metabolism	Lipid metabolism	Sphingolipid metabolism	ENSG00000176170|SPHK1, ENSG00000162139|NEU3, ENSG00000100596|SPTLC2, ENSG00000100422|CERK, ENSG00000174607|UGT8, ENSG00000104763|ASAH1	6	1620	57	9173	0.1053	0.952335	ns	1	ns	ENSG00000176170|SPHK1	1	ENSG00000162139|NEU3, ENSG00000100596|SPTLC2, ENSG00000100422|CERK, ENSG00000174607|UGT8, ENSG00000104763|ASAH1	5	45	-3.87585
hsa04723	Organismal Systems	Nervous system	Retrograde endocannabinoid signaling	ENSG00000168243|GNG4, ENSG00000123104|ITPR2, ENSG00000176533|GNG7, ENSG00000161048|NAPEPLD, ENSG00000259112|NDUFC2-KCTD14, ENSG00000154229|PRKCA, ENSG00000160194|NDUFV3, ENSG00000150995|ITPR1, ENSG00000138031|ADCY3, ENSG00000072062|PRKACA, ENSG00000050748|MAPK9, ENSG00000198786|MT-ND5, ENSG00000141837|CACNA1A, ENSG00000198695|MT-ND6, ENSG00000113327|GABRG2, ENSG00000188130|MAPK12, ENSG00000212907…	22	1620	168	9173	0.131	0.956648	ns	1	ns	ENSG00000259112|NDUFC2-KCTD14	1	ENSG00000168243|GNG4, ENSG00000123104|ITPR2, ENSG00000176533|GNG7, ENSG00000161048|NAPEPLD, ENSG00000154229|PRKCA, ENSG00000160194|NDUFV3, ENSG00000150995|ITPR1, ENSG00000138031|ADCY3, ENSG00000072062|PRKACA, ENSG00000050748|MAPK9, ENSG00000198786|MT-ND5, ENSG00000141837|CACNA1A, ENSG00000198695|MT-ND6, ENSG00000113327|GABRG2, ENSG00000188130|MAPK12, ENSG00000212907|MT-ND4L, ENSG00000114353|GNAI2…	21	130	-2.71888
hsa05010	Human Diseases	Neurodegenerative disease	Alzheimer disease	ENSG00000123104|ITPR2, ENSG00000165806|CASP7, ENSG00000067182|TNFRSF1A, ENSG00000137845|ADAM10, ENSG00000259112|NDUFC2-KCTD14, ENSG00000196549|MME, ENSG00000107758|PPP3CB, ENSG00000074370|ATP2A3, ENSG00000160194|NDUFV3, ENSG00000143801|PSEN2, ENSG00000198668|CALM1, ENSG00000150995|ITPR1, ENSG00000186318|BACE1, ENSG00000120868|APAF1, ENSG00000164305|CASP3, ENSG00000120910|PPP3CC, ENSG00000143933|C…	26	1620	197	9173	0.132	0.964264	ns	1	ns	ENSG00000165806|CASP7, ENSG00000067182|TNFRSF1A, ENSG00000259112|NDUFC2-KCTD14	3	ENSG00000123104|ITPR2, ENSG00000137845|ADAM10, ENSG00000196549|MME, ENSG00000107758|PPP3CB, ENSG00000074370|ATP2A3, ENSG00000160194|NDUFV3, ENSG00000143801|PSEN2, ENSG00000198668|CALM1, ENSG00000150995|ITPR1, ENSG00000186318|BACE1, ENSG00000120868|APAF1, ENSG00000164305|CASP3, ENSG00000120910|PPP3CC, ENSG00000143933|CALM2, ENSG00000142192|APP, ENSG00000159199|ATP5MC1, ENSG00000119912|IDE, ENSG000…	23	163	-3.28969
hsa05143	Human Diseases	Infectious disease: parasitic	African trypanosomiasis	ENSG00000188536|HBA2, ENSG00000154229|PRKCA, ENSG00000166501|PRKCB, ENSG00000136634|IL10	4	1620	44	9173	0.0909	0.964582	ns	1	ns	ENSG00000188536|HBA2	1	ENSG00000154229|PRKCA, ENSG00000166501|PRKCB, ENSG00000136634|IL10	3	31	-1.25724
hsa00360	Metabolism	Amino acid metabolism	Phenylalanine metabolism	ENSG00000120053|GOT1	1	1620	18	9173	0.0556	0.969843	ns	1	ns	ENSG00000120053|GOT1	1		0	13	-0.5547
hsa00910	Metabolism	Energy metabolism	Nitrogen metabolism	ENSG00000178538|CA8	1	1620	18	9173	0.0556	0.969843	ns	1	ns		0	ENSG00000178538|CA8	1	12	-1.44338
hsa05140	Human Diseases	Infectious disease: parasitic	Leishmaniasis	ENSG00000177606|JUN, ENSG00000111679|PTPN6, ENSG00000170345|FOS, ENSG00000115415|STAT1, ENSG00000109320|NFKB1, ENSG00000175130|MARCKSL1, ENSG00000105329|TGFB1, ENSG00000096968|JAK2, ENSG00000115232|ITGA4, ENSG00000136869|TLR4, ENSG00000100906|NFKBIA, ENSG00000162434|JAK1, ENSG00000135341|MAP3K7, ENSG00000188130|MAPK12, ENSG00000100030|MAPK1, ENSG00000166501|PRKCB, ENSG00000136634|IL10, ENSG000001…	19	1620	155	9173	0.1226	0.974631	ns	1	ns	ENSG00000177606|JUN, ENSG00000170345|FOS	2	ENSG00000111679|PTPN6, ENSG00000115415|STAT1, ENSG00000109320|NFKB1, ENSG00000175130|MARCKSL1, ENSG00000105329|TGFB1, ENSG00000096968|JAK2, ENSG00000115232|ITGA4, ENSG00000136869|TLR4, ENSG00000100906|NFKBIA, ENSG00000162434|JAK1, ENSG00000135341|MAP3K7, ENSG00000188130|MAPK12, ENSG00000100030|MAPK1, ENSG00000166501|PRKCB, ENSG00000136634|IL10, ENSG00000184216|IRAK1, ENSG00000055208|TAB2	17	65	-3.47297
hsa00983	Metabolism	Xenobiotics biodegradation and metabolism	Drug metabolism - other enzymes	ENSG00000183696|UPP1, ENSG00000188641|DPYD, ENSG00000128951|DUT, ENSG00000166548|TK2, ENSG00000048392|RRM2B, ENSG00000162368|CMPK1, ENSG00000163655|GMPS, ENSG00000137364|TPMT, ENSG00000143179|UCK2	9	1620	85	9173	0.1059	0.974905	ns	1	ns	ENSG00000183696|UPP1	1	ENSG00000188641|DPYD, ENSG00000128951|DUT, ENSG00000166548|TK2, ENSG00000048392|RRM2B, ENSG00000162368|CMPK1, ENSG00000163655|GMPS, ENSG00000137364|TPMT, ENSG00000143179|UCK2	8	56	-3.0735
hsa04974	Organismal Systems	Digestive system	Protein digestion and absorption	ENSG00000108821|COL1A1, ENSG00000112394|SLC16A10, ENSG00000196739|COL27A1, ENSG00000182871|COL18A1, ENSG00000197635|DPP4, ENSG00000168003|SLC3A2, ENSG00000196549|MME, ENSG00000204262|COL5A2, ENSG00000123643|SLC36A1, ENSG00000069849|ATP1B3, ENSG00000130635|COL5A1	11	1620	101	9173	0.1089	0.978385	ns	1	ns	ENSG00000108821|COL1A1, ENSG00000196739|COL27A1, ENSG00000197635|DPP4, ENSG00000168003|SLC3A2, ENSG00000204262|COL5A2	5	ENSG00000112394|SLC16A10, ENSG00000182871|COL18A1, ENSG00000196549|MME, ENSG00000123643|SLC36A1, ENSG00000069849|ATP1B3, ENSG00000130635|COL5A1	6	76	-1.14708
hsa05410	Human Diseases	Cardiovascular disease	Hypertrophic cardiomyopathy	ENSG00000161638|ITGA5, ENSG00000198467|TPM2, ENSG00000132470|ITGB4, ENSG00000082781|ITGB5, ENSG00000105329|TGFB1, ENSG00000075624|ACTB, ENSG00000173402|DAG1, ENSG00000115232|ITGA4, ENSG00000132356|PRKAA1, ENSG00000174437|ATP2A2	10	1620	94	9173	0.1064	0.978946	ns	1	ns	ENSG00000161638|ITGA5, ENSG00000198467|TPM2, ENSG00000132470|ITGB4	3	ENSG00000082781|ITGB5, ENSG00000105329|TGFB1, ENSG00000075624|ACTB, ENSG00000173402|DAG1, ENSG00000115232|ITGA4, ENSG00000132356|PRKAA1, ENSG00000174437|ATP2A2	7	75	-1.03923
hsa05414	Human Diseases	Cardiovascular disease	Dilated cardiomyopathy	ENSG00000161638|ITGA5, ENSG00000198467|TPM2, ENSG00000132470|ITGB4, ENSG00000082781|ITGB5, ENSG00000105329|TGFB1, ENSG00000138031|ADCY3, ENSG00000075624|ACTB, ENSG00000072062|PRKACA, ENSG00000173402|DAG1, ENSG00000115232|ITGA4, ENSG00000174437|ATP2A2	11	1620	102	9173	0.1078	0.980448	ns	1	ns	ENSG00000161638|ITGA5, ENSG00000198467|TPM2, ENSG00000132470|ITGB4	3	ENSG00000082781|ITGB5, ENSG00000105329|TGFB1, ENSG00000138031|ADCY3, ENSG00000075624|ACTB, ENSG00000072062|PRKACA, ENSG00000173402|DAG1, ENSG00000115232|ITGA4, ENSG00000174437|ATP2A2	8	78	-1.13228
hsa00760	Metabolism	Metabolism of cofactors and vitamins	Nicotinate and nicotinamide metabolism	ENSG00000004468|CD38, ENSG00000112992|NNT	2	1620	31	9173	0.0645	0.981625	ns	1	ns		0	ENSG00000004468|CD38, ENSG00000112992|NNT	2	28	-1.13389
hsa04975	Organismal Systems	Digestive system	Fat digestion and absorption	ENSG00000204310|AGPAT1, ENSG00000123739|PLA2G12A, ENSG00000120437|ACAT2, ENSG00000167114|SLC27A4	4	1620	49	9173	0.0816	0.9821	ns	1	ns		0	ENSG00000204310|AGPAT1, ENSG00000123739|PLA2G12A, ENSG00000120437|ACAT2, ENSG00000167114|SLC27A4	4	26	-0.588348
hsa05012	Human Diseases	Neurodegenerative disease	Parkinson disease	ENSG00000170315|UBB, ENSG00000169100|SLC25A6, ENSG00000259112|NDUFC2-KCTD14, ENSG00000160194|NDUFV3, ENSG00000132388|UBE2G1, ENSG00000141404|GNAL, ENSG00000072062|PRKACA, ENSG00000120868|APAF1, ENSG00000198786|MT-ND5, ENSG00000164305|CASP3, ENSG00000198695|MT-ND6, ENSG00000198833|UBE2J1, ENSG00000184787|UBE2G2, ENSG00000212907|MT-ND4L, ENSG00000159199|ATP5MC1, ENSG00000114353|GNAI2, ENSG000002135…	19	1620	160	9173	0.1188	0.983207	ns	1	ns	ENSG00000170315|UBB, ENSG00000169100|SLC25A6, ENSG00000259112|NDUFC2-KCTD14	3	ENSG00000160194|NDUFV3, ENSG00000132388|UBE2G1, ENSG00000141404|GNAL, ENSG00000072062|PRKACA, ENSG00000120868|APAF1, ENSG00000198786|MT-ND5, ENSG00000164305|CASP3, ENSG00000198695|MT-ND6, ENSG00000198833|UBE2J1, ENSG00000184787|UBE2G2, ENSG00000212907|MT-ND4L, ENSG00000159199|ATP5MC1, ENSG00000114353|GNAI2, ENSG00000213585|VDAC1, ENSG00000198886|MT-ND4, ENSG00000128609|NDUFA5	16	135	-2.58199
hsa00590	Metabolism	Lipid metabolism	Arachidonic acid metabolism	ENSG00000168970|JMJD7-PLA2G4B, ENSG00000123739|PLA2G12A, ENSG00000100031|GGT1, ENSG00000155016|CYP2U1, ENSG00000157870|PRXL2B, ENSG00000116711|PLA2G4A	6	1620	69	9173	0.087	0.988847	ns	1	ns	ENSG00000168970|JMJD7-PLA2G4B	1	ENSG00000123739|PLA2G12A, ENSG00000100031|GGT1, ENSG00000155016|CYP2U1, ENSG00000157870|PRXL2B, ENSG00000116711|PLA2G4A	5	50	-1.9799
hsa00350	Metabolism	Amino acid metabolism	Tyrosine metabolism	ENSG00000120053|GOT1, ENSG00000184154|LRTOMT	2	1620	39	9173	0.0513	0.995273	ns	1	ns	ENSG00000120053|GOT1	1	ENSG00000184154|LRTOMT	1	28	-1.13389
hsa04950	Human Diseases	Endocrine and metabolic disease	Maturity onset diabetes of the young	ENSG00000180535|BHLHA15	1	1620	28	9173	0.0357	0.995703	ns	1	ns		0	ENSG00000180535|BHLHA15	1	16	-1.75
hsa05033	Human Diseases	Substance dependence	Nicotine addiction	ENSG00000141837|CACNA1A, ENSG00000113327|GABRG2	2	1620	42	9173	0.0476	0.997186	ns	1	ns		0	ENSG00000141837|CACNA1A, ENSG00000113327|GABRG2	2	29	-0.371391
hsa04672	Organismal Systems	Immune system	Intestinal immune network for IgA production	ENSG00000048462|TNFRSF17, ENSG00000006062|MAP3K14, ENSG00000184451|CCR10, ENSG00000240505|TNFRSF13B, ENSG00000160223|ICOSLG, ENSG00000105329|TGFB1, ENSG00000178562|CD28, ENSG00000115232|ITGA4, ENSG00000277117|FP565260, ENSG00000136634|IL10	10	1620	122	9173	0.082	0.999146	ns	1	ns	ENSG00000006062|MAP3K14	1	ENSG00000048462|TNFRSF17, ENSG00000184451|CCR10, ENSG00000240505|TNFRSF13B, ENSG00000160223|ICOSLG, ENSG00000105329|TGFB1, ENSG00000178562|CD28, ENSG00000115232|ITGA4, ENSG00000277117|FP565260, ENSG00000136634|IL10	9	40	-4.11096
hsa00040	Metabolism	Carbohydrate metabolism	Pentose and glucuronate interconversions	ENSG00000093217|XYLB	1	1620	37	9173	0.027	0.999257	ns	1	ns		0	ENSG00000093217|XYLB	1	21	-2.4004
hsa00190	Metabolism	Energy metabolism	Oxidative phosphorylation	ENSG00000259112|NDUFC2-KCTD14, ENSG00000107902|LHPP, ENSG00000071553|ATP6AP1, ENSG00000160194|NDUFV3, ENSG00000033627|ATP6V0A1, ENSG00000198786|MT-ND5, ENSG00000198695|MT-ND6, ENSG00000185344|ATP6V0A2, ENSG00000212907|MT-ND4L, ENSG00000159199|ATP5MC1, ENSG00000171130|ATP6V0E2, ENSG00000110719|TCIRG1, ENSG00000198886|MT-ND4, ENSG00000128609|NDUFA5	14	1620	157	9173	0.0892	0.999408	ns	1	ns	ENSG00000259112|NDUFC2-KCTD14	1	ENSG00000107902|LHPP, ENSG00000071553|ATP6AP1, ENSG00000160194|NDUFV3, ENSG00000033627|ATP6V0A1, ENSG00000198786|MT-ND5, ENSG00000198695|MT-ND6, ENSG00000185344|ATP6V0A2, ENSG00000212907|MT-ND4L, ENSG00000159199|ATP5MC1, ENSG00000171130|ATP6V0E2, ENSG00000110719|TCIRG1, ENSG00000198886|MT-ND4, ENSG00000128609|NDUFA5	13	126	-2.049
hsa05321	Human Diseases	Immune disease	Inflammatory bowel disease	ENSG00000177606|JUN, ENSG00000178573|MAF, ENSG00000147168|IL2RG, ENSG00000115415|STAT1, ENSG00000109320|NFKB1, ENSG00000105329|TGFB1, ENSG00000166949|SMAD3, ENSG00000136869|TLR4, ENSG00000103522|IL21R, ENSG00000175387|SMAD2, ENSG00000136634|IL10, ENSG00000107485|GATA3	12	1620	145	9173	0.0828	0.999627	ns	1	ns	ENSG00000177606|JUN	1	ENSG00000178573|MAF, ENSG00000147168|IL2RG, ENSG00000115415|STAT1, ENSG00000109320|NFKB1, ENSG00000105329|TGFB1, ENSG00000166949|SMAD3, ENSG00000136869|TLR4, ENSG00000103522|IL21R, ENSG00000175387|SMAD2, ENSG00000136634|IL10, ENSG00000107485|GATA3	11	53	-2.19777
hsa00140	Metabolism	Lipid metabolism	Steroid hormone biosynthesis	ENSG00000101846|STS, ENSG00000184154|LRTOMT, ENSG00000278535|DHRS11, ENSG00000204228|HSD17B8	4	1620	76	9173	0.0526	0.999688	ns	1	ns		0	ENSG00000101846|STS, ENSG00000184154|LRTOMT, ENSG00000278535|DHRS11, ENSG00000204228|HSD17B8	4	36	-0.833333
hsa04260	Organismal Systems	Circulatory system	Cardiac muscle contraction	ENSG00000198467|TPM2, ENSG00000198689|SLC9A6, ENSG00000069849|ATP1B3, ENSG00000174437|ATP2A2	4	1620	81	9173	0.0494	0.99986	ns	1	ns	ENSG00000198467|TPM2	1	ENSG00000198689|SLC9A6, ENSG00000069849|ATP1B3, ENSG00000174437|ATP2A2	3	66	-0.738549
hsa04610	Organismal Systems	Immune system	Complement and coagulation cascades	ENSG00000120885|CLU, ENSG00000127533|F2RL3, ENSG00000181104|F2R, ENSG00000011422|PLAUR, ENSG00000085063|CD59, ENSG00000117335|CD46	6	1620	102	9173	0.0588	0.999887	ns	1	ns	ENSG00000120885|CLU, ENSG00000011422|PLAUR	2	ENSG00000127533|F2RL3, ENSG00000181104|F2R, ENSG00000085063|CD59, ENSG00000117335|CD46	4	60	0.129099
hsa05204	Human Diseases	Cancer: overview	Chemical carcinogenesis - DNA adducts	ENSG00000143819|EPHX1, ENSG00000196502|SULT1A1, ENSG00000137944|KYAT3, ENSG00000197448|GSTK1	4	1620	90	9173	0.0444	0.999967	ns	1	ns	ENSG00000143819|EPHX1	1	ENSG00000196502|SULT1A1, ENSG00000137944|KYAT3, ENSG00000197448|GSTK1	3	50	-1.69706
hsa04060	Environmental Information Processing	Signaling molecules and interaction	Cytokine-cytokine receptor interaction	ENSG00000064300|NGFR, ENSG00000277632|CCL3, ENSG00000006327|TNFRSF12A, ENSG00000172349|IL16, ENSG00000048462|TNFRSF17, ENSG00000173530|TNFRSF10D, ENSG00000116985|BMP8B, ENSG00000163823|CCR1, ENSG00000184451|CCR10, ENSG00000110324|IL10RA, ENSG00000067182|TNFRSF1A, ENSG00000147168|IL2RG, ENSG00000240505|TNFRSF13B, ENSG00000008517|IL32, ENSG00000142166|IFNAR1, ENSG00000142677|IL22RA1, ENSG0000016071…	33	1620	332	9173	0.0994	0.999978	ns	1	ns	ENSG00000064300|NGFR, ENSG00000277632|CCL3, ENSG00000006327|TNFRSF12A, ENSG00000173530|TNFRSF10D, ENSG00000110324|IL10RA, ENSG00000067182|TNFRSF1A, ENSG00000142677|IL22RA1	7	ENSG00000172349|IL16, ENSG00000048462|TNFRSF17, ENSG00000116985|BMP8B, ENSG00000163823|CCR1, ENSG00000184451|CCR10, ENSG00000147168|IL2RG, ENSG00000240505|TNFRSF13B, ENSG00000008517|IL32, ENSG00000142166|IFNAR1, ENSG00000160712|IL6R, ENSG00000028137|TNFRSF1B, ENSG00000135414|GDF11, ENSG00000159110|IFNAR2, ENSG00000105329|TGFB1, ENSG00000187266|EPOR, ENSG00000104689|TNFRSF10A, ENSG00000100385|IL2R…	26	204	-2.38048
hsa05168	Human Diseases	Infectious disease: viral	Herpes simplex virus 1 infection	ENSG00000161638|ITGA5, ENSG00000213928|IRF9, ENSG00000231925|TAPBP, ENSG00000196150|ZNF250, ENSG00000183309|ZNF623, ENSG00000185507|IRF7, ENSG00000184557|SOCS3, ENSG00000067182|TNFRSF1A, ENSG00000181666|ZNF875, ENSG00000142166|IFNAR1, ENSG00000088888|MAVS, ENSG00000263465|SRSF8, ENSG00000197714|ZNF460, ENSG00000171791|BCL2, ENSG00000145675|PIK3R1, ENSG00000115415|STAT1, ENSG00000109320|NFKB1, ENS…	80	1620	673	9173	0.1189	0.999992	ns	1	ns	ENSG00000161638|ITGA5, ENSG00000213928|IRF9, ENSG00000196150|ZNF250, ENSG00000185507|IRF7, ENSG00000184557|SOCS3, ENSG00000067182|TNFRSF1A, ENSG00000181666|ZNF875, ENSG00000197714|ZNF460, ENSG00000159882|ZNF230, ENSG00000173041|ZNF680, ENSG00000234444|ZNF736	11	ENSG00000231925|TAPBP, ENSG00000183309|ZNF623, ENSG00000142166|IFNAR1, ENSG00000088888|MAVS, ENSG00000263465|SRSF8, ENSG00000171791|BCL2, ENSG00000145675|PIK3R1, ENSG00000115415|STAT1, ENSG00000109320|NFKB1, ENSG00000051382|PIK3CB, ENSG00000086232|EIF2AK1, ENSG00000111335|OAS2, ENSG00000187796|CARD9, ENSG00000131323|TRAF3, ENSG00000081386|ZNF510, ENSG00000111727|HCFC2, ENSG00000159110|IFNAR2, ENS…	69	450	-8.6267
hsa05416	Human Diseases	Cardiovascular disease	Viral myocarditis	ENSG00000105974|CAV1, ENSG00000075151|EIF4G3, ENSG00000005844|ITGAL, ENSG00000128340|RAC2, ENSG00000110321|EIF4G2, ENSG00000075624|ACTB, ENSG00000178562|CD28, ENSG00000173402|DAG1, ENSG00000143322|ABL2, ENSG00000164305|CASP3, ENSG00000114867|EIF4G1	11	1620	168	9173	0.0655	0.999994	ns	1	ns		0	ENSG00000105974|CAV1, ENSG00000075151|EIF4G3, ENSG00000005844|ITGAL, ENSG00000128340|RAC2, ENSG00000110321|EIF4G2, ENSG00000075624|ACTB, ENSG00000178562|CD28, ENSG00000173402|DAG1, ENSG00000143322|ABL2, ENSG00000164305|CASP3, ENSG00000114867|EIF4G1	11	54	-3.9464
hsa05323	Human Diseases	Immune disease	Rheumatoid arthritis	ENSG00000177606|JUN, ENSG00000277632|CCL3, ENSG00000170345|FOS, ENSG00000005844|ITGAL, ENSG00000071553|ATP6AP1, ENSG00000033627|ATP6V0A1, ENSG00000105329|TGFB1, ENSG00000178562|CD28, ENSG00000136869|TLR4, ENSG00000141655|TNFRSF11A, ENSG00000185344|ATP6V0A2, ENSG00000171130|ATP6V0E2, ENSG00000110719|TCIRG1	13	1620	189	9173	0.0688	0.999996	ns	1	ns	ENSG00000177606|JUN, ENSG00000277632|CCL3, ENSG00000170345|FOS	3	ENSG00000005844|ITGAL, ENSG00000071553|ATP6AP1, ENSG00000033627|ATP6V0A1, ENSG00000105329|TGFB1, ENSG00000178562|CD28, ENSG00000136869|TLR4, ENSG00000141655|TNFRSF11A, ENSG00000185344|ATP6V0A2, ENSG00000171130|ATP6V0E2, ENSG00000110719|TCIRG1	10	76	-2.40887
hsa04742	Organismal Systems	Sensory system	Taste transduction	ENSG00000072062|PRKACA, ENSG00000141837|CACNA1A, ENSG00000168447|SCNN1B, ENSG00000133019|CHRM3, ENSG00000124493|GRM4	5	1620	121	9173	0.0413	0.999999	ns	1	ns		0	ENSG00000072062|PRKACA, ENSG00000141837|CACNA1A, ENSG00000168447|SCNN1B, ENSG00000133019|CHRM3, ENSG00000124493|GRM4	5	51	-1.96039
hsa00980	Metabolism	Xenobiotics biodegradation and metabolism	Metabolism of xenobiotics by cytochrome P450	ENSG00000143819|EPHX1, ENSG00000197448|GSTK1	2	1620	88	9173	0.0227	0.999999	ns	1	ns	ENSG00000143819|EPHX1	1	ENSG00000197448|GSTK1	1	44	-0.753778
hsa04514	Environmental Information Processing	Signaling molecules and interaction	Cell adhesion molecules	ENSG00000130202|NECTIN2, ENSG00000115884|SDC1, ENSG00000197471|SPN, ENSG00000124145|SDC4, ENSG00000005844|ITGAL, ENSG00000162512|SDC3, ENSG00000165215|CLDN3, ENSG00000110876|SELPLG, ENSG00000160223|ICOSLG, ENSG00000173482|PTPRM, ENSG00000149294|NCAM1, ENSG00000178562|CD28, ENSG00000115232|ITGA4, ENSG00000108797|CNTNAP1, ENSG00000277117|FP565260, ENSG00000108622|ICAM2, ENSG00000067141|NEO1, ENSG00…	19	1620	263	9173	0.0722	1	ns	1	ns	ENSG00000130202|NECTIN2, ENSG00000124145|SDC4, ENSG00000162512|SDC3, ENSG00000165215|CLDN3	4	ENSG00000115884|SDC1, ENSG00000197471|SPN, ENSG00000005844|ITGAL, ENSG00000110876|SELPLG, ENSG00000160223|ICOSLG, ENSG00000173482|PTPRM, ENSG00000149294|NCAM1, ENSG00000178562|CD28, ENSG00000115232|ITGA4, ENSG00000108797|CNTNAP1, ENSG00000277117|FP565260, ENSG00000108622|ICAM2, ENSG00000067141|NEO1, ENSG00000182985|CADM1, ENSG00000110400|NECTIN1	15	129	-3.34571
hsa04640	Organismal Systems	Immune system	Hematopoietic cell lineage	ENSG00000161638|ITGA5, ENSG00000004468|CD38, ENSG00000196549|MME, ENSG00000160712|IL6R, ENSG00000187266|EPOR, ENSG00000115232|ITGA4, ENSG00000085063|CD59, ENSG00000072274|TFRC, ENSG00000104894|CD37	9	1620	176	9173	0.0511	1	ns	1	ns	ENSG00000161638|ITGA5	1	ENSG00000004468|CD38, ENSG00000196549|MME, ENSG00000160712|IL6R, ENSG00000187266|EPOR, ENSG00000115232|ITGA4, ENSG00000085063|CD59, ENSG00000072274|TFRC, ENSG00000104894|CD37	8	78	-0.905822
hsa00982	Metabolism	Xenobiotics biodegradation and metabolism	Drug metabolism - cytochrome P450	ENSG00000197448|GSTK1	1	1620	84	9173	0.0119	1	ns	1	ns		0	ENSG00000197448|GSTK1	1	44	-1.80907
hsa04145	Cellular Processes	Transport and catabolism	Phagosome	ENSG00000161638|ITGA5, ENSG00000137267|TUBB2A, ENSG00000137285|TUBB2B, ENSG00000082781|ITGB5, ENSG00000071553|ATP6AP1, ENSG00000197102|DYNC1H1, ENSG00000033627|ATP6V0A1, ENSG00000058262|SEC61A1, ENSG00000196230|TUBB, ENSG00000168394|TAP1, ENSG00000075624|ACTB, ENSG00000077380|DYNC1I2, ENSG00000136869|TLR4, ENSG00000079950|STX7, ENSG00000163131|CTSS, ENSG00000185344|ATP6V0A2, ENSG00000115020|PIKFY…	23	1620	306	9173	0.0752	1	ns	1	ns	ENSG00000161638|ITGA5, ENSG00000137267|TUBB2A, ENSG00000137285|TUBB2B	3	ENSG00000082781|ITGB5, ENSG00000071553|ATP6AP1, ENSG00000197102|DYNC1H1, ENSG00000033627|ATP6V0A1, ENSG00000058262|SEC61A1, ENSG00000196230|TUBB, ENSG00000168394|TAP1, ENSG00000075624|ACTB, ENSG00000077380|DYNC1I2, ENSG00000136869|TLR4, ENSG00000079950|STX7, ENSG00000163131|CTSS, ENSG00000185344|ATP6V0A2, ENSG00000115020|PIKFYVE, ENSG00000102879|CORO1A, ENSG00000171130|ATP6V0E2, ENSG00000110719|T…	20	138	-2.6389
hsa05322	Human Diseases	Immune disease	Systemic lupus erythematosus	ENSG00000233822|H2BC15, ENSG00000158373|H2BC5, ENSG00000203811|H3C14, ENSG00000178562|CD28, ENSG00000188486|H2AX, ENSG00000116747|RO60, ENSG00000246705|H2AJ, ENSG00000184678|H2BC21, ENSG00000099284|MACROH2A2, ENSG00000136634|IL10, ENSG00000105968|H2AZ2	11	1620	231	9173	0.0476	1	ns	1	ns	ENSG00000233822|H2BC15, ENSG00000203811|H3C14	2	ENSG00000158373|H2BC5, ENSG00000178562|CD28, ENSG00000188486|H2AX, ENSG00000116747|RO60, ENSG00000246705|H2AJ, ENSG00000184678|H2BC21, ENSG00000099284|MACROH2A2, ENSG00000136634|IL10, ENSG00000105968|H2AZ2	9	113	-2.44587
hsa05310	Human Diseases	Immune disease	Asthma	ENSG00000136634|IL10	1	1620	110	9173	0.0091	1	ns	1	ns		0	ENSG00000136634|IL10	1	18	-2.82843
hsa04080	Environmental Information Processing	Signaling molecules and interaction	Neuroactive ligand-receptor interaction	ENSG00000278195|SSTR3, ENSG00000181408|UTS2R, ENSG00000127533|F2RL3, ENSG00000181104|F2R, ENSG00000089041|P2RX7, ENSG00000171596|NMUR1, ENSG00000149403|GRIK4, ENSG00000148926|ADM, ENSG00000083454|P2RX5, ENSG00000182162|P2RY8, ENSG00000125384|PTGER2, ENSG00000169684|CHRNA5, ENSG00000213903|LTB4R, ENSG00000116014|KISS1R, ENSG00000244165|P2RY11, ENSG00000213906|LTB4R2, ENSG00000112964|GHR, ENSG00000…	25	1620	363	9173	0.0689	1	ns	1	ns	ENSG00000148926|ADM	1	ENSG00000278195|SSTR3, ENSG00000181408|UTS2R, ENSG00000127533|F2RL3, ENSG00000181104|F2R, ENSG00000089041|P2RX7, ENSG00000171596|NMUR1, ENSG00000149403|GRIK4, ENSG00000083454|P2RX5, ENSG00000182162|P2RY8, ENSG00000125384|PTGER2, ENSG00000169684|CHRNA5, ENSG00000213903|LTB4R, ENSG00000116014|KISS1R, ENSG00000244165|P2RY11, ENSG00000213906|LTB4R2, ENSG00000112964|GHR, ENSG00000010310|GIPR, ENSG0000…	24	232	-3.61093
hsa05330	Human Diseases	Immune disease	Allograft rejection	ENSG00000178562|CD28, ENSG00000136634|IL10	2	1620	154	9173	0.013	1	ns	1	ns		0	ENSG00000178562|CD28, ENSG00000136634|IL10	2	29	-1.85695
hsa05320	Human Diseases	Immune disease	Autoimmune thyroid disease	ENSG00000178562|CD28, ENSG00000136634|IL10	2	1620	163	9173	0.0123	1	ns	1	ns		0	ENSG00000178562|CD28, ENSG00000136634|IL10	2	32	-2.12132
hsa04940	Human Diseases	Endocrine and metabolic disease	Type I diabetes mellitus	ENSG00000144381|HSPD1, ENSG00000178562|CD28	2	1620	166	9173	0.012	1	ns	1	ns	ENSG00000144381|HSPD1	1	ENSG00000178562|CD28	1	36	-1.33333
hsa05150	Human Diseases	Infectious disease: bacterial	Staphylococcus aureus infection	ENSG00000005844|ITGAL, ENSG00000110876|SELPLG, ENSG00000136634|IL10	3	1620	187	9173	0.016	1	ns	1	ns		0	ENSG00000005844|ITGAL, ENSG00000110876|SELPLG, ENSG00000136634|IL10	3	44	-2.11058
hsa04650	Organismal Systems	Immune system	Natural killer cell mediated cytotoxicity	ENSG00000204520|MICA, ENSG00000101096|NFATC2, ENSG00000111679|PTPN6, ENSG00000120899|PTK2B, ENSG00000115904|SOS1, ENSG00000142166|IFNAR1, ENSG00000043462|LCP2, ENSG00000145675|PIK3R1, ENSG00000005844|ITGAL, ENSG00000107758|PPP3CB, ENSG00000128340|RAC2, ENSG00000213281|NRAS, ENSG00000051382|PIK3CB, ENSG00000154229|PRKCA, ENSG00000141968|VAV1, ENSG00000134215|VAV3, ENSG00000159110|IFNAR2, ENSG00000…	27	1620	476	9173	0.0567	1	ns	1	ns	ENSG00000204520|MICA	1	ENSG00000101096|NFATC2, ENSG00000111679|PTPN6, ENSG00000120899|PTK2B, ENSG00000115904|SOS1, ENSG00000142166|IFNAR1, ENSG00000043462|LCP2, ENSG00000145675|PIK3R1, ENSG00000005844|ITGAL, ENSG00000107758|PPP3CB, ENSG00000128340|RAC2, ENSG00000213281|NRAS, ENSG00000051382|PIK3CB, ENSG00000154229|PRKCA, ENSG00000141968|VAV1, ENSG00000134215|VAV3, ENSG00000159110|IFNAR2, ENSG00000157764|BRAF, ENSG00000…	26	100	-3.8
hsa04740	Organismal Systems	Sensory system	Olfactory transduction	ENSG00000104490|NCALD, ENSG00000116741|RGS2, ENSG00000176533|GNG7, ENSG00000198668|CALM1, ENSG00000138031|ADCY3, ENSG00000141404|GNAL, ENSG00000072062|PRKACA, ENSG00000143933|CALM2, ENSG00000145349|CAMK2D, ENSG00000100077|GRK3	10	1620	589	9173	0.017	1	ns	1	ns	ENSG00000116741|RGS2	1	ENSG00000104490|NCALD, ENSG00000176533|GNG7, ENSG00000198668|CALM1, ENSG00000138031|ADCY3, ENSG00000141404|GNAL, ENSG00000072062|PRKACA, ENSG00000143933|CALM2, ENSG00000145349|CAMK2D, ENSG00000100077|GRK3	9	83	-3.62222
hsa04612	Organismal Systems	Immune system	Antigen processing and presentation	ENSG00000173110|HSPA6, ENSG00000204389|HSPA1A, ENSG00000204388|HSPA1B, ENSG00000179583|CIITA, ENSG00000109971|HSPA8, ENSG00000080824|HSP90AA1, ENSG00000216490|IFI30, ENSG00000231925|TAPBP, ENSG00000096384|HSP90AB1, ENSG00000126803|HSPA2, ENSG00000168394|TAP1, ENSG00000118260|CREB1, ENSG00000163131|CTSS, ENSG00000127022|CANX, ENSG00000164733|CTSB, ENSG00000100600|LGMN, ENSG00000131467|PSME3, ENSG0…	19	1620	491	9173	0.0387	1	ns	1	ns	ENSG00000173110|HSPA6, ENSG00000204389|HSPA1A, ENSG00000204388|HSPA1B, ENSG00000109971|HSPA8, ENSG00000080824|HSP90AA1, ENSG00000096384|HSP90AB1, ENSG00000126803|HSPA2	7	ENSG00000179583|CIITA, ENSG00000216490|IFI30, ENSG00000231925|TAPBP, ENSG00000168394|TAP1, ENSG00000118260|CREB1, ENSG00000163131|CTSS, ENSG00000127022|CANX, ENSG00000164733|CTSB, ENSG00000100600|LGMN, ENSG00000131467|PSME3, ENSG00000133111|RFXAP, ENSG00000167004|PDIA3	12	61	-2.17663
hsa05332	Human Diseases	Immune disease	Graft-versus-host disease	ENSG00000178562|CD28	1	1620	298	9173	0.0034	1	ns	1	ns		0	ENSG00000178562|CD28	1	31	-1.79605
