# Supplementary material for: Extracellular vesicle-mediated delivery of circp53 suppresses the progression of multiple cancers by activating the CypD/TRAP/HSP90 pathway
Source: Exp Mol Med. 2025 Aug 1;57(8):1711–26. doi: 10.1038/s12276-025-01506-0 (PMC12411616; doi:10.1038/s12276-025-01506-0)
Supplement: Supplementary file 5 — Supplementary Table 4 [file 12276_2025_1506_MOESM5_ESM.xlsx]

## Sheet: COND1.XG1_circp53_OEVSXG1_WT
Pathway_ID	KEGG_Level_1	KEGG_Level_2	Pathway_Name	IDs	S	TS	B	TB	Rich.Factor	P.value	Sig.Sign.P	Q.value	Sig.Sign.Q	S_Up_ID	S_Up_Num	S_Down_ID	S_Down_Num	MapID_Count	ZScore
hsa04110	Cellular Processes	Cell growth and death	Cell cycle	ENSG00000124762|CDKN1A, ENSG00000103479|RBL2, ENSG00000169679|BUB1, ENSG00000006634|DBF4, ENSG00000253729|PRKDC, ENSG00000116717|GADD45A, ENSG00000129055|ANAPC13, ENSG00000156970|BUB1B, ENSG00000134057|CCNB1, ENSG00000053900|ANAPC4, ENSG00000145386|CCNA2, ENSG00000108055|SMC3, ENSG00000133740|E2F5, ENSG00000164754|RAD21, ENSG00000139687|RB1, ENSG00000198176|TFDP1, ENSG00000135679|MDM2, ENSG000001…	65	1806	129	9173	0.5039	3.85963e-15	****	1.22736e-12	****	ENSG00000124762|CDKN1A, ENSG00000116717|GADD45A	2	ENSG00000103479|RBL2, ENSG00000169679|BUB1, ENSG00000006634|DBF4, ENSG00000253729|PRKDC, ENSG00000129055|ANAPC13, ENSG00000156970|BUB1B, ENSG00000134057|CCNB1, ENSG00000053900|ANAPC4, ENSG00000145386|CCNA2, ENSG00000108055|SMC3, ENSG00000133740|E2F5, ENSG00000164754|RAD21, ENSG00000139687|RB1, ENSG00000198176|TFDP1, ENSG00000135679|MDM2, ENSG00000115942|ORC2, ENSG00000130177|CDC16, ENSG0000018376…	63	123	-7.30352
hsa04120	Genetic Information Processing	Folding, sorting and degradation	Ubiquitin mediated proteolysis	ENSG00000184557|SOCS3, ENSG00000129055|ANAPC13, ENSG00000104517|UBR5, ENSG00000053900|ANAPC4, ENSG00000158290|CUL4B, ENSG00000095015|MAP3K1, ENSG00000198642|KLHL9, ENSG00000110330|BIRC2, ENSG00000110344|UBE4A, ENSG00000115760|BIRC6, ENSG00000135679|MDM2, ENSG00000078747|ITCH, ENSG00000108094|CUL2, ENSG00000012048|BRCA1, ENSG00000114062|UBE3A, ENSG00000130177|CDC16, ENSG00000036257|CUL3, ENSG00000…	62	1806	141	9173	0.4397	3.36758e-11	****	5.35445e-09	****	ENSG00000184557|SOCS3	1	ENSG00000129055|ANAPC13, ENSG00000104517|UBR5, ENSG00000053900|ANAPC4, ENSG00000158290|CUL4B, ENSG00000095015|MAP3K1, ENSG00000198642|KLHL9, ENSG00000110330|BIRC2, ENSG00000110344|UBE4A, ENSG00000115760|BIRC6, ENSG00000135679|MDM2, ENSG00000078747|ITCH, ENSG00000108094|CUL2, ENSG00000012048|BRCA1, ENSG00000114062|UBE3A, ENSG00000130177|CDC16, ENSG00000036257|CUL3, ENSG00000148634|HERC4, ENSG00000…	61	135	-8.26236
hsa04141	Genetic Information Processing	Folding, sorting and degradation	Protein processing in endoplasmic reticulum	ENSG00000173110|HSPA6, ENSG00000204389|HSPA1A, ENSG00000204388|HSPA1B, ENSG00000132002|DNAJB1, ENSG00000120694|HSPH1, ENSG00000087074|PPP1R15A, ENSG00000175197|DDIT3, ENSG00000116406|EDEM3, ENSG00000109971|HSPA8, ENSG00000197442|MAP3K5, ENSG00000077232|DNAJC10, ENSG00000096384|HSP90AB1, ENSG00000136731|UGGT1, ENSG00000164070|HSPA4L, ENSG00000124783|SSR1, ENSG00000135924|DNAJB2, ENSG00000197930|ER…	74	1806	189	9173	0.3915	3.44563e-10	****	3.65236e-08	****	ENSG00000173110|HSPA6, ENSG00000204389|HSPA1A, ENSG00000204388|HSPA1B, ENSG00000132002|DNAJB1, ENSG00000120694|HSPH1, ENSG00000087074|PPP1R15A, ENSG00000175197|DDIT3, ENSG00000109971|HSPA8, ENSG00000096384|HSP90AB1, ENSG00000164070|HSPA4L, ENSG00000135924|DNAJB2, ENSG00000116663|FBXO6, ENSG00000080824|HSP90AA1, ENSG00000128272|ATF4	14	ENSG00000116406|EDEM3, ENSG00000197442|MAP3K5, ENSG00000077232|DNAJC10, ENSG00000136731|UGGT1, ENSG00000124783|SSR1, ENSG00000197930|ERO1A, ENSG00000239264|TXNDC5, ENSG00000166598|HSP90B1, ENSG00000171791|BCL2, ENSG00000067167|TRAM1, ENSG00000198162|MAN1A2, ENSG00000128829|EIF2AK4, ENSG00000100219|XBP1, ENSG00000071537|SEL1L, ENSG00000113615|SEC24A, ENSG00000150961|SEC24D, ENSG00000050748|MAPK9, …	60	161	-5.20153
hsa05161	Human Diseases	Infectious disease: viral	Hepatitis B	ENSG00000177606|JUN, ENSG00000124762|CDKN1A, ENSG00000185507|IRF7, ENSG00000142166|IFNAR1, ENSG00000197122|SRC, ENSG00000101096|NFATC2, ENSG00000145675|PIK3R1, ENSG00000215301|DDX3X, ENSG00000115904|SOS1, ENSG00000213281|NRAS, ENSG00000095015|MAP3K1, ENSG00000145386|CCNA2, ENSG00000126561|STAT5A, ENSG00000115415|STAT1, ENSG00000139687|RB1, ENSG00000128272|ATF4, ENSG00000126934|MAP2K2, ENSG0000018…	69	1806	178	9173	0.3876	2.25308e-09	****	1.7912e-07	****	ENSG00000177606|JUN, ENSG00000124762|CDKN1A, ENSG00000185507|IRF7, ENSG00000197122|SRC, ENSG00000126561|STAT5A, ENSG00000128272|ATF4, ENSG00000126934|MAP2K2	7	ENSG00000142166|IFNAR1, ENSG00000101096|NFATC2, ENSG00000145675|PIK3R1, ENSG00000215301|DDX3X, ENSG00000115904|SOS1, ENSG00000213281|NRAS, ENSG00000095015|MAP3K1, ENSG00000145386|CCNA2, ENSG00000115415|STAT1, ENSG00000139687|RB1, ENSG00000182158|CREB3L2, ENSG00000171791|BCL2, ENSG00000120899|PTK2B, ENSG00000213341|CHUK, ENSG00000051382|PIK3CB, ENSG00000135341|MAP3K7, ENSG00000115966|ATF2, ENSG000…	62	148	-8.46655
hsa04140	Cellular Processes	Transport and catabolism	Autophagy - animal	ENSG00000139112|GABARAPL1, ENSG00000145675|PIK3R1, ENSG00000213281|NRAS, ENSG00000177169|ULK1, ENSG00000155792|DEPTOR, ENSG00000108389|MTMR4, ENSG00000126934|MAP2K2, ENSG00000035664|DAPK2, ENSG00000171791|BCL2, ENSG00000196455|PIK3R4, ENSG00000128829|EIF2AK4, ENSG00000051382|PIK3CB, ENSG00000135341|MAP3K7, ENSG00000198382|UVRAG, ENSG00000171862|PTEN, ENSG00000140443|IGF1R, ENSG00000181652|ATG9B, …	55	1806	135	9173	0.4074	1.25008e-08	****	7.95049e-07	****	ENSG00000139112|GABARAPL1, ENSG00000177169|ULK1, ENSG00000126934|MAP2K2, ENSG00000035664|DAPK2, ENSG00000181652|ATG9B	5	ENSG00000145675|PIK3R1, ENSG00000213281|NRAS, ENSG00000155792|DEPTOR, ENSG00000108389|MTMR4, ENSG00000171791|BCL2, ENSG00000196455|PIK3R4, ENSG00000128829|EIF2AK4, ENSG00000051382|PIK3CB, ENSG00000135341|MAP3K7, ENSG00000198382|UVRAG, ENSG00000171862|PTEN, ENSG00000140443|IGF1R, ENSG00000050748|MAPK9, ENSG00000107643|MAPK8, ENSG00000125703|ATG4C, ENSG00000003402|CFLAR, ENSG00000057663|ATG5, ENSG0…	50	126	-6.2361
hsa05210	Human Diseases	Cancer: specific types	Colorectal cancer	ENSG00000177606|JUN, ENSG00000124762|CDKN1A, ENSG00000116717|GADD45A, ENSG00000157500|APPL1, ENSG00000145675|PIK3R1, ENSG00000141682|PMAIP1, ENSG00000115904|SOS1, ENSG00000213281|NRAS, ENSG00000105327|BBC3, ENSG00000126934|MAP2K2, ENSG00000171791|BCL2, ENSG00000051382|PIK3CB, ENSG00000095002|MSH2, ENSG00000113318|MSH3, ENSG00000116062|MSH6, ENSG00000175387|SMAD2, ENSG00000050748|MAPK9, ENSG000001…	40	1806	88	9173	0.4545	3.37249e-08	****	1.78742e-06	****	ENSG00000177606|JUN, ENSG00000124762|CDKN1A, ENSG00000116717|GADD45A, ENSG00000141682|PMAIP1, ENSG00000105327|BBC3, ENSG00000126934|MAP2K2	6	ENSG00000157500|APPL1, ENSG00000145675|PIK3R1, ENSG00000115904|SOS1, ENSG00000213281|NRAS, ENSG00000171791|BCL2, ENSG00000051382|PIK3CB, ENSG00000095002|MSH2, ENSG00000113318|MSH3, ENSG00000116062|MSH6, ENSG00000175387|SMAD2, ENSG00000050748|MAPK9, ENSG00000107643|MAPK8, ENSG00000164305|CASP3, ENSG00000128340|RAC2, ENSG00000117020|AKT3, ENSG00000157764|BRAF, ENSG00000100485|SOS2, ENSG00000138795|…	34	86	-4.96031
hsa04114	Cellular Processes	Cell growth and death	Oocyte meiosis	ENSG00000169679|BUB1, ENSG00000087586|AURKA, ENSG00000129055|ANAPC13, ENSG00000134057|CCNB1, ENSG00000053900|ANAPC4, ENSG00000108055|SMC3, ENSG00000068971|PPP2R5B, ENSG00000112029|FBXO5, ENSG00000143933|CALM2, ENSG00000107758|PPP3CB, ENSG00000130177|CDC16, ENSG00000140443|IGF1R, ENSG00000173175|ADCY5, ENSG00000170312|CDK1, ENSG00000004897|CDC27, ENSG00000164924|YWHAZ, ENSG00000078304|PPP2R5C, ENS…	52	1806	131	9173	0.3969	8.62487e-08	****	3.91816e-06	****	ENSG00000068971|PPP2R5B, ENSG00000173175|ADCY5	2	ENSG00000169679|BUB1, ENSG00000087586|AURKA, ENSG00000129055|ANAPC13, ENSG00000134057|CCNB1, ENSG00000053900|ANAPC4, ENSG00000108055|SMC3, ENSG00000112029|FBXO5, ENSG00000143933|CALM2, ENSG00000107758|PPP3CB, ENSG00000130177|CDC16, ENSG00000140443|IGF1R, ENSG00000170312|CDK1, ENSG00000004897|CDC27, ENSG00000164924|YWHAZ, ENSG00000078304|PPP2R5C, ENSG00000066027|PPP2R5A, ENSG00000072501|SMC1A, ENS…	50	114	-7.49269
hsa03013	Genetic Information Processing	Translation	Nucleocytoplasmic transport	ENSG00000075151|EIF4G3, ENSG00000173674|EIF1AX, ENSG00000085415|SEH1L, ENSG00000058804|NDC1, ENSG00000082516|GEMIN5, ENSG00000153201|RANBP2, ENSG00000136937|NCBP1, ENSG00000030066|NUP160, ENSG00000047410|TPR, ENSG00000184575|XPOT, ENSG00000175390|EIF3F, ENSG00000079134|THOC1, ENSG00000110321|EIF4G2, ENSG00000132182|NUP210, ENSG00000124789|NUP153, ENSG00000151461|UPF2, ENSG00000102081|FMR1, ENSG00…	63	1806	179	9173	0.352	6.92833e-07	****	2.75401e-05	****	ENSG00000175390|EIF3F	1	ENSG00000075151|EIF4G3, ENSG00000173674|EIF1AX, ENSG00000085415|SEH1L, ENSG00000058804|NDC1, ENSG00000082516|GEMIN5, ENSG00000153201|RANBP2, ENSG00000136937|NCBP1, ENSG00000030066|NUP160, ENSG00000047410|TPR, ENSG00000184575|XPOT, ENSG00000079134|THOC1, ENSG00000110321|EIF4G2, ENSG00000132182|NUP210, ENSG00000124789|NUP153, ENSG00000151461|UPF2, ENSG00000102081|FMR1, ENSG00000093000|NUP50, ENSG00…	62	152	-6.8133
hsa05220	Human Diseases	Cancer: specific types	Chronic myeloid leukemia	ENSG00000124762|CDKN1A, ENSG00000116717|GADD45A, ENSG00000145675|PIK3R1, ENSG00000115904|SOS1, ENSG00000213281|NRAS, ENSG00000126561|STAT5A, ENSG00000139687|RB1, ENSG00000135679|MDM2, ENSG00000126934|MAP2K2, ENSG00000213341|CHUK, ENSG00000051382|PIK3CB, ENSG00000109320|NFKB1, ENSG00000105810|CDK6, ENSG00000179295|PTPN11, ENSG00000117020|AKT3, ENSG00000157764|BRAF, ENSG00000100485|SOS2, ENSG000001…	34	1806	79	9173	0.4304	1.70445e-06	****	5.44494e-05	****	ENSG00000124762|CDKN1A, ENSG00000116717|GADD45A, ENSG00000126561|STAT5A, ENSG00000126934|MAP2K2	4	ENSG00000145675|PIK3R1, ENSG00000115904|SOS1, ENSG00000213281|NRAS, ENSG00000139687|RB1, ENSG00000135679|MDM2, ENSG00000213341|CHUK, ENSG00000051382|PIK3CB, ENSG00000109320|NFKB1, ENSG00000105810|CDK6, ENSG00000179295|PTPN11, ENSG00000117020|AKT3, ENSG00000157764|BRAF, ENSG00000100485|SOS2, ENSG00000110395|CBL, ENSG00000112242|E2F3, ENSG00000136997|MYC, ENSG00000196591|HDAC2, ENSG00000141646|SMAD…	30	75	-5.31162
hsa04722	Organismal Systems	Nervous system	Neurotrophin signaling pathway	ENSG00000064300|NGFR, ENSG00000177606|JUN, ENSG00000197442|MAP3K5, ENSG00000145675|PIK3R1, ENSG00000115904|SOS1, ENSG00000213281|NRAS, ENSG00000095015|MAP3K1, ENSG00000109458|GAB1, ENSG00000128272|ATF4, ENSG00000126934|MAP2K2, ENSG00000134243|SORT1, ENSG00000171791|BCL2, ENSG00000111348|ARHGDIB, ENSG00000100784|RPS6KA5, ENSG00000051382|PIK3CB, ENSG00000143933|CALM2, ENSG00000109320|NFKB1, ENSG000…	47	1806	124	9173	0.379	1.71225e-06	****	5.44494e-05	****	ENSG00000064300|NGFR, ENSG00000177606|JUN, ENSG00000128272|ATF4, ENSG00000126934|MAP2K2	4	ENSG00000197442|MAP3K5, ENSG00000145675|PIK3R1, ENSG00000115904|SOS1, ENSG00000213281|NRAS, ENSG00000095015|MAP3K1, ENSG00000109458|GAB1, ENSG00000134243|SORT1, ENSG00000171791|BCL2, ENSG00000111348|ARHGDIB, ENSG00000100784|RPS6KA5, ENSG00000051382|PIK3CB, ENSG00000143933|CALM2, ENSG00000109320|NFKB1, ENSG00000179295|PTPN11, ENSG00000050748|MAPK9, ENSG00000107643|MAPK8, ENSG00000116473|RAP1A, ENS…	43	113	-6.30283
hsa00310	Metabolism	Amino acid metabolism	Lysine degradation	ENSG00000181192|DHTKD1, ENSG00000111275|ALDH2, ENSG00000152455|SUV39H2, ENSG00000055609|KMT2C, ENSG00000116539|ASH1L, ENSG00000165671|NSD1, ENSG00000072210|ALDH3A2, ENSG00000091140|DLD, ENSG00000005483|KMT2E, ENSG00000181555|SETD2, ENSG00000110066|KMT5B, ENSG00000105607|GCDH, ENSG00000143919|CAMKMT, ENSG00000118058|KMT2A, ENSG00000109685|NSD2, ENSG00000143149|ALDH9A1, ENSG00000130309|COLGALT1, EN…	29	1806	65	9173	0.4462	4.09174e-06	****	0.000109939	***	ENSG00000111275|ALDH2	1	ENSG00000181192|DHTKD1, ENSG00000152455|SUV39H2, ENSG00000055609|KMT2C, ENSG00000116539|ASH1L, ENSG00000165671|NSD1, ENSG00000072210|ALDH3A2, ENSG00000091140|DLD, ENSG00000005483|KMT2E, ENSG00000181555|SETD2, ENSG00000110066|KMT5B, ENSG00000105607|GCDH, ENSG00000143919|CAMKMT, ENSG00000118058|KMT2A, ENSG00000109685|NSD2, ENSG00000143149|ALDH9A1, ENSG00000130309|COLGALT1, ENSG00000137124|ALDH1B1, …	28	57	-5.82794
hsa05200	Human Diseases	Cancer: overview	Pathways in cancer	ENSG00000177606|JUN, ENSG00000124762|CDKN1A, ENSG00000119630|PGF, ENSG00000124151|NCOA3, ENSG00000168243|GNG4, ENSG00000100292|HMOX1, ENSG00000166813|KIF7, ENSG00000115414|FN1, ENSG00000102096|PIM2, ENSG00000245848|CEBPA, ENSG00000116717|GADD45A, ENSG00000068028|RASSF1, ENSG00000196914|ARHGEF12, ENSG00000157500|APPL1, ENSG00000181104|F2R, ENSG00000142166|IFNAR1, ENSG00000096384|HSP90AB1, ENSG0000…	152	1806	556	9173	0.2734	4.14864e-06	****	0.000109939	***	ENSG00000177606|JUN, ENSG00000124762|CDKN1A, ENSG00000119630|PGF, ENSG00000100292|HMOX1, ENSG00000166813|KIF7, ENSG00000115414|FN1, ENSG00000245848|CEBPA, ENSG00000116717|GADD45A, ENSG00000068028|RASSF1, ENSG00000096384|HSP90AB1, ENSG00000141682|PMAIP1, ENSG00000126561|STAT5A, ENSG00000080824|HSP90AA1, ENSG00000088256|GNA11, ENSG00000128602|SMO, ENSG00000105327|BBC3, ENSG00000126934|MAP2K2, ENSG0…	21	ENSG00000124151|NCOA3, ENSG00000168243|GNG4, ENSG00000102096|PIM2, ENSG00000196914|ARHGEF12, ENSG00000157500|APPL1, ENSG00000181104|F2R, ENSG00000142166|IFNAR1, ENSG00000143924|EML4, ENSG00000145675|PIK3R1, ENSG00000134954|ETS1, ENSG00000127533|F2RL3, ENSG00000115904|SOS1, ENSG00000213281|NRAS, ENSG00000117394|SLC2A1, ENSG00000185920|PTCH1, ENSG00000115415|STAT1, ENSG00000134318|ROCK2, ENSG000001…	131	480	-8.67227
hsa00280	Metabolism	Amino acid metabolism	Valine, leucine and isoleucine degradation	ENSG00000111275|ALDH2, ENSG00000131844|MCCC2, ENSG00000175198|PCCA, ENSG00000083720|OXCT1, ENSG00000072210|ALDH3A2, ENSG00000146085|MMUT, ENSG00000198754|OXCT2, ENSG00000091140|DLD, ENSG00000117054|ACADM, ENSG00000148090|AUH, ENSG00000119711|ALDH6A1, ENSG00000106049|HIBADH, ENSG00000137992|DBT, ENSG00000183044|ABAT, ENSG00000078070|MCCC1, ENSG00000198130|HIBCH, ENSG00000143149|ALDH9A1, ENSG000001…	24	1806	50	9173	0.48	5.82254e-06	****	0.000136073	***	ENSG00000111275|ALDH2	1	ENSG00000131844|MCCC2, ENSG00000175198|PCCA, ENSG00000083720|OXCT1, ENSG00000072210|ALDH3A2, ENSG00000146085|MMUT, ENSG00000198754|OXCT2, ENSG00000091140|DLD, ENSG00000117054|ACADM, ENSG00000148090|AUH, ENSG00000119711|ALDH6A1, ENSG00000106049|HIBADH, ENSG00000137992|DBT, ENSG00000183044|ABAT, ENSG00000078070|MCCC1, ENSG00000198130|HIBCH, ENSG00000143149|ALDH9A1, ENSG00000137124|ALDH1B1, ENSG0000…	23	46	-5.16047
hsa04068	Environmental Information Processing	Signal transduction	FoxO signaling pathway	ENSG00000124762|CDKN1A, ENSG00000103479|RBL2, ENSG00000139112|GABARAPL1, ENSG00000116717|GADD45A, ENSG00000145675|PIK3R1, ENSG00000134057|CCNB1, ENSG00000115904|SOS1, ENSG00000213281|NRAS, ENSG00000101109|STK4, ENSG00000135679|MDM2, ENSG00000126934|MAP2K2, ENSG00000213341|CHUK, ENSG00000051382|PIK3CB, ENSG00000171862|PTEN, ENSG00000187555|USP7, ENSG00000140443|IGF1R, ENSG00000175387|SMAD2, ENSG00…	50	1806	140	9173	0.3571	5.99065e-06	****	0.000136073	***	ENSG00000124762|CDKN1A, ENSG00000139112|GABARAPL1, ENSG00000116717|GADD45A, ENSG00000126934|MAP2K2	4	ENSG00000103479|RBL2, ENSG00000145675|PIK3R1, ENSG00000134057|CCNB1, ENSG00000115904|SOS1, ENSG00000213281|NRAS, ENSG00000101109|STK4, ENSG00000135679|MDM2, ENSG00000213341|CHUK, ENSG00000051382|PIK3CB, ENSG00000171862|PTEN, ENSG00000187555|USP7, ENSG00000140443|IGF1R, ENSG00000175387|SMAD2, ENSG00000150907|FOXO1, ENSG00000050748|MAPK9, ENSG00000107643|MAPK8, ENSG00000117020|AKT3, ENSG00000157764…	46	127	-6.83265
hsa05211	Human Diseases	Cancer: specific types	Renal cell carcinoma	ENSG00000177606|JUN, ENSG00000124762|CDKN1A, ENSG00000145675|PIK3R1, ENSG00000134954|ETS1, ENSG00000115904|SOS1, ENSG00000213281|NRAS, ENSG00000117394|SLC2A1, ENSG00000109458|GAB1, ENSG00000126934|MAP2K2, ENSG00000108094|CUL2, ENSG00000051382|PIK3CB, ENSG00000180370|PAK2, ENSG00000135766|EGLN1, ENSG00000179295|PTPN11, ENSG00000116473|RAP1A, ENSG00000117020|AKT3, ENSG00000157764|BRAF, ENSG00000100…	30	1806	70	9173	0.4286	7.62288e-06	****	0.000152227	***	ENSG00000177606|JUN, ENSG00000124762|CDKN1A, ENSG00000126934|MAP2K2	3	ENSG00000145675|PIK3R1, ENSG00000134954|ETS1, ENSG00000115904|SOS1, ENSG00000213281|NRAS, ENSG00000117394|SLC2A1, ENSG00000109458|GAB1, ENSG00000108094|CUL2, ENSG00000051382|PIK3CB, ENSG00000180370|PAK2, ENSG00000135766|EGLN1, ENSG00000179295|PTPN11, ENSG00000116473|RAP1A, ENSG00000117020|AKT3, ENSG00000157764|BRAF, ENSG00000100485|SOS2, ENSG00000100644|HIF1A, ENSG00000127314|RAP1B, ENSG000001003…	27	68	-5.45705
hsa05215	Human Diseases	Cancer: specific types	Prostate cancer	ENSG00000124762|CDKN1A, ENSG00000096384|HSP90AB1, ENSG00000145675|PIK3R1, ENSG00000115904|SOS1, ENSG00000213281|NRAS, ENSG00000139687|RB1, ENSG00000080824|HSP90AA1, ENSG00000128272|ATF4, ENSG00000135679|MDM2, ENSG00000126934|MAP2K2, ENSG00000182158|CREB3L2, ENSG00000166598|HSP90B1, ENSG00000171791|BCL2, ENSG00000213341|CHUK, ENSG00000051382|PIK3CB, ENSG00000171862|PTEN, ENSG00000140443|IGF1R, ENS…	39	1806	101	9173	0.3861	7.65922e-06	****	0.000152227	***	ENSG00000124762|CDKN1A, ENSG00000096384|HSP90AB1, ENSG00000080824|HSP90AA1, ENSG00000128272|ATF4, ENSG00000126934|MAP2K2	5	ENSG00000145675|PIK3R1, ENSG00000115904|SOS1, ENSG00000213281|NRAS, ENSG00000139687|RB1, ENSG00000135679|MDM2, ENSG00000182158|CREB3L2, ENSG00000166598|HSP90B1, ENSG00000171791|BCL2, ENSG00000213341|CHUK, ENSG00000051382|PIK3CB, ENSG00000171862|PTEN, ENSG00000140443|IGF1R, ENSG00000109320|NFKB1, ENSG00000150907|FOXO1, ENSG00000117020|AKT3, ENSG00000157764|BRAF, ENSG00000148516|ZEB1, ENSG000001004…	34	94	-4.53825
hsa04115	Cellular Processes	Cell growth and death	p53 signaling pathway	ENSG00000124762|CDKN1A, ENSG00000130766|SESN2, ENSG00000116717|GADD45A, ENSG00000149212|SESN3, ENSG00000141682|PMAIP1, ENSG00000134057|CCNB1, ENSG00000135679|MDM2, ENSG00000105327|BBC3, ENSG00000171791|BCL2, ENSG00000171862|PTEN, ENSG00000183765|CHEK2, ENSG00000105810|CDK6, ENSG00000170312|CDK1, ENSG00000113328|CCNG1, ENSG00000198625|MDM4, ENSG00000164305|CASP3, ENSG00000080546|SESN1, ENSG0000004…	31	1806	74	9173	0.4189	9.50379e-06	****	0.000177777	***	ENSG00000124762|CDKN1A, ENSG00000130766|SESN2, ENSG00000116717|GADD45A, ENSG00000141682|PMAIP1, ENSG00000105327|BBC3	5	ENSG00000149212|SESN3, ENSG00000134057|CCNB1, ENSG00000135679|MDM2, ENSG00000171791|BCL2, ENSG00000171862|PTEN, ENSG00000183765|CHEK2, ENSG00000105810|CDK6, ENSG00000170312|CDK1, ENSG00000113328|CCNG1, ENSG00000198625|MDM4, ENSG00000164305|CASP3, ENSG00000080546|SESN1, ENSG00000048392|RRM2B, ENSG00000075218|GTSE1, ENSG00000120868|APAF1, ENSG00000149547|EI24, ENSG00000118971|CCND2, ENSG00000170836…	26	72	-4.00694
hsa04012	Environmental Information Processing	Signal transduction	ErbB signaling pathway	ENSG00000177606|JUN, ENSG00000124762|CDKN1A, ENSG00000113070|HBEGF, ENSG00000197122|SRC, ENSG00000145675|PIK3R1, ENSG00000115904|SOS1, ENSG00000213281|NRAS, ENSG00000126561|STAT5A, ENSG00000109458|GAB1, ENSG00000126934|MAP2K2, ENSG00000051382|PIK3CB, ENSG00000180370|PAK2, ENSG00000050748|MAPK9, ENSG00000107643|MAPK8, ENSG00000117020|AKT3, ENSG00000157764|BRAF, ENSG00000100485|SOS2, ENSG0000011039…	34	1806	86	9173	0.3953	1.60845e-05	****	0.000284159	***	ENSG00000177606|JUN, ENSG00000124762|CDKN1A, ENSG00000113070|HBEGF, ENSG00000197122|SRC, ENSG00000126561|STAT5A, ENSG00000126934|MAP2K2	6	ENSG00000145675|PIK3R1, ENSG00000115904|SOS1, ENSG00000213281|NRAS, ENSG00000109458|GAB1, ENSG00000051382|PIK3CB, ENSG00000180370|PAK2, ENSG00000050748|MAPK9, ENSG00000107643|MAPK8, ENSG00000117020|AKT3, ENSG00000157764|BRAF, ENSG00000100485|SOS2, ENSG00000110395|CBL, ENSG00000154229|PRKCA, ENSG00000136997|MYC, ENSG00000158092|NCK1, ENSG00000082701|GSK3B, ENSG00000145349|CAMK2D, ENSG00000143322|A…	28	83	-3.73198
hsa00510	Metabolism	Glycan biosynthesis and metabolism	N-Glycan biosynthesis	ENSG00000112893|MAN2A1, ENSG00000119523|ALG2, ENSG00000128268|MGAT3, ENSG00000198162|MAN1A2, ENSG00000159063|ALG8, ENSG00000175548|ALG10B, ENSG00000139133|ALG10, ENSG00000111885|MAN1A1, ENSG00000163527|STT3B, ENSG00000129562|DAD1, ENSG00000253710|ALG11, ENSG00000134910|STT3A, ENSG00000152127|MGAT5, ENSG00000168282|MGAT2, ENSG00000086848|ALG9, ENSG00000118705|RPN2, ENSG00000033170|FUT8, ENSG000000…	24	1806	53	9173	0.4528	2.01963e-05	****	0.000338022	***	ENSG00000128268|MGAT3	1	ENSG00000112893|MAN2A1, ENSG00000119523|ALG2, ENSG00000198162|MAN1A2, ENSG00000159063|ALG8, ENSG00000175548|ALG10B, ENSG00000139133|ALG10, ENSG00000111885|MAN1A1, ENSG00000163527|STT3B, ENSG00000129562|DAD1, ENSG00000253710|ALG11, ENSG00000134910|STT3A, ENSG00000152127|MGAT5, ENSG00000168282|MGAT2, ENSG00000086848|ALG9, ENSG00000118705|RPN2, ENSG00000033170|FUT8, ENSG00000073849|ST6GAL1, ENSG0000…	23	49	-4.42857
hsa04662	Organismal Systems	Immune system	B cell receptor signaling pathway	ENSG00000177606|JUN, ENSG00000101096|NFATC2, ENSG00000145675|PIK3R1, ENSG00000115904|SOS1, ENSG00000213281|NRAS, ENSG00000111679|PTPN6, ENSG00000126934|MAP2K2, ENSG00000213341|CHUK, ENSG00000155629|PIK3AP1, ENSG00000051382|PIK3CB, ENSG00000107758|PPP3CB, ENSG00000109320|NFKB1, ENSG00000128340|RAC2, ENSG00000117020|AKT3, ENSG00000100485|SOS2, ENSG00000120910|PPP3CC, ENSG00000082701|GSK3B, ENSG0000…	31	1806	78	9173	0.3974	3.33163e-05	****	0.00052973	***	ENSG00000177606|JUN, ENSG00000126934|MAP2K2	2	ENSG00000101096|NFATC2, ENSG00000145675|PIK3R1, ENSG00000115904|SOS1, ENSG00000213281|NRAS, ENSG00000111679|PTPN6, ENSG00000213341|CHUK, ENSG00000155629|PIK3AP1, ENSG00000051382|PIK3CB, ENSG00000107758|PPP3CB, ENSG00000109320|NFKB1, ENSG00000128340|RAC2, ENSG00000117020|AKT3, ENSG00000100485|SOS2, ENSG00000120910|PPP3CC, ENSG00000082701|GSK3B, ENSG00000072736|NFATC3, ENSG00000141968|VAV1, ENSG000…	29	70	-5.97614
hsa05212	Human Diseases	Cancer: specific types	Pancreatic cancer	ENSG00000124762|CDKN1A, ENSG00000116717|GADD45A, ENSG00000145675|PIK3R1, ENSG00000115415|STAT1, ENSG00000139687|RB1, ENSG00000213341|CHUK, ENSG00000051382|PIK3CB, ENSG00000109320|NFKB1, ENSG00000105810|CDK6, ENSG00000139618|BRCA2, ENSG00000175387|SMAD2, ENSG00000050748|MAPK9, ENSG00000107643|MAPK8, ENSG00000128340|RAC2, ENSG00000117020|AKT3, ENSG00000157764|BRAF, ENSG00000162434|JAK1, ENSG0000011…	30	1806	77	9173	0.3896	6.89567e-05	****	0.00101431	**	ENSG00000124762|CDKN1A, ENSG00000116717|GADD45A	2	ENSG00000145675|PIK3R1, ENSG00000115415|STAT1, ENSG00000139687|RB1, ENSG00000213341|CHUK, ENSG00000051382|PIK3CB, ENSG00000109320|NFKB1, ENSG00000105810|CDK6, ENSG00000139618|BRCA2, ENSG00000175387|SMAD2, ENSG00000050748|MAPK9, ENSG00000107643|MAPK8, ENSG00000128340|RAC2, ENSG00000117020|AKT3, ENSG00000157764|BRAF, ENSG00000162434|JAK1, ENSG00000112242|E2F3, ENSG00000108443|RPS6KB1, ENSG000001987…	28	75	-5.7735
hsa00640	Metabolism	Carbohydrate metabolism	Propanoate metabolism	ENSG00000131069|ACSS2, ENSG00000175198|PCCA, ENSG00000134333|LDHA, ENSG00000172340|SUCLG2, ENSG00000146085|MMUT, ENSG00000091140|DLD, ENSG00000117054|ACADM, ENSG00000119711|ALDH6A1, ENSG00000137992|DBT, ENSG00000136143|SUCLA2, ENSG00000183044|ABAT, ENSG00000154930|ACSS1, ENSG00000093144|ECHDC1, ENSG00000198130|HIBCH, ENSG00000075239|ACAT1, ENSG00000278540|ACACA, ENSG00000120437|ACAT2	17	1806	34	9173	0.5	7.01724e-05	****	0.00101431	**	ENSG00000131069|ACSS2	1	ENSG00000175198|PCCA, ENSG00000134333|LDHA, ENSG00000172340|SUCLG2, ENSG00000146085|MMUT, ENSG00000091140|DLD, ENSG00000117054|ACADM, ENSG00000119711|ALDH6A1, ENSG00000137992|DBT, ENSG00000136143|SUCLA2, ENSG00000183044|ABAT, ENSG00000154930|ACSS1, ENSG00000093144|ECHDC1, ENSG00000198130|HIBCH, ENSG00000075239|ACAT1, ENSG00000278540|ACACA, ENSG00000120437|ACAT2	16	32	-4.41942
hsa04150	Environmental Information Processing	Signal transduction	mTOR signaling pathway	ENSG00000130766|SESN2, ENSG00000085415|SEH1L, ENSG00000067182|TNFRSF1A, ENSG00000145675|PIK3R1, ENSG00000115904|SOS1, ENSG00000213281|NRAS, ENSG00000177169|ULK1, ENSG00000168003|SLC3A2, ENSG00000155792|DEPTOR, ENSG00000126934|MAP2K2, ENSG00000213341|CHUK, ENSG00000164654|MIOS, ENSG00000051382|PIK3CB, ENSG00000082146|STRADB, ENSG00000171862|PTEN, ENSG00000151247|EIF4E, ENSG00000140443|IGF1R, ENSG0…	55	1806	175	9173	0.3143	0.000132862	***	0.00182744	**	ENSG00000130766|SESN2, ENSG00000067182|TNFRSF1A, ENSG00000177169|ULK1, ENSG00000168003|SLC3A2, ENSG00000126934|MAP2K2	5	ENSG00000085415|SEH1L, ENSG00000145675|PIK3R1, ENSG00000115904|SOS1, ENSG00000213281|NRAS, ENSG00000155792|DEPTOR, ENSG00000213341|CHUK, ENSG00000164654|MIOS, ENSG00000051382|PIK3CB, ENSG00000082146|STRADB, ENSG00000171862|PTEN, ENSG00000151247|EIF4E, ENSG00000140443|IGF1R, ENSG00000130779|CLIP1, ENSG00000217128|FNIP1, ENSG00000117020|AKT3, ENSG00000157764|BRAF, ENSG00000100485|SOS2, ENSG00000132…	50	148	-6.08276
hsa04919	Organismal Systems	Endocrine system	Thyroid hormone signaling pathway	ENSG00000124151|NCOA3, ENSG00000197122|SRC, ENSG00000145675|PIK3R1, ENSG00000067057|PFKP, ENSG00000213281|NRAS, ENSG00000117394|SLC2A1, ENSG00000169375|SIN3A, ENSG00000136111|TBC1D4, ENSG00000115415|STAT1, ENSG00000180182|MED14, ENSG00000135679|MDM2, ENSG00000126934|MAP2K2, ENSG00000084676|NCOA1, ENSG00000051382|PIK3CB, ENSG00000112394|SLC16A10, ENSG00000108510|MED13, ENSG00000123836|PFKFB2, ENSG…	44	1806	132	9173	0.3333	0.000139608	***	0.00182744	**	ENSG00000197122|SRC, ENSG00000126934|MAP2K2	2	ENSG00000124151|NCOA3, ENSG00000145675|PIK3R1, ENSG00000067057|PFKP, ENSG00000213281|NRAS, ENSG00000117394|SLC2A1, ENSG00000169375|SIN3A, ENSG00000136111|TBC1D4, ENSG00000115415|STAT1, ENSG00000180182|MED14, ENSG00000135679|MDM2, ENSG00000084676|NCOA1, ENSG00000051382|PIK3CB, ENSG00000112394|SLC16A10, ENSG00000108510|MED13, ENSG00000123836|PFKFB2, ENSG00000140396|NCOA2, ENSG00000141027|NCOR1, ENS…	42	110	-5.53008
hsa04660	Organismal Systems	Immune system	T cell receptor signaling pathway	ENSG00000177606|JUN, ENSG00000006062|MAP3K14, ENSG00000101096|NFATC2, ENSG00000145675|PIK3R1, ENSG00000115904|SOS1, ENSG00000213281|NRAS, ENSG00000111679|PTPN6, ENSG00000075711|DLG1, ENSG00000126934|MAP2K2, ENSG00000213341|CHUK, ENSG00000051382|PIK3CB, ENSG00000180370|PAK2, ENSG00000135341|MAP3K7, ENSG00000043462|LCP2, ENSG00000107758|PPP3CB, ENSG00000081237|PTPRC, ENSG00000109320|NFKB1, ENSG0000…	39	1806	113	9173	0.3451	0.000143667	***	0.00182744	**	ENSG00000177606|JUN, ENSG00000006062|MAP3K14, ENSG00000126934|MAP2K2	3	ENSG00000101096|NFATC2, ENSG00000145675|PIK3R1, ENSG00000115904|SOS1, ENSG00000213281|NRAS, ENSG00000111679|PTPN6, ENSG00000075711|DLG1, ENSG00000213341|CHUK, ENSG00000051382|PIK3CB, ENSG00000180370|PAK2, ENSG00000135341|MAP3K7, ENSG00000043462|LCP2, ENSG00000107758|PPP3CB, ENSG00000081237|PTPRC, ENSG00000109320|NFKB1, ENSG00000050748|MAPK9, ENSG00000117020|AKT3, ENSG00000100485|SOS2, ENSG0000012…	36	93	-5.28845
hsa04625	Organismal Systems	Immune system	C-type lectin receptor signaling pathway	ENSG00000177606|JUN, ENSG00000006062|MAP3K14, ENSG00000196914|ARHGEF12, ENSG00000197122|SRC, ENSG00000101096|NFATC2, ENSG00000145675|PIK3R1, ENSG00000213281|NRAS, ENSG00000115415|STAT1, ENSG00000135679|MDM2, ENSG00000213341|CHUK, ENSG00000051382|PIK3CB, ENSG00000143933|CALM2, ENSG00000107758|PPP3CB, ENSG00000109320|NFKB1, ENSG00000179295|PTPN11, ENSG00000050748|MAPK9, ENSG00000107643|MAPK8, ENSG0…	40	1806	117	9173	0.3419	0.000149906	***	0.00183346	**	ENSG00000177606|JUN, ENSG00000006062|MAP3K14, ENSG00000197122|SRC	3	ENSG00000196914|ARHGEF12, ENSG00000101096|NFATC2, ENSG00000145675|PIK3R1, ENSG00000213281|NRAS, ENSG00000115415|STAT1, ENSG00000135679|MDM2, ENSG00000213341|CHUK, ENSG00000051382|PIK3CB, ENSG00000143933|CALM2, ENSG00000107758|PPP3CB, ENSG00000109320|NFKB1, ENSG00000179295|PTPN11, ENSG00000050748|MAPK9, ENSG00000107643|MAPK8, ENSG00000117020|AKT3, ENSG00000130592|LSP1, ENSG00000198668|CALM1, ENSG0…	37	94	-5.77596
hsa04010	Environmental Information Processing	Signal transduction	MAPK signaling pathway	ENSG00000173110|HSPA6, ENSG00000204389|HSPA1A, ENSG00000204388|HSPA1B, ENSG00000064300|NGFR, ENSG00000177606|JUN, ENSG00000184545|DUSP8, ENSG00000106211|HSPB1, ENSG00000120129|DUSP1, ENSG00000119630|PGF, ENSG00000175197|DDIT3, ENSG00000006062|MAP3K14, ENSG00000130829|DUSP9, ENSG00000109971|HSPA8, ENSG00000116717|GADD45A, ENSG00000197442|MAP3K5, ENSG00000123358|NR4A1, ENSG00000121653|MAPK8IP1, ENS…	92	1806	332	9173	0.2771	0.000202803	***	0.00238857	**	ENSG00000173110|HSPA6, ENSG00000204389|HSPA1A, ENSG00000204388|HSPA1B, ENSG00000064300|NGFR, ENSG00000177606|JUN, ENSG00000184545|DUSP8, ENSG00000106211|HSPB1, ENSG00000120129|DUSP1, ENSG00000119630|PGF, ENSG00000175197|DDIT3, ENSG00000006062|MAP3K14, ENSG00000130829|DUSP9, ENSG00000109971|HSPA8, ENSG00000116717|GADD45A, ENSG00000123358|NR4A1, ENSG00000121653|MAPK8IP1, ENSG00000130522|JUND, ENSG0…	23	ENSG00000197442|MAP3K5, ENSG00000117632|STMN1, ENSG00000115904|SOS1, ENSG00000213281|NRAS, ENSG00000095015|MAP3K1, ENSG00000158711|ELK4, ENSG00000081189|MEF2C, ENSG00000101109|STK4, ENSG00000116711|PLA2G4A, ENSG00000160551|TAOK1, ENSG00000109756|RAPGEF2, ENSG00000100784|RPS6KA5, ENSG00000213341|CHUK, ENSG00000180370|PAK2, ENSG00000135341|MAP3K7, ENSG00000085511|MAP3K4, ENSG00000107758|PPP3CB, ENS…	69	274	-5.37669
hsa04914	Organismal Systems	Endocrine system	Progesterone-mediated oocyte maturation	ENSG00000169679|BUB1, ENSG00000087586|AURKA, ENSG00000096384|HSP90AB1, ENSG00000129055|ANAPC13, ENSG00000145675|PIK3R1, ENSG00000134057|CCNB1, ENSG00000053900|ANAPC4, ENSG00000145386|CCNA2, ENSG00000080824|HSP90AA1, ENSG00000051382|PIK3CB, ENSG00000130177|CDC16, ENSG00000140443|IGF1R, ENSG00000173175|ADCY5, ENSG00000170312|CDK1, ENSG00000004897|CDC27, ENSG00000050748|MAPK9, ENSG00000107643|MAPK8,…	36	1806	104	9173	0.3462	0.000238622	***	0.00271006	**	ENSG00000096384|HSP90AB1, ENSG00000080824|HSP90AA1, ENSG00000173175|ADCY5	3	ENSG00000169679|BUB1, ENSG00000087586|AURKA, ENSG00000129055|ANAPC13, ENSG00000145675|PIK3R1, ENSG00000134057|CCNB1, ENSG00000053900|ANAPC4, ENSG00000145386|CCNA2, ENSG00000051382|PIK3CB, ENSG00000130177|CDC16, ENSG00000140443|IGF1R, ENSG00000170312|CDK1, ENSG00000004897|CDC27, ENSG00000050748|MAPK9, ENSG00000107643|MAPK8, ENSG00000117020|AKT3, ENSG00000157764|BRAF, ENSG00000153107|ANAPC1, ENSG00…	33	91	-6.18488
hsa04910	Organismal Systems	Endocrine system	Insulin signaling pathway	ENSG00000159399|HK2, ENSG00000184557|SOCS3, ENSG00000102893|PHKB, ENSG00000145675|PIK3R1, ENSG00000115904|SOS1, ENSG00000213281|NRAS, ENSG00000072310|SREBF1, ENSG00000126934|MAP2K2, ENSG00000051382|PIK3CB, ENSG00000143933|CALM2, ENSG00000151247|EIF4E, ENSG00000150907|FOXO1, ENSG00000050748|MAPK9, ENSG00000107643|MAPK8, ENSG00000163558|PRKCI, ENSG00000117020|AKT3, ENSG00000157764|BRAF, ENSG0000016…	49	1806	155	9173	0.3161	0.000258827	***	0.00283817	**	ENSG00000184557|SOCS3, ENSG00000072310|SREBF1, ENSG00000126934|MAP2K2	3	ENSG00000159399|HK2, ENSG00000102893|PHKB, ENSG00000145675|PIK3R1, ENSG00000115904|SOS1, ENSG00000213281|NRAS, ENSG00000051382|PIK3CB, ENSG00000143933|CALM2, ENSG00000151247|EIF4E, ENSG00000150907|FOXO1, ENSG00000050748|MAPK9, ENSG00000107643|MAPK8, ENSG00000163558|PRKCI, ENSG00000117020|AKT3, ENSG00000157764|BRAF, ENSG00000160999|SH2B2, ENSG00000198668|CALM1, ENSG00000100485|SOS2, ENSG0000013235…	46	126	-7.66149
hsa03015	Genetic Information Processing	Translation	mRNA surveillance pathway	ENSG00000135097|MSI1, ENSG00000153944|MSI2, ENSG00000157106|SMG1, ENSG00000165934|CPSF2, ENSG00000068971|PPP2R5B, ENSG00000136937|NCBP1, ENSG00000165494|PCF11, ENSG00000151461|UPF2, ENSG00000101138|CSTF1, ENSG00000090060|PAPOLA, ENSG00000103342|GSPT1, ENSG00000078304|PPP2R5C, ENSG00000066027|PPP2R5A, ENSG00000176102|CSTF3, ENSG00000111880|RNGTT, ENSG00000154001|PPP2R5E, ENSG00000213639|PPP1CB, EN…	35	1806	101	9173	0.3465	0.000282648	***	0.00295345	**	ENSG00000135097|MSI1, ENSG00000068971|PPP2R5B	2	ENSG00000153944|MSI2, ENSG00000157106|SMG1, ENSG00000165934|CPSF2, ENSG00000136937|NCBP1, ENSG00000165494|PCF11, ENSG00000151461|UPF2, ENSG00000101138|CSTF1, ENSG00000090060|PAPOLA, ENSG00000103342|GSPT1, ENSG00000078304|PPP2R5C, ENSG00000066027|PPP2R5A, ENSG00000176102|CSTF3, ENSG00000111880|RNGTT, ENSG00000154001|PPP2R5E, ENSG00000213639|PPP1CB, ENSG00000100941|PNN, ENSG00000111605|CPSF6, ENSG0…	33	84	-5.34634
hsa05214	Human Diseases	Cancer: specific types	Glioma	ENSG00000124762|CDKN1A, ENSG00000116717|GADD45A, ENSG00000145675|PIK3R1, ENSG00000115904|SOS1, ENSG00000213281|NRAS, ENSG00000139687|RB1, ENSG00000135679|MDM2, ENSG00000126934|MAP2K2, ENSG00000051382|PIK3CB, ENSG00000143933|CALM2, ENSG00000171862|PTEN, ENSG00000140443|IGF1R, ENSG00000105810|CDK6, ENSG00000183049|CAMK1D, ENSG00000117020|AKT3, ENSG00000157764|BRAF, ENSG00000198668|CALM1, ENSG000001…	29	1806	79	9173	0.3671	0.000305432	***	0.00295345	**	ENSG00000124762|CDKN1A, ENSG00000116717|GADD45A, ENSG00000126934|MAP2K2	3	ENSG00000145675|PIK3R1, ENSG00000115904|SOS1, ENSG00000213281|NRAS, ENSG00000139687|RB1, ENSG00000135679|MDM2, ENSG00000051382|PIK3CB, ENSG00000143933|CALM2, ENSG00000171862|PTEN, ENSG00000140443|IGF1R, ENSG00000105810|CDK6, ENSG00000183049|CAMK1D, ENSG00000117020|AKT3, ENSG00000157764|BRAF, ENSG00000198668|CALM1, ENSG00000100485|SOS2, ENSG00000112242|E2F3, ENSG00000154229|PRKCA, ENSG00000145349|…	26	71	-3.91638
hsa05162	Human Diseases	Infectious disease: viral	Measles	ENSG00000173110|HSPA6, ENSG00000204389|HSPA1A, ENSG00000204388|HSPA1B, ENSG00000177606|JUN, ENSG00000109971|HSPA8, ENSG00000185507|IRF7, ENSG00000118503|TNFAIP3, ENSG00000142166|IFNAR1, ENSG00000145675|PIK3R1, ENSG00000126561|STAT5A, ENSG00000115415|STAT1, ENSG00000070770|CSNK2A2, ENSG00000159110|IFNAR2, ENSG00000105327|BBC3, ENSG00000171791|BCL2, ENSG00000213341|CHUK, ENSG00000128829|EIF2AK4, EN…	50	1806	160	9173	0.3125	0.00030649	***	0.00295345	**	ENSG00000173110|HSPA6, ENSG00000204389|HSPA1A, ENSG00000204388|HSPA1B, ENSG00000177606|JUN, ENSG00000109971|HSPA8, ENSG00000185507|IRF7, ENSG00000126561|STAT5A, ENSG00000070770|CSNK2A2, ENSG00000105327|BBC3	9	ENSG00000118503|TNFAIP3, ENSG00000142166|IFNAR1, ENSG00000145675|PIK3R1, ENSG00000115415|STAT1, ENSG00000159110|IFNAR2, ENSG00000171791|BCL2, ENSG00000213341|CHUK, ENSG00000128829|EIF2AK4, ENSG00000051382|PIK3CB, ENSG00000135341|MAP3K7, ENSG00000109320|NFKB1, ENSG00000105810|CDK6, ENSG00000050748|MAPK9, ENSG00000147168|IL2RG, ENSG00000107643|MAPK8, ENSG00000164305|CASP3, ENSG00000136869|TLR4, ENS…	41	121	-5.54545
hsa04921	Organismal Systems	Endocrine system	Oxytocin signaling pathway	ENSG00000177606|JUN, ENSG00000124762|CDKN1A, ENSG00000101335|MYL9, ENSG00000197122|SRC, ENSG00000101096|NFATC2, ENSG00000213281|NRAS, ENSG00000164116|GUCY1A1, ENSG00000134318|ROCK2, ENSG00000167658|EEF2, ENSG00000081189|MEF2C, ENSG00000116711|PLA2G4A, ENSG00000126934|MAP2K2, ENSG00000196218|RYR1, ENSG00000004468|CD38, ENSG00000061918|GUCY1B1, ENSG00000143933|CALM2, ENSG00000107758|PPP3CB, ENSG000…	50	1806	160	9173	0.3125	0.00030649	***	0.00295345	**	ENSG00000177606|JUN, ENSG00000124762|CDKN1A, ENSG00000101335|MYL9, ENSG00000197122|SRC, ENSG00000167658|EEF2, ENSG00000126934|MAP2K2, ENSG00000173175|ADCY5	7	ENSG00000101096|NFATC2, ENSG00000213281|NRAS, ENSG00000164116|GUCY1A1, ENSG00000134318|ROCK2, ENSG00000081189|MEF2C, ENSG00000116711|PLA2G4A, ENSG00000196218|RYR1, ENSG00000004468|CD38, ENSG00000061918|GUCY1B1, ENSG00000143933|CALM2, ENSG00000107758|PPP3CB, ENSG00000058272|PPP1R12A, ENSG00000183049|CAMK1D, ENSG00000067900|ROCK1, ENSG00000198668|CALM1, ENSG00000132356|PRKAA1, ENSG00000150995|ITPR1…	43	141	-5.05291
hsa04210	Cellular Processes	Cell growth and death	Apoptosis	ENSG00000177606|JUN, ENSG00000175197|DDIT3, ENSG00000006062|MAP3K14, ENSG00000116717|GADD45A, ENSG00000197442|MAP3K5, ENSG00000067182|TNFRSF1A, ENSG00000145675|PIK3R1, ENSG00000141682|PMAIP1, ENSG00000213281|NRAS, ENSG00000256043|CTSO, ENSG00000128272|ATF4, ENSG00000110330|BIRC2, ENSG00000105327|BBC3, ENSG00000126934|MAP2K2, ENSG00000171791|BCL2, ENSG00000165806|CASP7, ENSG00000213341|CHUK, ENSG0…	48	1806	153	9173	0.3137	0.000362586	***	0.00339125	**	ENSG00000177606|JUN, ENSG00000175197|DDIT3, ENSG00000006062|MAP3K14, ENSG00000116717|GADD45A, ENSG00000067182|TNFRSF1A, ENSG00000141682|PMAIP1, ENSG00000128272|ATF4, ENSG00000105327|BBC3, ENSG00000126934|MAP2K2, ENSG00000165806|CASP7, ENSG00000135116|HRK	11	ENSG00000197442|MAP3K5, ENSG00000145675|PIK3R1, ENSG00000213281|NRAS, ENSG00000256043|CTSO, ENSG00000110330|BIRC2, ENSG00000171791|BCL2, ENSG00000213341|CHUK, ENSG00000051382|PIK3CB, ENSG00000102699|PARP4, ENSG00000109320|NFKB1, ENSG00000050748|MAPK9, ENSG00000107643|MAPK8, ENSG00000003402|CFLAR, ENSG00000164305|CASP3, ENSG00000117020|AKT3, ENSG00000150995|ITPR1, ENSG00000120868|APAF1, ENSG000001…	37	132	-4.09082
hsa05225	Human Diseases	Cancer: specific types	Hepatocellular carcinoma	ENSG00000124762|CDKN1A, ENSG00000100292|HMOX1, ENSG00000116717|GADD45A, ENSG00000205683|DPF3, ENSG00000145675|PIK3R1, ENSG00000115904|SOS1, ENSG00000213281|NRAS, ENSG00000139687|RB1, ENSG00000109458|GAB1, ENSG00000126934|MAP2K2, ENSG00000082014|SMARCD3, ENSG00000163939|PBRM1, ENSG00000051382|PIK3CB, ENSG00000171862|PTEN, ENSG00000136518|ACTL6A, ENSG00000189079|ARID2, ENSG00000173473|SMARCC1, ENSG…	54	1806	178	9173	0.3034	0.000409882	***	0.00372407	**	ENSG00000124762|CDKN1A, ENSG00000100292|HMOX1, ENSG00000116717|GADD45A, ENSG00000126934|MAP2K2, ENSG00000082014|SMARCD3	5	ENSG00000205683|DPF3, ENSG00000145675|PIK3R1, ENSG00000115904|SOS1, ENSG00000213281|NRAS, ENSG00000139687|RB1, ENSG00000109458|GAB1, ENSG00000163939|PBRM1, ENSG00000051382|PIK3CB, ENSG00000171862|PTEN, ENSG00000136518|ACTL6A, ENSG00000189079|ARID2, ENSG00000173473|SMARCC1, ENSG00000140443|IGF1R, ENSG00000080503|SMARCA2, ENSG00000105810|CDK6, ENSG00000175387|SMAD2, ENSG00000049618|ARID1B, ENSG0000…	49	159	-6.42372
hsa04137	Cellular Processes	Transport and catabolism	Mitophagy - animal	ENSG00000177606|JUN, ENSG00000161011|SQSTM1, ENSG00000170315|UBB, ENSG00000139112|GABARAPL1, ENSG00000197122|SRC, ENSG00000213281|NRAS, ENSG00000171109|MFN1, ENSG00000177169|ULK1, ENSG00000128272|ATF4, ENSG00000070770|CSNK2A2, ENSG00000104765|BNIP3L, ENSG00000126858|RHOT1, ENSG00000185591|SP1, ENSG00000181652|ATG9B, ENSG00000187098|MITF, ENSG00000050748|MAPK9, ENSG00000107643|MAPK8, ENSG000001356…	27	1806	73	9173	0.3699	0.000423583	***	0.00374165	**	ENSG00000177606|JUN, ENSG00000161011|SQSTM1, ENSG00000170315|UBB, ENSG00000139112|GABARAPL1, ENSG00000197122|SRC, ENSG00000177169|ULK1, ENSG00000128272|ATF4, ENSG00000070770|CSNK2A2, ENSG00000181652|ATG9B	9	ENSG00000213281|NRAS, ENSG00000171109|MFN1, ENSG00000104765|BNIP3L, ENSG00000126858|RHOT1, ENSG00000185591|SP1, ENSG00000187098|MITF, ENSG00000050748|MAPK9, ENSG00000107643|MAPK8, ENSG00000135655|USP15, ENSG00000057663|ATG5, ENSG00000138592|USP8, ENSG00000100644|HIF1A, ENSG00000118689|FOXO3, ENSG00000106052|TAX1BP1, ENSG00000188554|NBR1, ENSG00000183735|TBK1, ENSG00000133703|KRAS, ENSG00000123240…	18	64	-2.75
hsa04810	Cellular Processes	Cell motility	Regulation of actin cytoskeleton	ENSG00000161638|ITGA5, ENSG00000115414|FN1, ENSG00000101335|MYL9, ENSG00000196914|ARHGEF12, ENSG00000181104|F2R, ENSG00000132470|ITGB4, ENSG00000145703|IQGAP2, ENSG00000102302|FGD1, ENSG00000133026|MYH10, ENSG00000197122|SRC, ENSG00000145675|PIK3R1, ENSG00000115904|SOS1, ENSG00000213281|NRAS, ENSG00000134318|ROCK2, ENSG00000205542|TMSB4X, ENSG00000126934|MAP2K2, ENSG00000115232|ITGA4, ENSG0000005…	64	1806	220	9173	0.2909	0.000456014	***	0.00390396	**	ENSG00000161638|ITGA5, ENSG00000115414|FN1, ENSG00000101335|MYL9, ENSG00000132470|ITGB4, ENSG00000102302|FGD1, ENSG00000197122|SRC, ENSG00000126934|MAP2K2, ENSG00000135424|ITGA7	8	ENSG00000196914|ARHGEF12, ENSG00000181104|F2R, ENSG00000145703|IQGAP2, ENSG00000133026|MYH10, ENSG00000145675|PIK3R1, ENSG00000115904|SOS1, ENSG00000213281|NRAS, ENSG00000134318|ROCK2, ENSG00000205542|TMSB4X, ENSG00000115232|ITGA4, ENSG00000051382|PIK3CB, ENSG00000180370|PAK2, ENSG00000182957|SPATA13, ENSG00000120063|GNA13, ENSG00000140575|IQGAP1, ENSG00000058272|PPP1R12A, ENSG00000123338|NCKAP1L…	56	198	-6.32495
hsa05205	Human Diseases	Cancer: overview	Proteoglycans in cancer	ENSG00000124762|CDKN1A, ENSG00000161638|ITGA5, ENSG00000105974|CAV1, ENSG00000115414|FN1, ENSG00000196914|ARHGEF12, ENSG00000113070|HBEGF, ENSG00000197122|SRC, ENSG00000011422|PLAUR, ENSG00000145675|PIK3R1, ENSG00000115884|SDC1, ENSG00000115904|SOS1, ENSG00000213281|NRAS, ENSG00000185920|PTCH1, ENSG00000111679|PTPN6, ENSG00000134318|ROCK2, ENSG00000109458|GAB1, ENSG00000124145|SDC4, ENSG000001356…	63	1806	216	9173	0.2917	0.000466511	***	0.00390396	**	ENSG00000124762|CDKN1A, ENSG00000161638|ITGA5, ENSG00000115414|FN1, ENSG00000113070|HBEGF, ENSG00000197122|SRC, ENSG00000011422|PLAUR, ENSG00000124145|SDC4, ENSG00000128602|SMO, ENSG00000126934|MAP2K2, ENSG00000063660|GPC1	10	ENSG00000105974|CAV1, ENSG00000196914|ARHGEF12, ENSG00000145675|PIK3R1, ENSG00000115884|SDC1, ENSG00000115904|SOS1, ENSG00000213281|NRAS, ENSG00000185920|PTCH1, ENSG00000111679|PTPN6, ENSG00000134318|ROCK2, ENSG00000109458|GAB1, ENSG00000135679|MDM2, ENSG00000051382|PIK3CB, ENSG00000140575|IQGAP1, ENSG00000140443|IGF1R, ENSG00000179295|PTPN11, ENSG00000175387|SMAD2, ENSG00000058272|PPP1R12A, ENSG…	53	191	-5.42681
hsa05160	Human Diseases	Infectious disease: viral	Hepatitis C	ENSG00000124762|CDKN1A, ENSG00000130164|LDLR, ENSG00000184557|SOCS3, ENSG00000185507|IRF7, ENSG00000142166|IFNAR1, ENSG00000067182|TNFRSF1A, ENSG00000145675|PIK3R1, ENSG00000115904|SOS1, ENSG00000213281|NRAS, ENSG00000115415|STAT1, ENSG00000139687|RB1, ENSG00000159110|IFNAR2, ENSG00000126934|MAP2K2, ENSG00000165215|CLDN3, ENSG00000213341|CHUK, ENSG00000128829|EIF2AK4, ENSG00000051382|PIK3CB, ENSG…	52	1806	171	9173	0.3041	0.000488456	***	0.0039828	**	ENSG00000124762|CDKN1A, ENSG00000130164|LDLR, ENSG00000184557|SOCS3, ENSG00000185507|IRF7, ENSG00000067182|TNFRSF1A, ENSG00000126934|MAP2K2, ENSG00000165215|CLDN3	7	ENSG00000142166|IFNAR1, ENSG00000145675|PIK3R1, ENSG00000115904|SOS1, ENSG00000213281|NRAS, ENSG00000115415|STAT1, ENSG00000139687|RB1, ENSG00000159110|IFNAR2, ENSG00000213341|CHUK, ENSG00000128829|EIF2AK4, ENSG00000051382|PIK3CB, ENSG00000109320|NFKB1, ENSG00000105810|CDK6, ENSG00000164924|YWHAZ, ENSG00000003402|CFLAR, ENSG00000164305|CASP3, ENSG00000186951|PPARA, ENSG00000111335|OAS2, ENSG00000…	45	133	-5.98306
hsa03460	Genetic Information Processing	Replication and repair	Fanconi anemia pathway	ENSG00000172732|MUS81, ENSG00000012048|BRCA1, ENSG00000175643|RMI2, ENSG00000139618|BRCA2, ENSG00000198690|FAN1, ENSG00000178966|RMI1, ENSG00000183161|FANCF, ENSG00000140525|FANCI, ENSG00000144554|FANCD2, ENSG00000170734|POLH, ENSG00000122512|PMS2, ENSG00000114742|WDR48, ENSG00000197299|BLM, ENSG00000162607|USP1, ENSG00000115392|FANCL, ENSG00000106399|RPA3, ENSG00000135945|REV1, ENSG00000175279|C…	22	1806	56	9173	0.3929	0.000543685	***	0.00421735	**	ENSG00000172732|MUS81	1	ENSG00000012048|BRCA1, ENSG00000175643|RMI2, ENSG00000139618|BRCA2, ENSG00000198690|FAN1, ENSG00000178966|RMI1, ENSG00000183161|FANCF, ENSG00000140525|FANCI, ENSG00000144554|FANCD2, ENSG00000170734|POLH, ENSG00000122512|PMS2, ENSG00000114742|WDR48, ENSG00000197299|BLM, ENSG00000162607|USP1, ENSG00000115392|FANCL, ENSG00000106399|RPA3, ENSG00000135945|REV1, ENSG00000175279|CENPS, ENSG00000108384|R…	21	53	-5.08234
hsa05223	Human Diseases	Cancer: specific types	Non-small cell lung cancer	ENSG00000124762|CDKN1A, ENSG00000116717|GADD45A, ENSG00000068028|RASSF1, ENSG00000143924|EML4, ENSG00000145675|PIK3R1, ENSG00000115904|SOS1, ENSG00000213281|NRAS, ENSG00000126561|STAT5A, ENSG00000139687|RB1, ENSG00000101109|STK4, ENSG00000266094|RASSF5, ENSG00000126934|MAP2K2, ENSG00000051382|PIK3CB, ENSG00000105810|CDK6, ENSG00000117020|AKT3, ENSG00000157764|BRAF, ENSG00000100485|SOS2, ENSG00000…	27	1806	74	9173	0.3649	0.000543746	***	0.00421735	**	ENSG00000124762|CDKN1A, ENSG00000116717|GADD45A, ENSG00000068028|RASSF1, ENSG00000126561|STAT5A, ENSG00000126934|MAP2K2	5	ENSG00000143924|EML4, ENSG00000145675|PIK3R1, ENSG00000115904|SOS1, ENSG00000213281|NRAS, ENSG00000139687|RB1, ENSG00000101109|STK4, ENSG00000266094|RASSF5, ENSG00000051382|PIK3CB, ENSG00000105810|CDK6, ENSG00000117020|AKT3, ENSG00000157764|BRAF, ENSG00000100485|SOS2, ENSG00000112242|E2F3, ENSG00000154229|PRKCA, ENSG00000118689|FOXO3, ENSG00000100030|MAPK1, ENSG00000140992|PDPK1, ENSG00000121879|…	22	64	-3.875
hsa01521	Human Diseases	Drug resistance: antineoplastic	EGFR tyrosine kinase inhibitor resistance	ENSG00000197122|SRC, ENSG00000145675|PIK3R1, ENSG00000115904|SOS1, ENSG00000213281|NRAS, ENSG00000109458|GAB1, ENSG00000126934|MAP2K2, ENSG00000171791|BCL2, ENSG00000051382|PIK3CB, ENSG00000171862|PTEN, ENSG00000151247|EIF4E, ENSG00000140443|IGF1R, ENSG00000196712|NF1, ENSG00000068078|FGFR3, ENSG00000117020|AKT3, ENSG00000157764|BRAF, ENSG00000100485|SOS2, ENSG00000162434|JAK1, ENSG00000154229|PR…	29	1806	82	9173	0.3537	0.00062481	***	0.0047307	**	ENSG00000197122|SRC, ENSG00000126934|MAP2K2	2	ENSG00000145675|PIK3R1, ENSG00000115904|SOS1, ENSG00000213281|NRAS, ENSG00000109458|GAB1, ENSG00000171791|BCL2, ENSG00000051382|PIK3CB, ENSG00000171862|PTEN, ENSG00000151247|EIF4E, ENSG00000140443|IGF1R, ENSG00000196712|NF1, ENSG00000068078|FGFR3, ENSG00000117020|AKT3, ENSG00000157764|BRAF, ENSG00000100485|SOS2, ENSG00000162434|JAK1, ENSG00000154229|PRKCA, ENSG00000082701|GSK3B, ENSG00000108443|R…	27	76	-4.3589
hsa04720	Organismal Systems	Nervous system	Long-term potentiation	ENSG00000213281|NRAS, ENSG00000128272|ATF4, ENSG00000126934|MAP2K2, ENSG00000143933|CALM2, ENSG00000107758|PPP3CB, ENSG00000116473|RAP1A, ENSG00000157764|BRAF, ENSG00000198668|CALM1, ENSG00000150995|ITPR1, ENSG00000154229|PRKCA, ENSG00000120910|PPP3CC, ENSG00000213639|PPP1CB, ENSG00000177189|RPS6KA3, ENSG00000145349|CAMK2D, ENSG00000127314|RAP1B, ENSG00000138814|PPP3CA, ENSG00000152495|CAMK4, ENS…	26	1806	71	9173	0.3662	0.000641549	***	0.00474448	**	ENSG00000128272|ATF4, ENSG00000126934|MAP2K2	2	ENSG00000213281|NRAS, ENSG00000143933|CALM2, ENSG00000107758|PPP3CB, ENSG00000116473|RAP1A, ENSG00000157764|BRAF, ENSG00000198668|CALM1, ENSG00000150995|ITPR1, ENSG00000154229|PRKCA, ENSG00000120910|PPP3CC, ENSG00000213639|PPP1CB, ENSG00000177189|RPS6KA3, ENSG00000145349|CAMK2D, ENSG00000127314|RAP1B, ENSG00000138814|PPP3CA, ENSG00000152495|CAMK4, ENSG00000100393|EP300, ENSG00000221823|PPP3R1, EN…	24	62	-4.953
hsa04215	Cellular Processes	Cell growth and death	Apoptosis - multiple species	ENSG00000064300|NGFR, ENSG00000067182|TNFRSF1A, ENSG00000141682|PMAIP1, ENSG00000110330|BIRC2, ENSG00000115760|BIRC6, ENSG00000105327|BBC3, ENSG00000171791|BCL2, ENSG00000165806|CASP7, ENSG00000050748|MAPK9, ENSG00000107643|MAPK8, ENSG00000164305|CASP3, ENSG00000120868|APAF1, ENSG00000101966|XIAP, ENSG00000172115|CYCS, ENSG00000089685|BIRC5	15	1806	33	9173	0.4545	0.000689855	***	0.00497871	**	ENSG00000064300|NGFR, ENSG00000067182|TNFRSF1A, ENSG00000141682|PMAIP1, ENSG00000105327|BBC3, ENSG00000165806|CASP7	5	ENSG00000110330|BIRC2, ENSG00000115760|BIRC6, ENSG00000171791|BCL2, ENSG00000050748|MAPK9, ENSG00000107643|MAPK8, ENSG00000164305|CASP3, ENSG00000120868|APAF1, ENSG00000101966|XIAP, ENSG00000172115|CYCS, ENSG00000089685|BIRC5	10	31	-1.43684
hsa05219	Human Diseases	Cancer: specific types	Bladder cancer	ENSG00000124762|CDKN1A, ENSG00000068028|RASSF1, ENSG00000113070|HBEGF, ENSG00000197122|SRC, ENSG00000213281|NRAS, ENSG00000139687|RB1, ENSG00000135679|MDM2, ENSG00000126934|MAP2K2, ENSG00000035664|DAPK2, ENSG00000100784|RPS6KA5, ENSG00000068078|FGFR3, ENSG00000157764|BRAF, ENSG00000112242|E2F3, ENSG00000136997|MYC, ENSG00000100030|MAPK1, ENSG00000007968|E2F2, ENSG00000133703|KRAS, ENSG00000132155…	18	1806	43	9173	0.4186	0.000704534	***	0.00497871	**	ENSG00000124762|CDKN1A, ENSG00000068028|RASSF1, ENSG00000113070|HBEGF, ENSG00000197122|SRC, ENSG00000126934|MAP2K2, ENSG00000035664|DAPK2	6	ENSG00000213281|NRAS, ENSG00000139687|RB1, ENSG00000135679|MDM2, ENSG00000100784|RPS6KA5, ENSG00000068078|FGFR3, ENSG00000157764|BRAF, ENSG00000112242|E2F3, ENSG00000136997|MYC, ENSG00000100030|MAPK1, ENSG00000007968|E2F2, ENSG00000133703|KRAS, ENSG00000132155|RAF1	12	40	-1.42302
hsa00532	Metabolism	Glycan biosynthesis and metabolism	Glycosaminoglycan biosynthesis - chondroitin sulfate / dermatan sulfate	ENSG00000182022|CHST15, ENSG00000131873|CHSY1, ENSG00000103489|XYLT1, ENSG00000136213|CHST12, ENSG00000176022|B3GALT6, ENSG00000169826|CSGALNACT2, ENSG00000169105|CHST14, ENSG00000149541|B3GAT3, ENSG00000111817|DSE, ENSG00000147408|CSGALNACT1, ENSG00000171310|CHST11	11	1806	21	9173	0.5238	0.000831754	***	0.00567692	**		0	ENSG00000182022|CHST15, ENSG00000131873|CHSY1, ENSG00000103489|XYLT1, ENSG00000136213|CHST12, ENSG00000176022|B3GALT6, ENSG00000169826|CSGALNACT2, ENSG00000169105|CHST14, ENSG00000149541|B3GAT3, ENSG00000111817|DSE, ENSG00000147408|CSGALNACT1, ENSG00000171310|CHST11	11	19	-3.44124
hsa04668	Environmental Information Processing	Signal transduction	TNF signaling pathway	ENSG00000177606|JUN, ENSG00000006062|MAP3K14, ENSG00000184557|SOCS3, ENSG00000197442|MAP3K5, ENSG00000118503|TNFAIP3, ENSG00000172216|CEBPB, ENSG00000067182|TNFRSF1A, ENSG00000145675|PIK3R1, ENSG00000157625|TAB3, ENSG00000128272|ATF4, ENSG00000110330|BIRC2, ENSG00000182158|CREB3L2, ENSG00000087470|DNM1L, ENSG00000165806|CASP7, ENSG00000184371|CSF1, ENSG00000078747|ITCH, ENSG00000100784|RPS6KA5, E…	41	1806	130	9173	0.3154	0.000839041	***	0.00567692	**	ENSG00000177606|JUN, ENSG00000006062|MAP3K14, ENSG00000184557|SOCS3, ENSG00000172216|CEBPB, ENSG00000067182|TNFRSF1A, ENSG00000128272|ATF4, ENSG00000165806|CASP7, ENSG00000184371|CSF1	8	ENSG00000197442|MAP3K5, ENSG00000118503|TNFAIP3, ENSG00000145675|PIK3R1, ENSG00000157625|TAB3, ENSG00000110330|BIRC2, ENSG00000182158|CREB3L2, ENSG00000087470|DNM1L, ENSG00000078747|ITCH, ENSG00000100784|RPS6KA5, ENSG00000213341|CHUK, ENSG00000051382|PIK3CB, ENSG00000135341|MAP3K7, ENSG00000156735|BAG4, ENSG00000115966|ATF2, ENSG00000109320|NFKB1, ENSG00000050748|MAPK9, ENSG00000107643|MAPK8, ENS…	33	104	-4.2165
hsa01524	Human Diseases	Drug resistance: antineoplastic	Platinum drug resistance	ENSG00000124762|CDKN1A, ENSG00000131747|TOP2A, ENSG00000197442|MAP3K5, ENSG00000145675|PIK3R1, ENSG00000077097|TOP2B, ENSG00000141682|PMAIP1, ENSG00000110330|BIRC2, ENSG00000135679|MDM2, ENSG00000105327|BBC3, ENSG00000171791|BCL2, ENSG00000012048|BRCA1, ENSG00000051382|PIK3CB, ENSG00000095002|MSH2, ENSG00000113318|MSH3, ENSG00000116062|MSH6, ENSG00000164305|CASP3, ENSG00000117020|AKT3, ENSG000001…	27	1806	76	9173	0.3553	0.000876281	***	0.00580536	**	ENSG00000124762|CDKN1A, ENSG00000141682|PMAIP1, ENSG00000105327|BBC3	3	ENSG00000131747|TOP2A, ENSG00000197442|MAP3K5, ENSG00000145675|PIK3R1, ENSG00000077097|TOP2B, ENSG00000110330|BIRC2, ENSG00000135679|MDM2, ENSG00000171791|BCL2, ENSG00000012048|BRCA1, ENSG00000051382|PIK3CB, ENSG00000095002|MSH2, ENSG00000113318|MSH3, ENSG00000116062|MSH6, ENSG00000164305|CASP3, ENSG00000117020|AKT3, ENSG00000120868|APAF1, ENSG00000101966|XIAP, ENSG00000170734|POLH, ENSG000001231…	24	67	-4.88678
hsa04144	Cellular Processes	Transport and catabolism	Endocytosis	ENSG00000173110|HSPA6, ENSG00000204389|HSPA1A, ENSG00000204388|HSPA1B, ENSG00000176428|VPS37D, ENSG00000105974|CAV1, ENSG00000170315|UBB, ENSG00000130164|LDLR, ENSG00000109971|HSPA8, ENSG00000197122|SRC, ENSG00000141367|CLTC, ENSG00000136717|BIN1, ENSG00000175416|CLTB, ENSG00000066777|ARFGEF1, ENSG00000124198|ARFGEF2, ENSG00000006125|AP2B1, ENSG00000135679|MDM2, ENSG00000116489|CAPZA1, ENSG000001…	83	1806	307	9173	0.2704	0.000932632	***	0.00605259	**	ENSG00000173110|HSPA6, ENSG00000204389|HSPA1A, ENSG00000204388|HSPA1B, ENSG00000176428|VPS37D, ENSG00000170315|UBB, ENSG00000130164|LDLR, ENSG00000109971|HSPA8, ENSG00000197122|SRC, ENSG00000136717|BIN1, ENSG00000175416|CLTB, ENSG00000181404|WASHC1, ENSG00000168461|RAB31, ENSG00000120318|ARAP3, ENSG00000124313|IQSEC2	14	ENSG00000105974|CAV1, ENSG00000141367|CLTC, ENSG00000066777|ARFGEF1, ENSG00000124198|ARFGEF2, ENSG00000006125|AP2B1, ENSG00000135679|MDM2, ENSG00000116489|CAPZA1, ENSG00000069329|VPS35, ENSG00000078747|ITCH, ENSG00000136051|WASHC4, ENSG00000072274|TFRC, ENSG00000136100|VPS36, ENSG00000140443|IGF1R, ENSG00000175387|SMAD2, ENSG00000100077|GRK3, ENSG00000170759|KIF5B, ENSG00000115935|WIPF1, ENSG0000…	69	238	-6.93578
hsa00620	Metabolism	Carbohydrate metabolism	Pyruvate metabolism	ENSG00000111275|ALDH2, ENSG00000131069|ACSS2, ENSG00000134333|LDHA, ENSG00000072210|ALDH3A2, ENSG00000091140|DLD, ENSG00000014641|MDH1, ENSG00000082212|ME2, ENSG00000150768|DLAT, ENSG00000154930|ACSS1, ENSG00000143149|ALDH9A1, ENSG00000137124|ALDH1B1, ENSG00000075239|ACAT1, ENSG00000278540|ACACA, ENSG00000110435|PDHX, ENSG00000091483|FH, ENSG00000124767|GLO1, ENSG00000120437|ACAT2, ENSG0000017359…	18	1806	44	9173	0.4091	0.000975678	***	0.00620531	**	ENSG00000111275|ALDH2, ENSG00000131069|ACSS2	2	ENSG00000134333|LDHA, ENSG00000072210|ALDH3A2, ENSG00000091140|DLD, ENSG00000014641|MDH1, ENSG00000082212|ME2, ENSG00000150768|DLAT, ENSG00000154930|ACSS1, ENSG00000143149|ALDH9A1, ENSG00000137124|ALDH1B1, ENSG00000075239|ACAT1, ENSG00000278540|ACACA, ENSG00000110435|PDHX, ENSG00000091483|FH, ENSG00000124767|GLO1, ENSG00000120437|ACAT2, ENSG00000173599|PC	16	37	-3.61678
hsa04360	Organismal Systems	Development and regeneration	Axon guidance	ENSG00000012171|SEMA3B, ENSG00000136040|PLXNC1, ENSG00000138623|SEMA7A, ENSG00000101335|MYL9, ENSG00000001617|SEMA3F, ENSG00000196914|ARHGEF12, ENSG00000076356|PLXNA2, ENSG00000099204|ABLIM1, ENSG00000197122|SRC, ENSG00000101096|NFATC2, ENSG00000145675|PIK3R1, ENSG00000213281|NRAS, ENSG00000185920|PTCH1, ENSG00000134318|ROCK2, ENSG00000137872|SEMA6D, ENSG00000128602|SMO, ENSG00000090776|EFNB1, EN…	54	1806	185	9173	0.2919	0.0011265	**	0.00690547	**	ENSG00000012171|SEMA3B, ENSG00000138623|SEMA7A, ENSG00000101335|MYL9, ENSG00000001617|SEMA3F, ENSG00000076356|PLXNA2, ENSG00000197122|SRC, ENSG00000128602|SMO, ENSG00000090776|EFNB1, ENSG00000167680|SEMA6B, ENSG00000143434|SEMA6C, ENSG00000066248|NGEF	11	ENSG00000136040|PLXNC1, ENSG00000196914|ARHGEF12, ENSG00000099204|ABLIM1, ENSG00000101096|NFATC2, ENSG00000145675|PIK3R1, ENSG00000213281|NRAS, ENSG00000185920|PTCH1, ENSG00000134318|ROCK2, ENSG00000137872|SEMA6D, ENSG00000051382|PIK3CB, ENSG00000180370|PAK2, ENSG00000107758|PPP3CB, ENSG00000169855|ROBO1, ENSG00000152256|PDK1, ENSG00000179295|PTPN11, ENSG00000204217|BMPR2, ENSG00000067900|ROCK1, …	43	175	-5.06472
hsa04070	Environmental Information Processing	Signal transduction	Phosphatidylinositol signaling system	ENSG00000145725|PPIP5K2, ENSG00000040933|INPP4A, ENSG00000145675|PIK3R1, ENSG00000102780|DGKH, ENSG00000108389|MTMR4, ENSG00000063601|MTMR1, ENSG00000051382|PIK3CB, ENSG00000143933|CALM2, ENSG00000171862|PTEN, ENSG00000159082|SYNJ1, ENSG00000087053|MTMR2, ENSG00000141401|IMPA2, ENSG00000211456|SACM1L, ENSG00000038210|PI4K2B, ENSG00000276293|PIP4K2B, ENSG00000011405|PIK3C2A, ENSG00000198668|CALM1,…	34	1806	104	9173	0.3269	0.0011292	**	0.00690547	**		0	ENSG00000145725|PPIP5K2, ENSG00000040933|INPP4A, ENSG00000145675|PIK3R1, ENSG00000102780|DGKH, ENSG00000108389|MTMR4, ENSG00000063601|MTMR1, ENSG00000051382|PIK3CB, ENSG00000143933|CALM2, ENSG00000171862|PTEN, ENSG00000159082|SYNJ1, ENSG00000087053|MTMR2, ENSG00000141401|IMPA2, ENSG00000211456|SACM1L, ENSG00000038210|PI4K2B, ENSG00000276293|PIP4K2B, ENSG00000011405|PIK3C2A, ENSG00000198668|CALM1,…	34	94	-6.18853
hsa04211	Organismal Systems	Aging	Longevity regulating pathway	ENSG00000130766|SESN2, ENSG00000157500|APPL1, ENSG00000149212|SESN3, ENSG00000145675|PIK3R1, ENSG00000213281|NRAS, ENSG00000177169|ULK1, ENSG00000128272|ATF4, ENSG00000182158|CREB3L2, ENSG00000051382|PIK3CB, ENSG00000151247|EIF4E, ENSG00000115966|ATF2, ENSG00000140443|IGF1R, ENSG00000173175|ADCY5, ENSG00000109320|NFKB1, ENSG00000150907|FOXO1, ENSG00000057663|ATG5, ENSG00000080546|SESN1, ENSG00000…	34	1806	105	9173	0.3238	0.00136017	**	0.00793945	**	ENSG00000130766|SESN2, ENSG00000177169|ULK1, ENSG00000128272|ATF4, ENSG00000173175|ADCY5	4	ENSG00000157500|APPL1, ENSG00000149212|SESN3, ENSG00000145675|PIK3R1, ENSG00000213281|NRAS, ENSG00000182158|CREB3L2, ENSG00000051382|PIK3CB, ENSG00000151247|EIF4E, ENSG00000115966|ATF2, ENSG00000140443|IGF1R, ENSG00000109320|NFKB1, ENSG00000150907|FOXO1, ENSG00000057663|ATG5, ENSG00000080546|SESN1, ENSG00000117020|AKT3, ENSG00000132356|PRKAA1, ENSG00000118260|CREB1, ENSG00000171105|INSR, ENSG0000…	30	85	-5.64019
hsa00900	Metabolism	Metabolism of terpenoids and polyketides	Terpenoid backbone biosynthesis	ENSG00000167508|MVD, ENSG00000084073|ZMPSTE24, ENSG00000164494|PDSS2, ENSG00000153989|NUS1, ENSG00000148459|PDSS1, ENSG00000113161|HMGCR, ENSG00000075239|ACAT1, ENSG00000116005|PCYOX1, ENSG00000152904|GGPS1, ENSG00000168522|FNTA, ENSG00000120437|ACAT2	11	1806	22	9173	0.5	0.00136967	**	0.00793945	**	ENSG00000167508|MVD	1	ENSG00000084073|ZMPSTE24, ENSG00000164494|PDSS2, ENSG00000153989|NUS1, ENSG00000148459|PDSS1, ENSG00000113161|HMGCR, ENSG00000075239|ACAT1, ENSG00000116005|PCYOX1, ENSG00000152904|GGPS1, ENSG00000168522|FNTA, ENSG00000120437|ACAT2	10	22	-1.91881
hsa05100	Human Diseases	Infectious disease: bacterial	Bacterial invasion of epithelial cells	ENSG00000161638|ITGA5, ENSG00000105974|CAV1, ENSG00000115414|FN1, ENSG00000197122|SRC, ENSG00000145675|PIK3R1, ENSG00000141367|CLTC, ENSG00000175416|CLTB, ENSG00000138758|SEPTIN11, ENSG00000109458|GAB1, ENSG00000198087|CD2AP, ENSG00000168385|SEPTIN2, ENSG00000051382|PIK3CB, ENSG00000102890|ELMO3, ENSG00000110395|CBL, ENSG00000150093|ITGB1, ENSG00000162704|ARPC5, ENSG00000071205|ARHGAP10, ENSG0000…	27	1806	78	9173	0.3462	0.00137318	**	0.00793945	**	ENSG00000161638|ITGA5, ENSG00000115414|FN1, ENSG00000197122|SRC, ENSG00000175416|CLTB, ENSG00000102890|ELMO3	5	ENSG00000105974|CAV1, ENSG00000145675|PIK3R1, ENSG00000141367|CLTC, ENSG00000138758|SEPTIN11, ENSG00000109458|GAB1, ENSG00000198087|CD2AP, ENSG00000168385|SEPTIN2, ENSG00000051382|PIK3CB, ENSG00000110395|CBL, ENSG00000150093|ITGB1, ENSG00000162704|ARPC5, ENSG00000071205|ARHGAP10, ENSG00000105971|CAV2, ENSG00000121879|PIK3CA, ENSG00000099942|CRKL, ENSG00000075624|ACTB, ENSG00000112290|WASF1, ENSG0…	22	71	-3.56034
hsa05131	Human Diseases	Infectious disease: bacterial	Shigellosis	ENSG00000161638|ITGA5, ENSG00000197122|SRC, ENSG00000134318|ROCK2, ENSG00000213341|CHUK, ENSG00000102890|ELMO3, ENSG00000109320|NFKB1, ENSG00000050748|MAPK9, ENSG00000107643|MAPK8, ENSG00000057663|ATG5, ENSG00000067900|ROCK1, ENSG00000070087|PFN2, ENSG00000150093|ITGB1, ENSG00000162704|ARPC5, ENSG00000131504|DIAPH1, ENSG00000100030|MAPK1, ENSG00000099942|CRKL, ENSG00000075624|ACTB, ENSG0000011229…	24	1806	67	9173	0.3582	0.00145647	**	0.00827069	**	ENSG00000161638|ITGA5, ENSG00000197122|SRC, ENSG00000102890|ELMO3	3	ENSG00000134318|ROCK2, ENSG00000213341|CHUK, ENSG00000109320|NFKB1, ENSG00000050748|MAPK9, ENSG00000107643|MAPK8, ENSG00000057663|ATG5, ENSG00000067900|ROCK1, ENSG00000070087|PFN2, ENSG00000150093|ITGB1, ENSG00000162704|ARPC5, ENSG00000131504|DIAPH1, ENSG00000100030|MAPK1, ENSG00000099942|CRKL, ENSG00000075624|ACTB, ENSG00000112290|WASF1, ENSG00000035403|VCL, ENSG00000100906|NFKBIA, ENSG000001881…	21	64	-4.5
hsa03018	Genetic Information Processing	Folding, sorting and degradation	RNA degradation	ENSG00000111674|ENO2, ENSG00000083520|DIS3, ENSG00000067057|PFKP, ENSG00000121274|TENT4B, ENSG00000138767|CNOT6L, ENSG00000140694|PARN, ENSG00000166938|DIS3L, ENSG00000110367|DDX6, ENSG00000198677|TTC37, ENSG00000166889|PATL1, ENSG00000113300|CNOT6, ENSG00000152520|PAN3, ENSG00000125107|CNOT1, ENSG00000174953|DHX36, ENSG00000198791|CNOT7, ENSG00000172795|DCP2, ENSG00000138035|PNPT1, ENSG000001593…	33	1806	102	9173	0.3235	0.00161457	**	0.00887266	**	ENSG00000111674|ENO2	1	ENSG00000083520|DIS3, ENSG00000067057|PFKP, ENSG00000121274|TENT4B, ENSG00000138767|CNOT6L, ENSG00000140694|PARN, ENSG00000166938|DIS3L, ENSG00000110367|DDX6, ENSG00000198677|TTC37, ENSG00000166889|PATL1, ENSG00000113300|CNOT6, ENSG00000152520|PAN3, ENSG00000125107|CNOT1, ENSG00000174953|DHX36, ENSG00000198791|CNOT7, ENSG00000172795|DCP2, ENSG00000138035|PNPT1, ENSG00000159388|BTG2, ENSG000000391…	32	76	-5.62069
hsa04152	Environmental Information Processing	Signal transduction	AMPK signaling pathway	ENSG00000145675|PIK3R1, ENSG00000067057|PFKP, ENSG00000177169|ULK1, ENSG00000145386|CCNA2, ENSG00000167658|EEF2, ENSG00000072310|SREBF1, ENSG00000068971|PPP2R5B, ENSG00000182158|CREB3L2, ENSG00000051382|PIK3CB, ENSG00000135341|MAP3K7, ENSG00000123836|PFKFB2, ENSG00000082146|STRADB, ENSG00000140443|IGF1R, ENSG00000150907|FOXO1, ENSG00000078304|PPP2R5C, ENSG00000110090|CPT1A, ENSG00000066027|PPP2R5…	40	1806	130	9173	0.3077	0.00163037	**	0.00887266	**	ENSG00000177169|ULK1, ENSG00000167658|EEF2, ENSG00000072310|SREBF1, ENSG00000068971|PPP2R5B	4	ENSG00000145675|PIK3R1, ENSG00000067057|PFKP, ENSG00000145386|CCNA2, ENSG00000182158|CREB3L2, ENSG00000051382|PIK3CB, ENSG00000135341|MAP3K7, ENSG00000123836|PFKFB2, ENSG00000082146|STRADB, ENSG00000140443|IGF1R, ENSG00000150907|FOXO1, ENSG00000078304|PPP2R5C, ENSG00000110090|CPT1A, ENSG00000066027|PPP2R5A, ENSG00000117020|AKT3, ENSG00000132356|PRKAA1, ENSG00000154001|PPP2R5E, ENSG00000118260|CRE…	36	113	-5.92654
hsa01522	Human Diseases	Drug resistance: antineoplastic	Endocrine resistance	ENSG00000177606|JUN, ENSG00000124762|CDKN1A, ENSG00000124151|NCOA3, ENSG00000113070|HBEGF, ENSG00000197122|SRC, ENSG00000100290|BIK, ENSG00000145675|PIK3R1, ENSG00000115904|SOS1, ENSG00000213281|NRAS, ENSG00000139687|RB1, ENSG00000135679|MDM2, ENSG00000126934|MAP2K2, ENSG00000171791|BCL2, ENSG00000185591|SP1, ENSG00000051382|PIK3CB, ENSG00000140443|IGF1R, ENSG00000173175|ADCY5, ENSG00000141027|NC…	37	1806	118	9173	0.3136	0.00164976	**	0.00887266	**	ENSG00000177606|JUN, ENSG00000124762|CDKN1A, ENSG00000113070|HBEGF, ENSG00000197122|SRC, ENSG00000100290|BIK, ENSG00000126934|MAP2K2, ENSG00000173175|ADCY5	7	ENSG00000124151|NCOA3, ENSG00000145675|PIK3R1, ENSG00000115904|SOS1, ENSG00000213281|NRAS, ENSG00000139687|RB1, ENSG00000135679|MDM2, ENSG00000171791|BCL2, ENSG00000185591|SP1, ENSG00000051382|PIK3CB, ENSG00000140443|IGF1R, ENSG00000141027|NCOR1, ENSG00000050748|MAPK9, ENSG00000107643|MAPK8, ENSG00000117020|AKT3, ENSG00000157764|BRAF, ENSG00000125686|MED1, ENSG00000134250|NOTCH2, ENSG00000100485|…	30	93	-4.87367
hsa04213	Organismal Systems	Aging	Longevity regulating pathway - multiple species	ENSG00000173110|HSPA6, ENSG00000204389|HSPA1A, ENSG00000204388|HSPA1B, ENSG00000109971|HSPA8, ENSG00000142168|SOD1, ENSG00000145675|PIK3R1, ENSG00000213281|NRAS, ENSG00000051382|PIK3CB, ENSG00000140443|IGF1R, ENSG00000173175|ADCY5, ENSG00000150907|FOXO1, ENSG00000057663|ATG5, ENSG00000117020|AKT3, ENSG00000132356|PRKAA1, ENSG00000171105|INSR, ENSG00000108443|RPS6KB1, ENSG00000118689|FOXO3, ENSG00…	27	1806	79	9173	0.3418	0.00170199	**	0.00887266	**	ENSG00000173110|HSPA6, ENSG00000204389|HSPA1A, ENSG00000204388|HSPA1B, ENSG00000109971|HSPA8, ENSG00000142168|SOD1, ENSG00000173175|ADCY5	6	ENSG00000145675|PIK3R1, ENSG00000213281|NRAS, ENSG00000051382|PIK3CB, ENSG00000140443|IGF1R, ENSG00000150907|FOXO1, ENSG00000057663|ATG5, ENSG00000117020|AKT3, ENSG00000132356|PRKAA1, ENSG00000171105|INSR, ENSG00000108443|RPS6KB1, ENSG00000118689|FOXO3, ENSG00000196591|HDAC2, ENSG00000198793|MTOR, ENSG00000148730|EIF4EBP2, ENSG00000121879|PIK3CA, ENSG00000096717|SIRT1, ENSG00000133703|KRAS, ENSG0…	21	60	-4.00208
hsa00562	Metabolism	Carbohydrate metabolism	Inositol phosphate metabolism	ENSG00000040933|INPP4A, ENSG00000108389|MTMR4, ENSG00000063601|MTMR1, ENSG00000051382|PIK3CB, ENSG00000171862|PTEN, ENSG00000159082|SYNJ1, ENSG00000119711|ALDH6A1, ENSG00000087053|MTMR2, ENSG00000141401|IMPA2, ENSG00000211456|SACM1L, ENSG00000038210|PI4K2B, ENSG00000276293|PIP4K2B, ENSG00000107789|MINPP1, ENSG00000011405|PIK3C2A, ENSG00000150867|PIP4K2A, ENSG00000139505|MTMR6, ENSG00000105851|PIK…	27	1806	79	9173	0.3418	0.00170199	**	0.00887266	**		0	ENSG00000040933|INPP4A, ENSG00000108389|MTMR4, ENSG00000063601|MTMR1, ENSG00000051382|PIK3CB, ENSG00000171862|PTEN, ENSG00000159082|SYNJ1, ENSG00000119711|ALDH6A1, ENSG00000087053|MTMR2, ENSG00000141401|IMPA2, ENSG00000211456|SACM1L, ENSG00000038210|PI4K2B, ENSG00000276293|PIP4K2B, ENSG00000107789|MINPP1, ENSG00000011405|PIK3C2A, ENSG00000150867|PIP4K2A, ENSG00000139505|MTMR6, ENSG00000105851|PIK…	27	72	-5.18545
hsa05221	Human Diseases	Cancer: specific types	Acute myeloid leukemia	ENSG00000102096|PIM2, ENSG00000245848|CEBPA, ENSG00000145675|PIK3R1, ENSG00000115904|SOS1, ENSG00000213281|NRAS, ENSG00000126561|STAT5A, ENSG00000126934|MAP2K2, ENSG00000213341|CHUK, ENSG00000051382|PIK3CB, ENSG00000109320|NFKB1, ENSG00000117020|AKT3, ENSG00000157764|BRAF, ENSG00000100485|SOS2, ENSG00000138795|LEF1, ENSG00000136997|MYC, ENSG00000108443|RPS6KB1, ENSG00000139318|DUSP6, ENSG00000198…	24	1806	68	9173	0.3529	0.00183813	**	0.00942783	**	ENSG00000245848|CEBPA, ENSG00000126561|STAT5A, ENSG00000126934|MAP2K2	3	ENSG00000102096|PIM2, ENSG00000145675|PIK3R1, ENSG00000115904|SOS1, ENSG00000213281|NRAS, ENSG00000213341|CHUK, ENSG00000051382|PIK3CB, ENSG00000109320|NFKB1, ENSG00000117020|AKT3, ENSG00000157764|BRAF, ENSG00000100485|SOS2, ENSG00000138795|LEF1, ENSG00000136997|MYC, ENSG00000108443|RPS6KB1, ENSG00000139318|DUSP6, ENSG00000198793|MTOR, ENSG00000100030|MAPK1, ENSG00000121879|PIK3CA, ENSG0000013370…	21	62	-4.699
hsa00270	Metabolism	Amino acid metabolism	Cysteine and methionine metabolism	ENSG00000116761|CTH, ENSG00000123505|AMD1, ENSG00000168906|MAT2A, ENSG00000116984|MTR, ENSG00000182551|ADI1, ENSG00000134333|LDHA, ENSG00000137944|KYAT3, ENSG00000038274|MAT2B, ENSG00000014641|MDH1, ENSG00000088305|DNMT3B, ENSG00000001084|GCLC, ENSG00000099810|MTAP, ENSG00000116649|SRM, ENSG00000158467|AHCYL2, ENSG00000171097|KYAT1, ENSG00000060982|BCAT1, ENSG00000130816|DNMT1, ENSG00000145293|EN…	19	1806	50	9173	0.38	0.00202174	**	0.0100361	*	ENSG00000116761|CTH	1	ENSG00000123505|AMD1, ENSG00000168906|MAT2A, ENSG00000116984|MTR, ENSG00000182551|ADI1, ENSG00000134333|LDHA, ENSG00000137944|KYAT3, ENSG00000038274|MAT2B, ENSG00000014641|MDH1, ENSG00000088305|DNMT3B, ENSG00000001084|GCLC, ENSG00000099810|MTAP, ENSG00000116649|SRM, ENSG00000158467|AHCYL2, ENSG00000171097|KYAT1, ENSG00000060982|BCAT1, ENSG00000130816|DNMT1, ENSG00000145293|ENOPH1, ENSG00000119772…	18	44	-3.76889
hsa04370	Environmental Information Processing	Signal transduction	VEGF signaling pathway	ENSG00000106211|HSPB1, ENSG00000176170|SPHK1, ENSG00000197122|SRC, ENSG00000101096|NFATC2, ENSG00000145675|PIK3R1, ENSG00000213281|NRAS, ENSG00000116711|PLA2G4A, ENSG00000126934|MAP2K2, ENSG00000051382|PIK3CB, ENSG00000107758|PPP3CB, ENSG00000128340|RAC2, ENSG00000117020|AKT3, ENSG00000154229|PRKCA, ENSG00000120910|PPP3CC, ENSG00000138814|PPP3CA, ENSG00000221823|PPP3R1, ENSG00000100030|MAPK1, ENS…	22	1806	61	9173	0.3607	0.00204462	**	0.0100361	*	ENSG00000106211|HSPB1, ENSG00000176170|SPHK1, ENSG00000197122|SRC, ENSG00000126934|MAP2K2	4	ENSG00000101096|NFATC2, ENSG00000145675|PIK3R1, ENSG00000213281|NRAS, ENSG00000116711|PLA2G4A, ENSG00000051382|PIK3CB, ENSG00000107758|PPP3CB, ENSG00000128340|RAC2, ENSG00000117020|AKT3, ENSG00000154229|PRKCA, ENSG00000120910|PPP3CC, ENSG00000138814|PPP3CA, ENSG00000221823|PPP3R1, ENSG00000100030|MAPK1, ENSG00000121879|PIK3CA, ENSG00000133703|KRAS, ENSG00000197943|PLCG2, ENSG00000188130|MAPK12, E…	18	58	-3.28266
hsa03440	Genetic Information Processing	Replication and repair	Homologous recombination	ENSG00000113522|RAD50, ENSG00000163781|TOPBP1, ENSG00000101773|RBBP8, ENSG00000172732|MUS81, ENSG00000104320|NBN, ENSG00000185515|BRCC3, ENSG00000012048|BRCA1, ENSG00000020922|MRE11, ENSG00000139618|BRCA2, ENSG00000138376|BARD1, ENSG00000196584|XRCC2, ENSG00000197299|BLM, ENSG00000163322|ABRAXAS1, ENSG00000106399|RPA3, ENSG00000182185|RAD51B, ENSG00000108384|RAD51C, ENSG00000132383|RPA1	17	1806	43	9173	0.3953	0.0020883	**	0.0100361	*	ENSG00000172732|MUS81	1	ENSG00000113522|RAD50, ENSG00000163781|TOPBP1, ENSG00000101773|RBBP8, ENSG00000104320|NBN, ENSG00000185515|BRCC3, ENSG00000012048|BRCA1, ENSG00000020922|MRE11, ENSG00000139618|BRCA2, ENSG00000138376|BARD1, ENSG00000196584|XRCC2, ENSG00000197299|BLM, ENSG00000163322|ABRAXAS1, ENSG00000106399|RPA3, ENSG00000182185|RAD51B, ENSG00000108384|RAD51C, ENSG00000132383|RPA1	16	40	-3.79473
hsa04520	Cellular Processes	Cellular community - eukaryotes	Adherens junction	ENSG00000130202|NECTIN2, ENSG00000197122|SRC, ENSG00000111679|PTPN6, ENSG00000070770|CSNK2A2, ENSG00000135341|MAP3K7, ENSG00000140575|IQGAP1, ENSG00000140443|IGF1R, ENSG00000151422|FER, ENSG00000175387|SMAD2, ENSG00000136153|LMO7, ENSG00000128340|RAC2, ENSG00000148498|PARD3, ENSG00000006607|FARP2, ENSG00000138795|LEF1, ENSG00000130396|AFDN, ENSG00000171105|INSR, ENSG00000177707|NECTIN3, ENSG00000…	27	1806	80	9173	0.3375	0.00209623	**	0.0100361	*	ENSG00000130202|NECTIN2, ENSG00000197122|SRC, ENSG00000070770|CSNK2A2	3	ENSG00000111679|PTPN6, ENSG00000135341|MAP3K7, ENSG00000140575|IQGAP1, ENSG00000140443|IGF1R, ENSG00000151422|FER, ENSG00000175387|SMAD2, ENSG00000136153|LMO7, ENSG00000128340|RAC2, ENSG00000148498|PARD3, ENSG00000006607|FARP2, ENSG00000138795|LEF1, ENSG00000130396|AFDN, ENSG00000171105|INSR, ENSG00000177707|NECTIN3, ENSG00000087095|NLK, ENSG00000100393|EP300, ENSG00000141646|SMAD4, ENSG000001000…	24	72	-4.47834
hsa05167	Human Diseases	Infectious disease: viral	Kaposi sarcoma-associated herpesvirus infection	ENSG00000177606|JUN, ENSG00000124762|CDKN1A, ENSG00000170315|UBB, ENSG00000168243|GNG4, ENSG00000204520|MICA, ENSG00000163823|CCR1, ENSG00000139112|GABARAPL1, ENSG00000185507|IRF7, ENSG00000142166|IFNAR1, ENSG00000125730|C3, ENSG00000197122|SRC, ENSG00000101096|NFATC2, ENSG00000067182|TNFRSF1A, ENSG00000145675|PIK3R1, ENSG00000213281|NRAS, ENSG00000115415|STAT1, ENSG00000139687|RB1, ENSG000001343…	66	1806	241	9173	0.2739	0.00211452	**	0.0100361	*	ENSG00000177606|JUN, ENSG00000124762|CDKN1A, ENSG00000170315|UBB, ENSG00000204520|MICA, ENSG00000139112|GABARAPL1, ENSG00000185507|IRF7, ENSG00000125730|C3, ENSG00000197122|SRC, ENSG00000067182|TNFRSF1A, ENSG00000126934|MAP2K2	10	ENSG00000168243|GNG4, ENSG00000163823|CCR1, ENSG00000142166|IFNAR1, ENSG00000101096|NFATC2, ENSG00000145675|PIK3R1, ENSG00000213281|NRAS, ENSG00000115415|STAT1, ENSG00000139687|RB1, ENSG00000134352|IL6ST, ENSG00000159110|IFNAR2, ENSG00000213341|CHUK, ENSG00000051382|PIK3CB, ENSG00000176533|GNG7, ENSG00000143933|CALM2, ENSG00000107758|PPP3CB, ENSG00000109320|NFKB1, ENSG00000105810|CDK6, ENSG000000…	56	166	-5.74351
hsa04142	Cellular Processes	Transport and catabolism	Lysosome	ENSG00000141367|CLTC, ENSG00000175416|CLTB, ENSG00000256043|CTSO, ENSG00000177879|AP3S1, ENSG00000111670|GNPTAB, ENSG00000105612|DNASE2, ENSG00000134243|SORT1, ENSG00000185009|AP3M1, ENSG00000166747|AP1G1, ENSG00000107798|LIPA, ENSG00000196743|GM2A, ENSG00000138760|SCARB2, ENSG00000081014|AP4E1, ENSG00000132842|AP3B1, ENSG00000182287|AP1S2, ENSG00000164073|MFSD8, ENSG00000135535|CD164, ENSG000001…	42	1806	140	9173	0.3	0.00217084	**	0.0101519	*	ENSG00000175416|CLTB, ENSG00000105612|DNASE2	2	ENSG00000141367|CLTC, ENSG00000256043|CTSO, ENSG00000177879|AP3S1, ENSG00000111670|GNPTAB, ENSG00000134243|SORT1, ENSG00000185009|AP3M1, ENSG00000166747|AP1G1, ENSG00000107798|LIPA, ENSG00000196743|GM2A, ENSG00000138760|SCARB2, ENSG00000081014|AP4E1, ENSG00000132842|AP3B1, ENSG00000182287|AP1S2, ENSG00000164073|MFSD8, ENSG00000135535|CD164, ENSG00000119899|SLC17A5, ENSG00000070718|AP3M2, ENSG0000…	40	119	-5.95854
hsa03030	Genetic Information Processing	Replication and repair	DNA replication	ENSG00000138346|DNA2, ENSG00000136104|RNASEH2B, ENSG00000101868|POLA1, ENSG00000076003|MCM6, ENSG00000014138|POLA2, ENSG00000132646|PCNA, ENSG00000104738|MCM4, ENSG00000133119|RFC3, ENSG00000035928|RFC1, ENSG00000148229|POLE3, ENSG00000171865|RNASEH1, ENSG00000106399|RPA3, ENSG00000112118|MCM3, ENSG00000198056|PRIM1, ENSG00000132383|RPA1	15	1806	37	9173	0.4054	0.00281969	**	0.0129951	*		0	ENSG00000138346|DNA2, ENSG00000136104|RNASEH2B, ENSG00000101868|POLA1, ENSG00000076003|MCM6, ENSG00000014138|POLA2, ENSG00000132646|PCNA, ENSG00000104738|MCM4, ENSG00000133119|RFC3, ENSG00000035928|RFC1, ENSG00000148229|POLE3, ENSG00000171865|RNASEH1, ENSG00000106399|RPA3, ENSG00000112118|MCM3, ENSG00000198056|PRIM1, ENSG00000132383|RPA1	15	35	-4.90189
hsa05170	Human Diseases	Infectious disease: viral	Human immunodeficiency virus 1 infection	ENSG00000177606|JUN, ENSG00000168243|GNG4, ENSG00000101096|NFATC2, ENSG00000067182|TNFRSF1A, ENSG00000145675|PIK3R1, ENSG00000134057|CCNB1, ENSG00000231925|TAPBP, ENSG00000213281|NRAS, ENSG00000158290|CUL4B, ENSG00000088256|GNA11, ENSG00000145041|DCAF1, ENSG00000126934|MAP2K2, ENSG00000171791|BCL2, ENSG00000120899|PTK2B, ENSG00000213341|CHUK, ENSG00000166747|AP1G1, ENSG00000051382|PIK3CB, ENSG000…	74	1806	280	9173	0.2643	0.0032718	**	0.0147346	*	ENSG00000177606|JUN, ENSG00000067182|TNFRSF1A, ENSG00000088256|GNA11, ENSG00000126934|MAP2K2	4	ENSG00000168243|GNG4, ENSG00000101096|NFATC2, ENSG00000145675|PIK3R1, ENSG00000134057|CCNB1, ENSG00000231925|TAPBP, ENSG00000213281|NRAS, ENSG00000158290|CUL4B, ENSG00000145041|DCAF1, ENSG00000171791|BCL2, ENSG00000120899|PTK2B, ENSG00000213341|CHUK, ENSG00000166747|AP1G1, ENSG00000051382|PIK3CB, ENSG00000176533|GNG7, ENSG00000180370|PAK2, ENSG00000135341|MAP3K7, ENSG00000143933|CALM2, ENSG000001…	70	191	-7.16339
hsa03430	Genetic Information Processing	Replication and repair	Mismatch repair	ENSG00000095002|MSH2, ENSG00000113318|MSH3, ENSG00000116062|MSH6, ENSG00000122512|PMS2, ENSG00000132646|PCNA, ENSG00000133119|RFC3, ENSG00000035928|RFC1, ENSG00000106399|RPA3, ENSG00000174371|EXO1, ENSG00000076242|MLH1, ENSG00000132383|RPA1	11	1806	24	9173	0.4583	0.00328981	**	0.0147346	*		0	ENSG00000095002|MSH2, ENSG00000113318|MSH3, ENSG00000116062|MSH6, ENSG00000122512|PMS2, ENSG00000132646|PCNA, ENSG00000133119|RFC3, ENSG00000035928|RFC1, ENSG00000106399|RPA3, ENSG00000174371|EXO1, ENSG00000076242|MLH1, ENSG00000132383|RPA1	11	22	-3.41121
hsa04510	Cellular Processes	Cellular community - eukaryotes	Focal adhesion	ENSG00000177606|JUN, ENSG00000119630|PGF, ENSG00000161638|ITGA5, ENSG00000105974|CAV1, ENSG00000108821|COL1A1, ENSG00000115414|FN1, ENSG00000101335|MYL9, ENSG00000132470|ITGB4, ENSG00000197122|SRC, ENSG00000145675|PIK3R1, ENSG00000115904|SOS1, ENSG00000159840|ZYX, ENSG00000134318|ROCK2, ENSG00000110330|BIRC2, ENSG00000171791|BCL2, ENSG00000115232|ITGA4, ENSG00000051382|PIK3CB, ENSG00000180370|PAK…	58	1806	211	9173	0.2749	0.00348152	**	0.0153767	*	ENSG00000177606|JUN, ENSG00000119630|PGF, ENSG00000161638|ITGA5, ENSG00000108821|COL1A1, ENSG00000115414|FN1, ENSG00000101335|MYL9, ENSG00000132470|ITGB4, ENSG00000197122|SRC, ENSG00000159840|ZYX, ENSG00000135424|ITGA7	10	ENSG00000105974|CAV1, ENSG00000145675|PIK3R1, ENSG00000115904|SOS1, ENSG00000134318|ROCK2, ENSG00000110330|BIRC2, ENSG00000171791|BCL2, ENSG00000115232|ITGA4, ENSG00000051382|PIK3CB, ENSG00000180370|PAK2, ENSG00000171862|PTEN, ENSG00000140443|IGF1R, ENSG00000100852|ARHGAP5, ENSG00000058272|PPP1R12A, ENSG00000050748|MAPK9, ENSG00000188677|PARVB, ENSG00000107643|MAPK8, ENSG00000160007|ARHGAP35, ENS…	48	188	-4.30302
hsa04066	Environmental Information Processing	Signal transduction	HIF-1 signaling pathway	ENSG00000124762|CDKN1A, ENSG00000159399|HK2, ENSG00000100292|HMOX1, ENSG00000111674|ENO2, ENSG00000145675|PIK3R1, ENSG00000117394|SLC2A1, ENSG00000126934|MAP2K2, ENSG00000134333|LDHA, ENSG00000171791|BCL2, ENSG00000108094|CUL2, ENSG00000051382|PIK3CB, ENSG00000072274|TFRC, ENSG00000151247|EIF4E, ENSG00000135766|EGLN1, ENSG00000140443|IGF1R, ENSG00000109320|NFKB1, ENSG00000152256|PDK1, ENSG0000013…	32	1806	103	9173	0.3107	0.00385248	**	0.016782	*	ENSG00000124762|CDKN1A, ENSG00000100292|HMOX1, ENSG00000111674|ENO2, ENSG00000126934|MAP2K2	4	ENSG00000159399|HK2, ENSG00000145675|PIK3R1, ENSG00000117394|SLC2A1, ENSG00000134333|LDHA, ENSG00000171791|BCL2, ENSG00000108094|CUL2, ENSG00000051382|PIK3CB, ENSG00000072274|TFRC, ENSG00000151247|EIF4E, ENSG00000135766|EGLN1, ENSG00000140443|IGF1R, ENSG00000109320|NFKB1, ENSG00000152256|PDK1, ENSG00000136869|TLR4, ENSG00000117020|AKT3, ENSG00000154229|PRKCA, ENSG00000171105|INSR, ENSG00000100644…	28	96	-4.18454
hsa04931	Human Diseases	Endocrine and metabolic disease	Insulin resistance	ENSG00000101255|TRIB3, ENSG00000184557|SOCS3, ENSG00000147162|OGT, ENSG00000067182|TNFRSF1A, ENSG00000145675|PIK3R1, ENSG00000117394|SLC2A1, ENSG00000155846|PPARGC1B, ENSG00000136111|TBC1D4, ENSG00000072310|SREBF1, ENSG00000182158|CREB3L2, ENSG00000051382|PIK3CB, ENSG00000171862|PTEN, ENSG00000109320|NFKB1, ENSG00000179295|PTPN11, ENSG00000150907|FOXO1, ENSG00000050748|MAPK9, ENSG00000107643|MAPK…	37	1806	124	9173	0.2984	0.00425843	**	0.0182997	*	ENSG00000101255|TRIB3, ENSG00000184557|SOCS3, ENSG00000067182|TNFRSF1A, ENSG00000072310|SREBF1	4	ENSG00000147162|OGT, ENSG00000145675|PIK3R1, ENSG00000117394|SLC2A1, ENSG00000155846|PPARGC1B, ENSG00000136111|TBC1D4, ENSG00000182158|CREB3L2, ENSG00000051382|PIK3CB, ENSG00000171862|PTEN, ENSG00000109320|NFKB1, ENSG00000179295|PTPN11, ENSG00000150907|FOXO1, ENSG00000050748|MAPK9, ENSG00000107643|MAPK8, ENSG00000110090|CPT1A, ENSG00000186951|PPARA, ENSG00000117020|AKT3, ENSG00000132356|PRKAA1, E…	33	101	-5.97022
hsa03022	Genetic Information Processing	Transcription	Basal transcription factors	ENSG00000147133|TAF1, ENSG00000263001|GTF2I, ENSG00000187325|TAF9B, ENSG00000148835|TAF5, ENSG00000064313|TAF2, ENSG00000183474|GTF2H2C, ENSG00000145736|GTF2H2, ENSG00000188342|GTF2F2, ENSG00000153767|GTF2E1, ENSG00000130699|TAF4, ENSG00000178913|TAF7, ENSG00000272047|GTF2H5, ENSG00000197265|GTF2E2, ENSG00000135801|TAF5L, ENSG00000165632|TAF3, ENSG00000273841|TAF9, ENSG00000110768|GTF2H1, ENSG000…	20	1806	57	9173	0.3509	0.00460896	**	0.019542	*		0	ENSG00000147133|TAF1, ENSG00000263001|GTF2I, ENSG00000187325|TAF9B, ENSG00000148835|TAF5, ENSG00000064313|TAF2, ENSG00000183474|GTF2H2C, ENSG00000145736|GTF2H2, ENSG00000188342|GTF2F2, ENSG00000153767|GTF2E1, ENSG00000130699|TAF4, ENSG00000178913|TAF7, ENSG00000272047|GTF2H5, ENSG00000197265|GTF2E2, ENSG00000135801|TAF5L, ENSG00000165632|TAF3, ENSG00000273841|TAF9, ENSG00000110768|GTF2H1, ENSG000…	20	43	-3.35497
hsa05213	Human Diseases	Cancer: specific types	Endometrial cancer	ENSG00000124762|CDKN1A, ENSG00000116717|GADD45A, ENSG00000145675|PIK3R1, ENSG00000115904|SOS1, ENSG00000213281|NRAS, ENSG00000126934|MAP2K2, ENSG00000051382|PIK3CB, ENSG00000171862|PTEN, ENSG00000117020|AKT3, ENSG00000157764|BRAF, ENSG00000100485|SOS2, ENSG00000138795|LEF1, ENSG00000136997|MYC, ENSG00000082701|GSK3B, ENSG00000118689|FOXO3, ENSG00000100030|MAPK1, ENSG00000140992|PDPK1, ENSG0000012…	21	1806	61	9173	0.3443	0.00483136	**	0.0202154	*	ENSG00000124762|CDKN1A, ENSG00000116717|GADD45A, ENSG00000126934|MAP2K2	3	ENSG00000145675|PIK3R1, ENSG00000115904|SOS1, ENSG00000213281|NRAS, ENSG00000051382|PIK3CB, ENSG00000171862|PTEN, ENSG00000117020|AKT3, ENSG00000157764|BRAF, ENSG00000100485|SOS2, ENSG00000138795|LEF1, ENSG00000136997|MYC, ENSG00000082701|GSK3B, ENSG00000118689|FOXO3, ENSG00000100030|MAPK1, ENSG00000140992|PDPK1, ENSG00000121879|PIK3CA, ENSG00000133703|KRAS, ENSG00000076242|MLH1, ENSG00000132155|…	18	58	-3.54527
hsa05231	Human Diseases	Cancer: overview	Choline metabolism in cancer	ENSG00000177606|JUN, ENSG00000070214|SLC44A1, ENSG00000110721|CHKA, ENSG00000145675|PIK3R1, ENSG00000115904|SOS1, ENSG00000213281|NRAS, ENSG00000102780|DGKH, ENSG00000116711|PLA2G4A, ENSG00000126934|MAP2K2, ENSG00000185591|SP1, ENSG00000051382|PIK3CB, ENSG00000050748|MAPK9, ENSG00000129353|SLC44A2, ENSG00000107643|MAPK8, ENSG00000120992|LYPLA1, ENSG00000128340|RAC2, ENSG00000117020|AKT3, ENSG0000…	33	1806	109	9173	0.3028	0.00525998	**	0.021723	*	ENSG00000177606|JUN, ENSG00000126934|MAP2K2	2	ENSG00000070214|SLC44A1, ENSG00000110721|CHKA, ENSG00000145675|PIK3R1, ENSG00000115904|SOS1, ENSG00000213281|NRAS, ENSG00000102780|DGKH, ENSG00000116711|PLA2G4A, ENSG00000185591|SP1, ENSG00000051382|PIK3CB, ENSG00000050748|MAPK9, ENSG00000129353|SLC44A2, ENSG00000107643|MAPK8, ENSG00000120992|LYPLA1, ENSG00000128340|RAC2, ENSG00000117020|AKT3, ENSG00000100485|SOS2, ENSG00000154229|PRKCA, ENSG0000…	31	96	-5.00104
hsa05222	Human Diseases	Cancer: specific types	Small cell lung cancer	ENSG00000124762|CDKN1A, ENSG00000115414|FN1, ENSG00000116717|GADD45A, ENSG00000145675|PIK3R1, ENSG00000139687|RB1, ENSG00000110330|BIRC2, ENSG00000171791|BCL2, ENSG00000213341|CHUK, ENSG00000051382|PIK3CB, ENSG00000171862|PTEN, ENSG00000109320|NFKB1, ENSG00000105810|CDK6, ENSG00000164305|CASP3, ENSG00000117020|AKT3, ENSG00000112242|E2F3, ENSG00000120868|APAF1, ENSG00000101966|XIAP, ENSG0000013699…	31	1806	101	9173	0.3069	0.00537528	**	0.0217973	*	ENSG00000124762|CDKN1A, ENSG00000115414|FN1, ENSG00000116717|GADD45A	3	ENSG00000145675|PIK3R1, ENSG00000139687|RB1, ENSG00000110330|BIRC2, ENSG00000171791|BCL2, ENSG00000213341|CHUK, ENSG00000051382|PIK3CB, ENSG00000171862|PTEN, ENSG00000109320|NFKB1, ENSG00000105810|CDK6, ENSG00000164305|CASP3, ENSG00000117020|AKT3, ENSG00000112242|E2F3, ENSG00000120868|APAF1, ENSG00000101966|XIAP, ENSG00000136997|MYC, ENSG00000145604|SKP2, ENSG00000150093|ITGB1, ENSG00000131323|TR…	28	90	-4.00555
hsa04912	Organismal Systems	Endocrine system	GnRH signaling pathway	ENSG00000177606|JUN, ENSG00000120738|EGR1, ENSG00000113070|HBEGF, ENSG00000197122|SRC, ENSG00000115904|SOS1, ENSG00000213281|NRAS, ENSG00000095015|MAP3K1, ENSG00000128272|ATF4, ENSG00000088256|GNA11, ENSG00000116711|PLA2G4A, ENSG00000126934|MAP2K2, ENSG00000120899|PTK2B, ENSG00000085511|MAP3K4, ENSG00000143933|CALM2, ENSG00000169967|MAP3K2, ENSG00000173175|ADCY5, ENSG00000050748|MAPK9, ENSG000001…	30	1806	97	9173	0.3093	0.00541506	**	0.0217973	*	ENSG00000177606|JUN, ENSG00000113070|HBEGF, ENSG00000197122|SRC, ENSG00000128272|ATF4, ENSG00000088256|GNA11, ENSG00000126934|MAP2K2, ENSG00000173175|ADCY5	7	ENSG00000120738|EGR1, ENSG00000115904|SOS1, ENSG00000213281|NRAS, ENSG00000095015|MAP3K1, ENSG00000116711|PLA2G4A, ENSG00000120899|PTK2B, ENSG00000085511|MAP3K4, ENSG00000143933|CALM2, ENSG00000169967|MAP3K2, ENSG00000050748|MAPK9, ENSG00000107643|MAPK8, ENSG00000198668|CALM1, ENSG00000100485|SOS2, ENSG00000150995|ITPR1, ENSG00000154229|PRKCA, ENSG00000145349|CAMK2D, ENSG00000100030|MAPK1, ENSG00…	23	87	-4.50287
hsa05203	Human Diseases	Cancer: overview	Viral carcinogenesis	ENSG00000177606|JUN, ENSG00000124762|CDKN1A, ENSG00000103479|RBL2, ENSG00000185507|IRF7, ENSG00000125730|C3, ENSG00000197122|SRC, ENSG00000163517|HDAC11, ENSG00000145675|PIK3R1, ENSG00000215301|DDX3X, ENSG00000141682|PMAIP1, ENSG00000213281|NRAS, ENSG00000145386|CCNA2, ENSG00000126561|STAT5A, ENSG00000075711|DLG1, ENSG00000139687|RB1, ENSG00000128272|ATF4, ENSG00000134352|IL6ST, ENSG00000135679|M…	69	1806	264	9173	0.2614	0.00584848	**	0.0232477	*	ENSG00000177606|JUN, ENSG00000124762|CDKN1A, ENSG00000185507|IRF7, ENSG00000125730|C3, ENSG00000197122|SRC, ENSG00000163517|HDAC11, ENSG00000141682|PMAIP1, ENSG00000126561|STAT5A, ENSG00000128272|ATF4, ENSG00000233822|H2BC15	10	ENSG00000103479|RBL2, ENSG00000145675|PIK3R1, ENSG00000215301|DDX3X, ENSG00000213281|NRAS, ENSG00000145386|CCNA2, ENSG00000075711|DLG1, ENSG00000139687|RB1, ENSG00000134352|IL6ST, ENSG00000135679|MDM2, ENSG00000168214|RBPJ, ENSG00000182158|CREB3L2, ENSG00000051382|PIK3CB, ENSG00000114062|UBE3A, ENSG00000115966|ATF2, ENSG00000187555|USP7, ENSG00000109320|NFKB1, ENSG00000105810|CDK6, ENSG0000017031…	59	189	-6.69202
hsa04390	Environmental Information Processing	Signal transduction	Hippo signaling pathway	ENSG00000068028|RASSF1, ENSG00000116985|BMP8B, ENSG00000075711|DLG1, ENSG00000110330|BIRC2, ENSG00000132535|DLG4, ENSG00000073350|LLGL2, ENSG00000125968|ID1, ENSG00000105327|BBC3, ENSG00000074219|TEAD2, ENSG00000139926|FRMD6, ENSG00000175387|SMAD2, ENSG00000204217|BMPR2, ENSG00000143514|TP53BP2, ENSG00000072415|MPP5, ENSG00000164924|YWHAZ, ENSG00000115738|ID2, ENSG00000163558|PRKCI, ENSG000001484…	45	1806	160	9173	0.2812	0.00597917	**	0.0234738	*	ENSG00000068028|RASSF1, ENSG00000132535|DLG4, ENSG00000073350|LLGL2, ENSG00000125968|ID1, ENSG00000105327|BBC3, ENSG00000074219|TEAD2	6	ENSG00000116985|BMP8B, ENSG00000075711|DLG1, ENSG00000110330|BIRC2, ENSG00000139926|FRMD6, ENSG00000175387|SMAD2, ENSG00000204217|BMPR2, ENSG00000143514|TP53BP2, ENSG00000072415|MPP5, ENSG00000164924|YWHAZ, ENSG00000115738|ID2, ENSG00000163558|PRKCI, ENSG00000148498|PARD3, ENSG00000138795|LEF1, ENSG00000126016|AMOT, ENSG00000170365|SMAD1, ENSG00000136997|MYC, ENSG00000144791|LIMD1, ENSG0000021363…	39	150	-4.81733
hsa05202	Human Diseases	Cancer: overview	Transcriptional misregulation in cancer	ENSG00000064300|NGFR, ENSG00000124762|CDKN1A, ENSG00000175197|DDIT3, ENSG00000178573|MAF, ENSG00000245848|CEBPA, ENSG00000116717|GADD45A, ENSG00000172216|CEBPB, ENSG00000171843|MLLT3, ENSG00000168283|BMI1, ENSG00000169375|SIN3A, ENSG00000158711|ELK4, ENSG00000081189|MEF2C, ENSG00000135679|MDM2, ENSG00000141380|SS18, ENSG00000104903|LYL1, ENSG00000185591|SP1, ENSG00000185630|PBX1, ENSG00000125618|…	53	1806	195	9173	0.2718	0.00647588	**	0.0251138	*	ENSG00000064300|NGFR, ENSG00000124762|CDKN1A, ENSG00000175197|DDIT3, ENSG00000245848|CEBPA, ENSG00000116717|GADD45A, ENSG00000172216|CEBPB, ENSG00000104903|LYL1, ENSG00000125618|PAX8	8	ENSG00000178573|MAF, ENSG00000171843|MLLT3, ENSG00000168283|BMI1, ENSG00000169375|SIN3A, ENSG00000158711|ELK4, ENSG00000081189|MEF2C, ENSG00000135679|MDM2, ENSG00000141380|SS18, ENSG00000185591|SP1, ENSG00000185630|PBX1, ENSG00000140443|IGF1R, ENSG00000129315|CCNT1, ENSG00000109320|NFKB1, ENSG00000187098|MITF, ENSG00000141027|NCOR1, ENSG00000150907|FOXO1, ENSG00000115738|ID2, ENSG00000167081|PBX3…	45	167	-5.64891
hsa05166	Human Diseases	Infectious disease: viral	Human T-cell leukemia virus 1 infection	ENSG00000177606|JUN, ENSG00000124762|CDKN1A, ENSG00000006062|MAP3K14, ENSG00000163132|MSX1, ENSG00000120738|EGR1, ENSG00000101096|NFATC2, ENSG00000067182|TNFRSF1A, ENSG00000145675|PIK3R1, ENSG00000156970|BUB1B, ENSG00000134954|ETS1, ENSG00000169100|SLC25A6, ENSG00000213281|NRAS, ENSG00000053900|ANAPC4, ENSG00000117394|SLC2A1, ENSG00000095015|MAP3K1, ENSG00000145386|CCNA2, ENSG00000126561|STAT5A, …	89	1806	355	9173	0.2507	0.00670865	**	0.025703	*	ENSG00000177606|JUN, ENSG00000124762|CDKN1A, ENSG00000006062|MAP3K14, ENSG00000163132|MSX1, ENSG00000067182|TNFRSF1A, ENSG00000169100|SLC25A6, ENSG00000126561|STAT5A, ENSG00000175592|FOSL1, ENSG00000128272|ATF4, ENSG00000126934|MAP2K2, ENSG00000173175|ADCY5	11	ENSG00000120738|EGR1, ENSG00000101096|NFATC2, ENSG00000145675|PIK3R1, ENSG00000156970|BUB1B, ENSG00000134954|ETS1, ENSG00000213281|NRAS, ENSG00000053900|ANAPC4, ENSG00000117394|SLC2A1, ENSG00000095015|MAP3K1, ENSG00000145386|CCNA2, ENSG00000075711|DLG1, ENSG00000158711|ELK4, ENSG00000139687|RB1, ENSG00000182158|CREB3L2, ENSG00000213341|CHUK, ENSG00000051382|PIK3CB, ENSG00000107758|PPP3CB, ENSG000…	78	211	-7.98577
hsa04611	Organismal Systems	Immune system	Platelet activation	ENSG00000108821|COL1A1, ENSG00000196914|ARHGEF12, ENSG00000181104|F2R, ENSG00000197122|SRC, ENSG00000145675|PIK3R1, ENSG00000127533|F2RL3, ENSG00000164116|GUCY1A1, ENSG00000134318|ROCK2, ENSG00000116711|PLA2G4A, ENSG00000051382|PIK3CB, ENSG00000061918|GUCY1B1, ENSG00000043462|LCP2, ENSG00000120063|GNA13, ENSG00000173175|ADCY5, ENSG00000058272|PPP1R12A, ENSG00000160007|ARHGAP35, ENSG00000163558|PR…	39	1806	136	9173	0.2868	0.00711276	**	0.0269269	*	ENSG00000108821|COL1A1, ENSG00000197122|SRC, ENSG00000173175|ADCY5	3	ENSG00000196914|ARHGEF12, ENSG00000181104|F2R, ENSG00000145675|PIK3R1, ENSG00000127533|F2RL3, ENSG00000164116|GUCY1A1, ENSG00000134318|ROCK2, ENSG00000116711|PLA2G4A, ENSG00000051382|PIK3CB, ENSG00000061918|GUCY1B1, ENSG00000043462|LCP2, ENSG00000120063|GNA13, ENSG00000058272|PPP1R12A, ENSG00000160007|ARHGAP35, ENSG00000163558|PRKCI, ENSG00000116473|RAP1A, ENSG00000067900|ROCK1, ENSG00000117020|A…	36	115	-6.62078
hsa00071	Metabolism	Lipid metabolism	Fatty acid degradation	ENSG00000111275|ALDH2, ENSG00000167969|ECI1, ENSG00000072210|ALDH3A2, ENSG00000117054|ACADM, ENSG00000110090|CPT1A, ENSG00000105607|GCDH, ENSG00000143149|ALDH9A1, ENSG00000198721|ECI2, ENSG00000137124|ALDH1B1, ENSG00000075239|ACAT1, ENSG00000138796|HADH, ENSG00000068366|ACSL4, ENSG00000167315|ACAA2, ENSG00000120437|ACAT2, ENSG00000161533|ACOX1, ENSG00000157184|CPT2	16	1806	44	9173	0.3636	0.0073029	**	0.0273215	*	ENSG00000111275|ALDH2, ENSG00000167969|ECI1	2	ENSG00000072210|ALDH3A2, ENSG00000117054|ACADM, ENSG00000110090|CPT1A, ENSG00000105607|GCDH, ENSG00000143149|ALDH9A1, ENSG00000198721|ECI2, ENSG00000137124|ALDH1B1, ENSG00000075239|ACAT1, ENSG00000138796|HADH, ENSG00000068366|ACSL4, ENSG00000167315|ACAA2, ENSG00000120437|ACAT2, ENSG00000161533|ACOX1, ENSG00000157184|CPT2	14	37	-2.63038
hsa00780	Metabolism	Metabolism of cofactors and vitamins	Biotin metabolism	ENSG00000159267|HLCS, ENSG00000169814|BTD, ENSG00000151093|OXSM	3	1806	3	9173	1	0.00762148	**	0.0281818	*		0	ENSG00000159267|HLCS, ENSG00000169814|BTD, ENSG00000151093|OXSM	3	3	-1.73205
hsa04371	Environmental Information Processing	Signal transduction	Apelin signaling pathway	ENSG00000168243|GNG4, ENSG00000176170|SPHK1, ENSG00000139112|GABARAPL1, ENSG00000120738|EGR1, ENSG00000213281|NRAS, ENSG00000081189|MEF2C, ENSG00000126934|MAP2K2, ENSG00000196455|PIK3R4, ENSG00000196218|RYR1, ENSG00000176533|GNG7, ENSG00000143933|CALM2, ENSG00000120063|GNA13, ENSG00000173175|ADCY5, ENSG00000175387|SMAD2, ENSG00000068024|HDAC4, ENSG00000117020|AKT3, ENSG00000198668|CALM1, ENSG0000…	40	1806	141	9173	0.2837	0.00787113	**	0.0287703	*	ENSG00000176170|SPHK1, ENSG00000139112|GABARAPL1, ENSG00000126934|MAP2K2, ENSG00000173175|ADCY5	4	ENSG00000168243|GNG4, ENSG00000120738|EGR1, ENSG00000213281|NRAS, ENSG00000081189|MEF2C, ENSG00000196455|PIK3R4, ENSG00000196218|RYR1, ENSG00000176533|GNG7, ENSG00000143933|CALM2, ENSG00000120063|GNA13, ENSG00000175387|SMAD2, ENSG00000068024|HDAC4, ENSG00000117020|AKT3, ENSG00000198668|CALM1, ENSG00000132356|PRKAA1, ENSG00000108064|TFAM, ENSG00000150995|ITPR1, ENSG00000105851|PIK3CG, ENSG00000127…	36	126	-4.8107
hsa04340	Environmental Information Processing	Signal transduction	Hedgehog signaling pathway	ENSG00000166813|KIF7, ENSG00000064309|CDON, ENSG00000185920|PTCH1, ENSG00000128602|SMO, ENSG00000171791|BCL2, ENSG00000036257|CUL3, ENSG00000100077|GRK3, ENSG00000055130|CUL1, ENSG00000144228|SPOPL, ENSG00000082701|GSK3B, ENSG00000118971|CCND2, ENSG00000121067|SPOP, ENSG00000169118|CSNK1G1, ENSG00000072062|PRKACA, ENSG00000151292|CSNK1G3, ENSG00000072803|FBXW11, ENSG00000142875|PRKACB	17	1806	49	9173	0.3469	0.00979989	**	0.0354132	*	ENSG00000166813|KIF7, ENSG00000128602|SMO	2	ENSG00000064309|CDON, ENSG00000185920|PTCH1, ENSG00000171791|BCL2, ENSG00000036257|CUL3, ENSG00000100077|GRK3, ENSG00000055130|CUL1, ENSG00000144228|SPOPL, ENSG00000082701|GSK3B, ENSG00000118971|CCND2, ENSG00000121067|SPOP, ENSG00000169118|CSNK1G1, ENSG00000072062|PRKACA, ENSG00000151292|CSNK1G3, ENSG00000072803|FBXW11, ENSG00000142875|PRKACB	15	46	-3.68605
hsa04310	Environmental Information Processing	Signal transduction	Wnt signaling pathway	ENSG00000177606|JUN, ENSG00000095739|BAMBI, ENSG00000101096|NFATC2, ENSG00000134318|ROCK2, ENSG00000175592|FOSL1, ENSG00000070770|CSNK2A2, ENSG00000177565|TBL1XR1, ENSG00000135341|MAP3K7, ENSG00000107758|PPP3CB, ENSG00000104415|CCN4, ENSG00000163904|SENP2, ENSG00000050748|MAPK9, ENSG00000107643|MAPK8, ENSG00000128340|RAC2, ENSG00000100592|DAAM1, ENSG00000138795|LEF1, ENSG00000154229|PRKCA, ENSG00…	47	1806	173	9173	0.2717	0.0100137	*	0.0357792	*	ENSG00000177606|JUN, ENSG00000095739|BAMBI, ENSG00000175592|FOSL1, ENSG00000070770|CSNK2A2	4	ENSG00000101096|NFATC2, ENSG00000134318|ROCK2, ENSG00000177565|TBL1XR1, ENSG00000135341|MAP3K7, ENSG00000107758|PPP3CB, ENSG00000104415|CCN4, ENSG00000163904|SENP2, ENSG00000050748|MAPK9, ENSG00000107643|MAPK8, ENSG00000128340|RAC2, ENSG00000100592|DAAM1, ENSG00000138795|LEF1, ENSG00000154229|PRKCA, ENSG00000055130|CUL1, ENSG00000120910|PPP3CC, ENSG00000136997|MYC, ENSG00000082701|GSK3B, ENSG0000…	43	149	-6.22616
hsa05230	Human Diseases	Cancer: overview	Central carbon metabolism in cancer	ENSG00000159399|HK2, ENSG00000115419|GLS, ENSG00000145675|PIK3R1, ENSG00000067057|PFKP, ENSG00000213281|NRAS, ENSG00000117394|SLC2A1, ENSG00000126934|MAP2K2, ENSG00000134333|LDHA, ENSG00000051382|PIK3CB, ENSG00000171862|PTEN, ENSG00000152256|PDK1, ENSG00000068078|FGFR3, ENSG00000117020|AKT3, ENSG00000136997|MYC, ENSG00000100644|HIF1A, ENSG00000198793|MTOR, ENSG00000100030|MAPK1, ENSG00000121879|P…	22	1806	69	9173	0.3188	0.0108972	*	0.0385033	*	ENSG00000126934|MAP2K2	1	ENSG00000159399|HK2, ENSG00000115419|GLS, ENSG00000145675|PIK3R1, ENSG00000067057|PFKP, ENSG00000213281|NRAS, ENSG00000117394|SLC2A1, ENSG00000134333|LDHA, ENSG00000051382|PIK3CB, ENSG00000171862|PTEN, ENSG00000152256|PDK1, ENSG00000068078|FGFR3, ENSG00000117020|AKT3, ENSG00000136997|MYC, ENSG00000100644|HIF1A, ENSG00000198793|MTOR, ENSG00000100030|MAPK1, ENSG00000121879|PIK3CA, ENSG00000171314|P…	21	60	-5.03488
hsa00630	Metabolism	Carbohydrate metabolism	Glyoxylate and dicarboxylate metabolism	ENSG00000131069|ACSS2, ENSG00000175198|PCCA, ENSG00000182199|SHMT2, ENSG00000146085|MMUT, ENSG00000091140|DLD, ENSG00000014641|MDH1, ENSG00000178445|GLDC, ENSG00000140905|GCSH, ENSG00000154930|ACSS1, ENSG00000075239|ACAT1, ENSG00000183077|AFMID, ENSG00000120437|ACAT2	12	1806	31	9173	0.3871	0.0111081	*	0.0385626	*	ENSG00000131069|ACSS2, ENSG00000182199|SHMT2	2	ENSG00000175198|PCCA, ENSG00000146085|MMUT, ENSG00000091140|DLD, ENSG00000014641|MDH1, ENSG00000178445|GLDC, ENSG00000140905|GCSH, ENSG00000154930|ACSS1, ENSG00000075239|ACAT1, ENSG00000183077|AFMID, ENSG00000120437|ACAT2	10	27	-2.3094
hsa04922	Organismal Systems	Endocrine system	Glucagon signaling pathway	ENSG00000102893|PHKB, ENSG00000117394|SLC2A1, ENSG00000128272|ATF4, ENSG00000182158|CREB3L2, ENSG00000134333|LDHA, ENSG00000143933|CALM2, ENSG00000107758|PPP3CB, ENSG00000115966|ATF2, ENSG00000100796|PPP4R3A, ENSG00000150907|FOXO1, ENSG00000275052|PPP4R3B, ENSG00000110090|CPT1A, ENSG00000186951|PPARA, ENSG00000117020|AKT3, ENSG00000198668|CALM1, ENSG00000132356|PRKAA1, ENSG00000118260|CREB1, ENSG…	32	1806	110	9173	0.2909	0.0111565	*	0.0385626	*	ENSG00000128272|ATF4	1	ENSG00000102893|PHKB, ENSG00000117394|SLC2A1, ENSG00000182158|CREB3L2, ENSG00000134333|LDHA, ENSG00000143933|CALM2, ENSG00000107758|PPP3CB, ENSG00000115966|ATF2, ENSG00000100796|PPP4R3A, ENSG00000150907|FOXO1, ENSG00000275052|PPP4R3B, ENSG00000110090|CPT1A, ENSG00000186951|PPARA, ENSG00000117020|AKT3, ENSG00000198668|CALM1, ENSG00000132356|PRKAA1, ENSG00000118260|CREB1, ENSG00000150995|ITPR1, ENS…	31	91	-5.24142
hsa04917	Organismal Systems	Endocrine system	Prolactin signaling pathway	ENSG00000184557|SOCS3, ENSG00000197122|SRC, ENSG00000145675|PIK3R1, ENSG00000115904|SOS1, ENSG00000213281|NRAS, ENSG00000126561|STAT5A, ENSG00000115415|STAT1, ENSG00000126934|MAP2K2, ENSG00000051382|PIK3CB, ENSG00000109320|NFKB1, ENSG00000050748|MAPK9, ENSG00000107643|MAPK8, ENSG00000117020|AKT3, ENSG00000100485|SOS2, ENSG00000082701|GSK3B, ENSG00000180008|SOCS4, ENSG00000118689|FOXO3, ENSG000001…	23	1806	74	9173	0.3108	0.0129647	*	0.0443309	*	ENSG00000184557|SOCS3, ENSG00000197122|SRC, ENSG00000126561|STAT5A, ENSG00000126934|MAP2K2	4	ENSG00000145675|PIK3R1, ENSG00000115904|SOS1, ENSG00000213281|NRAS, ENSG00000115415|STAT1, ENSG00000051382|PIK3CB, ENSG00000109320|NFKB1, ENSG00000050748|MAPK9, ENSG00000107643|MAPK8, ENSG00000117020|AKT3, ENSG00000100485|SOS2, ENSG00000082701|GSK3B, ENSG00000180008|SOCS4, ENSG00000118689|FOXO3, ENSG00000118971|CCND2, ENSG00000100030|MAPK1, ENSG00000121879|PIK3CA, ENSG00000133703|KRAS, ENSG000001…	19	59	-4.55661
hsa04071	Environmental Information Processing	Signal transduction	Sphingolipid signaling pathway	ENSG00000176170|SPHK1, ENSG00000197442|MAP3K5, ENSG00000067182|TNFRSF1A, ENSG00000145675|PIK3R1, ENSG00000213281|NRAS, ENSG00000134318|ROCK2, ENSG00000068971|PPP2R5B, ENSG00000126934|MAP2K2, ENSG00000171791|BCL2, ENSG00000051382|PIK3CB, ENSG00000171862|PTEN, ENSG00000120063|GNA13, ENSG00000109320|NFKB1, ENSG00000050748|MAPK9, ENSG00000078304|PPP2R5C, ENSG00000107643|MAPK8, ENSG00000066027|PPP2R5A…	37	1806	133	9173	0.2782	0.0141966	*	0.0480268	*	ENSG00000176170|SPHK1, ENSG00000067182|TNFRSF1A, ENSG00000068971|PPP2R5B, ENSG00000126934|MAP2K2	4	ENSG00000197442|MAP3K5, ENSG00000145675|PIK3R1, ENSG00000213281|NRAS, ENSG00000134318|ROCK2, ENSG00000171791|BCL2, ENSG00000051382|PIK3CB, ENSG00000171862|PTEN, ENSG00000120063|GNA13, ENSG00000109320|NFKB1, ENSG00000050748|MAPK9, ENSG00000078304|PPP2R5C, ENSG00000107643|MAPK8, ENSG00000066027|PPP2R5A, ENSG00000067900|ROCK1, ENSG00000128340|RAC2, ENSG00000117020|AKT3, ENSG00000154001|PPP2R5E, ENSG…	33	117	-5.82435
hsa00330	Metabolism	Amino acid metabolism	Arginine and proline metabolism	ENSG00000130066|SAT1, ENSG00000088826|SMOX, ENSG00000072682|P4HA2, ENSG00000111275|ALDH2, ENSG00000123505|AMD1, ENSG00000237289|CKMT1B, ENSG00000081181|ARG2, ENSG00000072210|ALDH3A2, ENSG00000122884|P4HA1, ENSG00000104524|PYCR3, ENSG00000116649|SRM, ENSG00000065154|OAT, ENSG00000143149|ALDH9A1, ENSG00000159423|ALDH4A1, ENSG00000137124|ALDH1B1, ENSG00000115758|ODC1, ENSG00000002549|LAP3	17	1806	51	9173	0.3333	0.0150124	*	0.0501108	ns	ENSG00000130066|SAT1, ENSG00000088826|SMOX, ENSG00000072682|P4HA2, ENSG00000111275|ALDH2, ENSG00000237289|CKMT1B, ENSG00000081181|ARG2	6	ENSG00000123505|AMD1, ENSG00000072210|ALDH3A2, ENSG00000122884|P4HA1, ENSG00000104524|PYCR3, ENSG00000116649|SRM, ENSG00000065154|OAT, ENSG00000143149|ALDH9A1, ENSG00000159423|ALDH4A1, ENSG00000137124|ALDH1B1, ENSG00000115758|ODC1, ENSG00000002549|LAP3	11	46	-1.47442
hsa04664	Organismal Systems	Immune system	Fc epsilon RI signaling pathway	ENSG00000145675|PIK3R1, ENSG00000115904|SOS1, ENSG00000213281|NRAS, ENSG00000116711|PLA2G4A, ENSG00000126934|MAP2K2, ENSG00000051382|PIK3CB, ENSG00000043462|LCP2, ENSG00000050748|MAPK9, ENSG00000107643|MAPK8, ENSG00000128340|RAC2, ENSG00000117020|AKT3, ENSG00000100485|SOS2, ENSG00000154229|PRKCA, ENSG00000141968|VAV1, ENSG00000168918|INPP5D, ENSG00000254087|LYN, ENSG00000100030|MAPK1, ENSG0000014…	24	1806	79	9173	0.3038	0.0151278	*	0.0501108	ns	ENSG00000126934|MAP2K2	1	ENSG00000145675|PIK3R1, ENSG00000115904|SOS1, ENSG00000213281|NRAS, ENSG00000116711|PLA2G4A, ENSG00000051382|PIK3CB, ENSG00000043462|LCP2, ENSG00000050748|MAPK9, ENSG00000107643|MAPK8, ENSG00000128340|RAC2, ENSG00000117020|AKT3, ENSG00000100485|SOS2, ENSG00000154229|PRKCA, ENSG00000141968|VAV1, ENSG00000168918|INPP5D, ENSG00000254087|LYN, ENSG00000100030|MAPK1, ENSG00000140992|PDPK1, ENSG00000121…	23	61	-5.37755
hsa00440	Metabolism	Metabolism of other amino acids	Phosphonate and phosphinate metabolism	ENSG00000138018|SELENOI, ENSG00000185813|PCYT2, ENSG00000134255|CEPT1, ENSG00000111666|CHPT1	4	1806	6	9173	0.6667	0.0159883	*	0.0524152	ns		0	ENSG00000138018|SELENOI, ENSG00000185813|PCYT2, ENSG00000134255|CEPT1, ENSG00000111666|CHPT1	4	6	-1.22474
hsa04216	Cellular Processes	Cell growth and death	Ferroptosis	ENSG00000130066|SAT1, ENSG00000100292|HMOX1, ENSG00000167996|FTH1, ENSG00000168003|SLC3A2, ENSG00000072274|TFRC, ENSG00000138821|SLC39A8, ENSG00000057663|ATG5, ENSG00000001084|GCLC, ENSG00000110911|SLC11A2, ENSG00000266412|NCOA4, ENSG00000078668|VDAC3, ENSG00000138449|SLC40A1, ENSG00000068366|ACSL4, ENSG00000115107|STEAP3	14	1806	40	9173	0.35	0.0168134	*	0.0545579	ns	ENSG00000130066|SAT1, ENSG00000100292|HMOX1, ENSG00000167996|FTH1, ENSG00000168003|SLC3A2	4	ENSG00000072274|TFRC, ENSG00000138821|SLC39A8, ENSG00000057663|ATG5, ENSG00000001084|GCLC, ENSG00000110911|SLC11A2, ENSG00000266412|NCOA4, ENSG00000078668|VDAC3, ENSG00000138449|SLC40A1, ENSG00000068366|ACSL4, ENSG00000115107|STEAP3	10	38	-0.162221
hsa00514	Metabolism	Glycan biosynthesis and metabolism	Other types of O-glycan biosynthesis	ENSG00000147162|OGT, ENSG00000163389|POGLUT1, ENSG00000163378|EOGT, ENSG00000151233|GXYLT1, ENSG00000130309|COLGALT1, ENSG00000172986|GXYLT2, ENSG00000100060|MFNG, ENSG00000073849|ST6GAL1, ENSG00000117411|B4GALT2	9	1806	22	9173	0.4091	0.0181259	*	0.0576306	ns		0	ENSG00000147162|OGT, ENSG00000163389|POGLUT1, ENSG00000163378|EOGT, ENSG00000151233|GXYLT1, ENSG00000130309|COLGALT1, ENSG00000172986|GXYLT2, ENSG00000100060|MFNG, ENSG00000073849|ST6GAL1, ENSG00000117411|B4GALT2	9	22	-3.41121
hsa05163	Human Diseases	Infectious disease: viral	Human cytomegalovirus infection	ENSG00000277632|CCL3, ENSG00000124762|CDKN1A, ENSG00000168243|GNG4, ENSG00000163823|CCR1, ENSG00000196914|ARHGEF12, ENSG00000110324|IL10RA, ENSG00000197122|SRC, ENSG00000101096|NFATC2, ENSG00000067182|TNFRSF1A, ENSG00000145675|PIK3R1, ENSG00000231925|TAPBP, ENSG00000115904|SOS1, ENSG00000213281|NRAS, ENSG00000134318|ROCK2, ENSG00000139687|RB1, ENSG00000128272|ATF4, ENSG00000088256|GNA11, ENSG0000…	76	1806	309	9173	0.246	0.0182718	*	0.0576306	ns	ENSG00000277632|CCL3, ENSG00000124762|CDKN1A, ENSG00000110324|IL10RA, ENSG00000197122|SRC, ENSG00000067182|TNFRSF1A, ENSG00000128272|ATF4, ENSG00000088256|GNA11, ENSG00000126934|MAP2K2, ENSG00000173175|ADCY5	9	ENSG00000168243|GNG4, ENSG00000163823|CCR1, ENSG00000196914|ARHGEF12, ENSG00000101096|NFATC2, ENSG00000145675|PIK3R1, ENSG00000231925|TAPBP, ENSG00000115904|SOS1, ENSG00000213281|NRAS, ENSG00000134318|ROCK2, ENSG00000139687|RB1, ENSG00000135679|MDM2, ENSG00000182158|CREB3L2, ENSG00000120899|PTK2B, ENSG00000213341|CHUK, ENSG00000185591|SP1, ENSG00000051382|PIK3CB, ENSG00000176533|GNG7, ENSG0000014…	67	202	-6.05094
hsa04928	Organismal Systems	Endocrine system	Parathyroid hormone synthesis, secretion and action	ENSG00000124762|CDKN1A, ENSG00000120738|EGR1, ENSG00000130522|JUND, ENSG00000113070|HBEGF, ENSG00000128272|ATF4, ENSG00000081189|MEF2C, ENSG00000088256|GNA11, ENSG00000182158|CREB3L2, ENSG00000171791|BCL2, ENSG00000065989|PDE4A, ENSG00000185591|SP1, ENSG00000115966|ATF2, ENSG00000120063|GNA13, ENSG00000111424|VDR, ENSG00000173175|ADCY5, ENSG00000157764|BRAF, ENSG00000118260|CREB1, ENSG00000150995…	33	1806	118	9173	0.2797	0.0183041	*	0.0576306	ns	ENSG00000124762|CDKN1A, ENSG00000130522|JUND, ENSG00000113070|HBEGF, ENSG00000128272|ATF4, ENSG00000088256|GNA11, ENSG00000173175|ADCY5	6	ENSG00000120738|EGR1, ENSG00000081189|MEF2C, ENSG00000182158|CREB3L2, ENSG00000171791|BCL2, ENSG00000065989|PDE4A, ENSG00000185591|SP1, ENSG00000115966|ATF2, ENSG00000120063|GNA13, ENSG00000111424|VDR, ENSG00000157764|BRAF, ENSG00000118260|CREB1, ENSG00000150995|ITPR1, ENSG00000154229|PRKCA, ENSG00000170776|AKAP13, ENSG00000184588|PDE4B, ENSG00000162337|LRP5, ENSG00000065135|GNAI3, ENSG0000007001…	27	98	-2.82843
hsa04926	Organismal Systems	Endocrine system	Relaxin signaling pathway	ENSG00000177606|JUN, ENSG00000168243|GNG4, ENSG00000108821|COL1A1, ENSG00000197122|SRC, ENSG00000145675|PIK3R1, ENSG00000115904|SOS1, ENSG00000213281|NRAS, ENSG00000128272|ATF4, ENSG00000126934|MAP2K2, ENSG00000182158|CREB3L2, ENSG00000051382|PIK3CB, ENSG00000176533|GNG7, ENSG00000115966|ATF2, ENSG00000173175|ADCY5, ENSG00000109320|NFKB1, ENSG00000175387|SMAD2, ENSG00000050748|MAPK9, ENSG00000107…	38	1806	140	9173	0.2714	0.0194119	*	0.0605196	ns	ENSG00000177606|JUN, ENSG00000108821|COL1A1, ENSG00000197122|SRC, ENSG00000128272|ATF4, ENSG00000126934|MAP2K2, ENSG00000173175|ADCY5	6	ENSG00000168243|GNG4, ENSG00000145675|PIK3R1, ENSG00000115904|SOS1, ENSG00000213281|NRAS, ENSG00000182158|CREB3L2, ENSG00000051382|PIK3CB, ENSG00000176533|GNG7, ENSG00000115966|ATF2, ENSG00000109320|NFKB1, ENSG00000175387|SMAD2, ENSG00000050748|MAPK9, ENSG00000107643|MAPK8, ENSG00000173511|VEGFB, ENSG00000117020|AKT3, ENSG00000100485|SOS2, ENSG00000118260|CREB1, ENSG00000154229|PRKCA, ENSG0000024…	32	123	-4.14768
hsa04350	Environmental Information Processing	Signal transduction	TGF-beta signaling pathway	ENSG00000095739|BAMBI, ENSG00000117318|ID3, ENSG00000116985|BMP8B, ENSG00000158747|NBL1, ENSG00000133740|E2F5, ENSG00000198176|TFDP1, ENSG00000125968|ID1, ENSG00000049323|LTBP1, ENSG00000185591|SP1, ENSG00000175387|SMAD2, ENSG00000204217|BMPR2, ENSG00000115738|ID2, ENSG00000067900|ROCK1, ENSG00000118707|TGIF2, ENSG00000170365|SMAD1, ENSG00000113658|SMAD5, ENSG00000055130|CUL1, ENSG00000136997|MYC…	29	1806	102	9173	0.2843	0.0207638	*	0.0635024	ns	ENSG00000095739|BAMBI, ENSG00000117318|ID3, ENSG00000158747|NBL1, ENSG00000125968|ID1	4	ENSG00000116985|BMP8B, ENSG00000133740|E2F5, ENSG00000198176|TFDP1, ENSG00000049323|LTBP1, ENSG00000185591|SP1, ENSG00000175387|SMAD2, ENSG00000204217|BMPR2, ENSG00000115738|ID2, ENSG00000067900|ROCK1, ENSG00000118707|TGIF2, ENSG00000170365|SMAD1, ENSG00000113658|SMAD5, ENSG00000055130|CUL1, ENSG00000136997|MYC, ENSG00000115170|ACVR1, ENSG00000108443|RPS6KB1, ENSG00000107779|BMPR1A, ENSG000001003…	25	90	-3.79473
hsa00563	Metabolism	Glycan biosynthesis and metabolism	Glycosylphosphatidylinositol (GPI)-anchor biosynthesis	ENSG00000143315|PIGM, ENSG00000197563|PIGN, ENSG00000277161|PIGW, ENSG00000069943|PIGB, ENSG00000142892|PIGK, ENSG00000060642|PIGV, ENSG00000151665|PIGF, ENSG00000101464|PIGU, ENSG00000163964|PIGX, ENSG00000100564|PIGH	10	1806	26	9173	0.3846	0.0207681	*	0.0635024	ns		0	ENSG00000143315|PIGM, ENSG00000197563|PIGN, ENSG00000277161|PIGW, ENSG00000069943|PIGB, ENSG00000142892|PIGK, ENSG00000060642|PIGV, ENSG00000151665|PIGF, ENSG00000101464|PIGU, ENSG00000163964|PIGX, ENSG00000100564|PIGH	10	25	-3.8
hsa04730	Organismal Systems	Nervous system	Long-term depression	ENSG00000213281|NRAS, ENSG00000164116|GUCY1A1, ENSG00000088256|GNA11, ENSG00000116711|PLA2G4A, ENSG00000126934|MAP2K2, ENSG00000196218|RYR1, ENSG00000061918|GUCY1B1, ENSG00000120063|GNA13, ENSG00000140443|IGF1R, ENSG00000157764|BRAF, ENSG00000150995|ITPR1, ENSG00000154229|PRKCA, ENSG00000152402|GUCY1A2, ENSG00000065135|GNAI3, ENSG00000254087|LYN, ENSG00000128266|GNAZ, ENSG00000100030|MAPK1, ENSG0…	20	1806	65	9173	0.3077	0.0219397	*	0.0663833	ns	ENSG00000088256|GNA11, ENSG00000126934|MAP2K2	2	ENSG00000213281|NRAS, ENSG00000164116|GUCY1A1, ENSG00000116711|PLA2G4A, ENSG00000196218|RYR1, ENSG00000061918|GUCY1B1, ENSG00000120063|GNA13, ENSG00000140443|IGF1R, ENSG00000157764|BRAF, ENSG00000150995|ITPR1, ENSG00000154229|PRKCA, ENSG00000152402|GUCY1A2, ENSG00000065135|GNAI3, ENSG00000254087|LYN, ENSG00000128266|GNAZ, ENSG00000100030|MAPK1, ENSG00000137713|PPP2R1B, ENSG00000133703|KRAS, ENSG0…	18	57	-4.76832
hsa03008	Genetic Information Processing	Translation	Ribosome biogenesis in eukaryotes	ENSG00000112159|MDN1, ENSG00000065183|WDR3, ENSG00000119285|HEATR1, ENSG00000134987|WDR36, ENSG00000070770|CSNK2A2, ENSG00000058729|RIOK2, ENSG00000115368|WDR75, ENSG00000140598|EFL1, ENSG00000164338|UTP15, ENSG00000163811|WDR43, ENSG00000163938|GNL3, ENSG00000145375|SPATA5, ENSG00000082898|XPO1, ENSG00000134697|GNL2, ENSG00000177971|IMP3, ENSG00000113360|DROSHA, ENSG00000169251|NMD3, ENSG0000012…	31	1806	111	9173	0.2793	0.0221278	*	0.0663833	ns	ENSG00000070770|CSNK2A2	1	ENSG00000112159|MDN1, ENSG00000065183|WDR3, ENSG00000119285|HEATR1, ENSG00000134987|WDR36, ENSG00000058729|RIOK2, ENSG00000115368|WDR75, ENSG00000140598|EFL1, ENSG00000164338|UTP15, ENSG00000163811|WDR43, ENSG00000163938|GNL3, ENSG00000145375|SPATA5, ENSG00000082898|XPO1, ENSG00000134697|GNL2, ENSG00000177971|IMP3, ENSG00000113360|DROSHA, ENSG00000169251|NMD3, ENSG00000124383|MPHOSPH10, ENSG00000…	30	91	-6.18488
hsa04621	Organismal Systems	Immune system	NOD-like receptor signaling pathway	ENSG00000177606|JUN, ENSG00000139112|GABARAPL1, ENSG00000185507|IRF7, ENSG00000118503|TNFAIP3, ENSG00000142166|IFNAR1, ENSG00000096384|HSP90AB1, ENSG00000092439|TRPM7, ENSG00000089041|P2RX7, ENSG00000157625|TAB3, ENSG00000171109|MFN1, ENSG00000115415|STAT1, ENSG00000080824|HSP90AA1, ENSG00000110330|BIRC2, ENSG00000159110|IFNAR2, ENSG00000171791|BCL2, ENSG00000087470|DNM1L, ENSG00000185515|BRCC3, …	55	1806	217	9173	0.2535	0.0233399	*	0.0693652	ns	ENSG00000177606|JUN, ENSG00000139112|GABARAPL1, ENSG00000185507|IRF7, ENSG00000096384|HSP90AB1, ENSG00000080824|HSP90AA1	5	ENSG00000118503|TNFAIP3, ENSG00000142166|IFNAR1, ENSG00000092439|TRPM7, ENSG00000089041|P2RX7, ENSG00000157625|TAB3, ENSG00000171109|MFN1, ENSG00000115415|STAT1, ENSG00000110330|BIRC2, ENSG00000159110|IFNAR2, ENSG00000171791|BCL2, ENSG00000087470|DNM1L, ENSG00000185515|BRCC3, ENSG00000213341|CHUK, ENSG00000067369|TP53BP1, ENSG00000135341|MAP3K7, ENSG00000112851|ERBIN, ENSG00000109320|NFKB1, ENSG0…	50	144	-4.66667
hsa05120	Human Diseases	Infectious disease: bacterial	Epithelial cell signaling in Helicobacter pylori infection	ENSG00000177606|JUN, ENSG00000006062|MAP3K14, ENSG00000113070|HBEGF, ENSG00000197122|SRC, ENSG00000137845|ADAM10, ENSG00000213341|CHUK, ENSG00000109320|NFKB1, ENSG00000179295|PTPN11, ENSG00000050748|MAPK9, ENSG00000107643|MAPK8, ENSG00000164305|CASP3, ENSG00000114573|ATP6V1A, ENSG00000100554|ATP6V1D, ENSG00000071553|ATP6AP1, ENSG00000033627|ATP6V0A1, ENSG00000254087|LYN, ENSG00000155097|ATP6V1C1,…	23	1806	78	9173	0.2949	0.0243833	*	0.0717953	ns	ENSG00000177606|JUN, ENSG00000006062|MAP3K14, ENSG00000113070|HBEGF, ENSG00000197122|SRC	4	ENSG00000137845|ADAM10, ENSG00000213341|CHUK, ENSG00000109320|NFKB1, ENSG00000179295|PTPN11, ENSG00000050748|MAPK9, ENSG00000107643|MAPK8, ENSG00000164305|CASP3, ENSG00000114573|ATP6V1A, ENSG00000100554|ATP6V1D, ENSG00000071553|ATP6AP1, ENSG00000033627|ATP6V0A1, ENSG00000254087|LYN, ENSG00000155097|ATP6V1C1, ENSG00000185344|ATP6V0A2, ENSG00000197943|PLCG2, ENSG00000100906|NFKBIA, ENSG00000188130|…	19	61	-3.58503
hsa00670	Metabolism	Metabolism of cofactors and vitamins	One carbon pool by folate	ENSG00000228716|DHFR, ENSG00000116984|MTR, ENSG00000182199|SHMT2, ENSG00000100714|MTHFD1, ENSG00000163738|MTHFD2L, ENSG00000176890|TYMS, ENSG00000144908|ALDH1L1, ENSG00000159131|GART, ENSG00000177000|MTHFR	9	1806	23	9173	0.3913	0.0246957	*	0.0720204	ns	ENSG00000182199|SHMT2	1	ENSG00000228716|DHFR, ENSG00000116984|MTR, ENSG00000100714|MTHFD1, ENSG00000163738|MTHFD2L, ENSG00000176890|TYMS, ENSG00000144908|ALDH1L1, ENSG00000159131|GART, ENSG00000177000|MTHFR	8	20	-1.78885
hsa05031	Human Diseases	Substance dependence	Amphetamine addiction	ENSG00000177606|JUN, ENSG00000106089|STX1A, ENSG00000128272|ATF4, ENSG00000182158|CREB3L2, ENSG00000143933|CALM2, ENSG00000107758|PPP3CB, ENSG00000115966|ATF2, ENSG00000173175|ADCY5, ENSG00000198668|CALM1, ENSG00000118260|CREB1, ENSG00000154229|PRKCA, ENSG00000120910|PPP3CC, ENSG00000213639|PPP1CB, ENSG00000145349|CAMK2D, ENSG00000138814|PPP3CA, ENSG00000152495|CAMK4, ENSG00000125740|FOSB, ENSG00…	22	1806	74	9173	0.2973	0.0249127	*	0.0720204	ns	ENSG00000177606|JUN, ENSG00000106089|STX1A, ENSG00000128272|ATF4, ENSG00000173175|ADCY5	4	ENSG00000182158|CREB3L2, ENSG00000143933|CALM2, ENSG00000107758|PPP3CB, ENSG00000115966|ATF2, ENSG00000198668|CALM1, ENSG00000118260|CREB1, ENSG00000154229|PRKCA, ENSG00000120910|PPP3CC, ENSG00000213639|PPP1CB, ENSG00000145349|CAMK2D, ENSG00000138814|PPP3CA, ENSG00000152495|CAMK4, ENSG00000125740|FOSB, ENSG00000221823|PPP3R1, ENSG00000096717|SIRT1, ENSG00000186298|PPP1CC, ENSG00000072062|PRKACA, …	18	63	-1.88982
hsa04666	Organismal Systems	Immune system	Fc gamma R-mediated phagocytosis	ENSG00000176170|SPHK1, ENSG00000145675|PIK3R1, ENSG00000136717|BIN1, ENSG00000116711|PLA2G4A, ENSG00000051382|PIK3CB, ENSG00000081237|PTPRC, ENSG00000128340|RAC2, ENSG00000117020|AKT3, ENSG00000134516|DOCK2, ENSG00000154229|PRKCA, ENSG00000175130|MARCKSL1, ENSG00000153317|ASAP1, ENSG00000107242|PIP5K1B, ENSG00000141968|VAV1, ENSG00000108443|RPS6KB1, ENSG00000168918|INPP5D, ENSG00000277443|MARCKS,…	27	1806	95	9173	0.2842	0.0251549	*	0.0720653	ns	ENSG00000176170|SPHK1, ENSG00000136717|BIN1	2	ENSG00000145675|PIK3R1, ENSG00000116711|PLA2G4A, ENSG00000051382|PIK3CB, ENSG00000081237|PTPRC, ENSG00000128340|RAC2, ENSG00000117020|AKT3, ENSG00000134516|DOCK2, ENSG00000154229|PRKCA, ENSG00000175130|MARCKSL1, ENSG00000153317|ASAP1, ENSG00000107242|PIP5K1B, ENSG00000141968|VAV1, ENSG00000108443|RPS6KB1, ENSG00000168918|INPP5D, ENSG00000277443|MARCKS, ENSG00000162704|ARPC5, ENSG00000254087|LYN, …	25	89	-5.72399
hsa04380	Organismal Systems	Development and regeneration	Osteoclast differentiation	ENSG00000177606|JUN, ENSG00000006062|MAP3K14, ENSG00000161011|SQSTM1, ENSG00000075426|FOSL2, ENSG00000184557|SOCS3, ENSG00000142166|IFNAR1, ENSG00000130522|JUND, ENSG00000101096|NFATC2, ENSG00000067182|TNFRSF1A, ENSG00000145675|PIK3R1, ENSG00000115415|STAT1, ENSG00000175592|FOSL1, ENSG00000159110|IFNAR2, ENSG00000184371|CSF1, ENSG00000213341|CHUK, ENSG00000051382|PIK3CB, ENSG00000135341|MAP3K7, E…	48	1806	187	9173	0.2567	0.0262372	*	0.0744949	ns	ENSG00000177606|JUN, ENSG00000006062|MAP3K14, ENSG00000161011|SQSTM1, ENSG00000075426|FOSL2, ENSG00000184557|SOCS3, ENSG00000130522|JUND, ENSG00000067182|TNFRSF1A, ENSG00000175592|FOSL1, ENSG00000184371|CSF1	9	ENSG00000142166|IFNAR1, ENSG00000101096|NFATC2, ENSG00000145675|PIK3R1, ENSG00000115415|STAT1, ENSG00000159110|IFNAR2, ENSG00000213341|CHUK, ENSG00000051382|PIK3CB, ENSG00000135341|MAP3K7, ENSG00000043462|LCP2, ENSG00000107758|PPP3CB, ENSG00000109320|NFKB1, ENSG00000187098|MITF, ENSG00000050748|MAPK9, ENSG00000107643|MAPK8, ENSG00000117020|AKT3, ENSG00000104856|RELB, ENSG00000162434|JAK1, ENSG000…	39	119	-4.67516
hsa00520	Metabolism	Carbohydrate metabolism	Amino sugar and nucleotide sugar metabolism	ENSG00000159399|HK2, ENSG00000117143|UAP1, ENSG00000170191|NANP, ENSG00000065615|CYB5R4, ENSG00000215883|CYB5RL, ENSG00000169764|UGP2, ENSG00000100522|GNPNAT1, ENSG00000115652|UXS1, ENSG00000109814|UGDH, ENSG00000159921|GNE, ENSG00000178802|MPI, ENSG00000013375|PGM3, ENSG00000169299|PGM2, ENSG00000124357|NAGK, ENSG00000049860|HEXB, ENSG00000163281|GNPDA2	16	1806	50	9173	0.32	0.0265808	*	0.0748025	ns		0	ENSG00000159399|HK2, ENSG00000117143|UAP1, ENSG00000170191|NANP, ENSG00000065615|CYB5R4, ENSG00000215883|CYB5RL, ENSG00000169764|UGP2, ENSG00000100522|GNPNAT1, ENSG00000115652|UXS1, ENSG00000109814|UGDH, ENSG00000159921|GNE, ENSG00000178802|MPI, ENSG00000013375|PGM3, ENSG00000169299|PGM2, ENSG00000124357|NAGK, ENSG00000049860|HEXB, ENSG00000163281|GNPDA2	16	46	-5.01303
hsa04022	Environmental Information Processing	Signal transduction	cGMP-PKG signaling pathway	ENSG00000101335|MYL9, ENSG00000263001|GTF2I, ENSG00000101096|NFATC2, ENSG00000169100|SLC25A6, ENSG00000164116|GUCY1A1, ENSG00000134318|ROCK2, ENSG00000128272|ATF4, ENSG00000081189|MEF2C, ENSG00000088256|GNA11, ENSG00000126934|MAP2K2, ENSG00000182158|CREB3L2, ENSG00000061918|GUCY1B1, ENSG00000143933|CALM2, ENSG00000107758|PPP3CB, ENSG00000115966|ATF2, ENSG00000120063|GNA13, ENSG00000173175|ADCY5, …	45	1806	174	9173	0.2586	0.0271121	*	0.0756284	ns	ENSG00000101335|MYL9, ENSG00000169100|SLC25A6, ENSG00000128272|ATF4, ENSG00000088256|GNA11, ENSG00000126934|MAP2K2, ENSG00000173175|ADCY5	6	ENSG00000263001|GTF2I, ENSG00000101096|NFATC2, ENSG00000164116|GUCY1A1, ENSG00000134318|ROCK2, ENSG00000081189|MEF2C, ENSG00000182158|CREB3L2, ENSG00000061918|GUCY1B1, ENSG00000143933|CALM2, ENSG00000107758|PPP3CB, ENSG00000115966|ATF2, ENSG00000120063|GNA13, ENSG00000058272|PPP1R12A, ENSG00000067900|ROCK1, ENSG00000117020|AKT3, ENSG00000198668|CALM1, ENSG00000118260|CREB1, ENSG00000150995|ITPR1,…	39	151	-4.63859
hsa03450	Genetic Information Processing	Replication and repair	Non-homologous end-joining	ENSG00000253729|PRKDC, ENSG00000113522|RAD50, ENSG00000166169|POLL, ENSG00000079246|XRCC5, ENSG00000020922|MRE11, ENSG00000152457|DCLRE1C	6	1806	13	9173	0.4615	0.0278408	*	0.0769859	ns	ENSG00000166169|POLL	1	ENSG00000253729|PRKDC, ENSG00000113522|RAD50, ENSG00000079246|XRCC5, ENSG00000020922|MRE11, ENSG00000152457|DCLRE1C	5	12	-2.88675
hsa00410	Metabolism	Metabolism of other amino acids	beta-Alanine metabolism	ENSG00000088826|SMOX, ENSG00000111275|ALDH2, ENSG00000072210|ALDH3A2, ENSG00000117054|ACADM, ENSG00000119711|ALDH6A1, ENSG00000183044|ABAT, ENSG00000116649|SRM, ENSG00000198130|HIBCH, ENSG00000143149|ALDH9A1, ENSG00000137124|ALDH1B1, ENSG00000131480|AOC2	11	1806	31	9173	0.3548	0.0291871	*	0.080013	ns	ENSG00000088826|SMOX, ENSG00000111275|ALDH2	2	ENSG00000072210|ALDH3A2, ENSG00000117054|ACADM, ENSG00000119711|ALDH6A1, ENSG00000183044|ABAT, ENSG00000116649|SRM, ENSG00000198130|HIBCH, ENSG00000143149|ALDH9A1, ENSG00000137124|ALDH1B1, ENSG00000131480|AOC2	9	27	-3.0792
hsa04728	Organismal Systems	Nervous system	Dopaminergic synapse	ENSG00000168243|GNG4, ENSG00000128272|ATF4, ENSG00000068971|PPP2R5B, ENSG00000182158|CREB3L2, ENSG00000176533|GNG7, ENSG00000143933|CALM2, ENSG00000107758|PPP3CB, ENSG00000115966|ATF2, ENSG00000173175|ADCY5, ENSG00000170759|KIF5B, ENSG00000050748|MAPK9, ENSG00000078304|PPP2R5C, ENSG00000107643|MAPK8, ENSG00000141404|GNAL, ENSG00000066027|PPP2R5A, ENSG00000117020|AKT3, ENSG00000198668|CALM1, ENSG0…	38	1806	144	9173	0.2639	0.0297469	*	0.0808505	ns	ENSG00000128272|ATF4, ENSG00000068971|PPP2R5B, ENSG00000173175|ADCY5	3	ENSG00000168243|GNG4, ENSG00000182158|CREB3L2, ENSG00000176533|GNG7, ENSG00000143933|CALM2, ENSG00000107758|PPP3CB, ENSG00000115966|ATF2, ENSG00000170759|KIF5B, ENSG00000050748|MAPK9, ENSG00000078304|PPP2R5C, ENSG00000107643|MAPK8, ENSG00000141404|GNAL, ENSG00000066027|PPP2R5A, ENSG00000117020|AKT3, ENSG00000198668|CALM1, ENSG00000154001|PPP2R5E, ENSG00000118260|CREB1, ENSG00000150995|ITPR1, ENSG…	35	124	-4.66974
hsa04622	Organismal Systems	Immune system	RIG-I-like receptor signaling pathway	ENSG00000185507|IRF7, ENSG00000215301|DDX3X, ENSG00000095015|MAP3K1, ENSG00000213341|CHUK, ENSG00000135341|MAP3K7, ENSG00000109320|NFKB1, ENSG00000050748|MAPK9, ENSG00000107643|MAPK8, ENSG00000101695|RNF125, ENSG00000057663|ATG5, ENSG00000088888|MAVS, ENSG00000163512|AZI2, ENSG00000136560|TANK, ENSG00000131323|TRAF3, ENSG00000137275|RIPK1, ENSG00000083799|CYLD, ENSG00000183735|TBK1, ENSG000000527…	23	1806	80	9173	0.2875	0.0324203	*	0.0873699	ns	ENSG00000185507|IRF7	1	ENSG00000215301|DDX3X, ENSG00000095015|MAP3K1, ENSG00000213341|CHUK, ENSG00000135341|MAP3K7, ENSG00000109320|NFKB1, ENSG00000050748|MAPK9, ENSG00000107643|MAPK8, ENSG00000101695|RNF125, ENSG00000057663|ATG5, ENSG00000088888|MAVS, ENSG00000163512|AZI2, ENSG00000136560|TANK, ENSG00000131323|TRAF3, ENSG00000137275|RIPK1, ENSG00000083799|CYLD, ENSG00000183735|TBK1, ENSG00000052723|SIKE1, ENSG00000100…	22	55	-4.0452
hsa04657	Organismal Systems	Immune system	IL-17 signaling pathway	ENSG00000177606|JUN, ENSG00000118503|TNFAIP3, ENSG00000172216|CEBPB, ENSG00000130522|JUND, ENSG00000096384|HSP90AB1, ENSG00000157625|TAB3, ENSG00000175592|FOSL1, ENSG00000080824|HSP90AA1, ENSG00000155313|USP25, ENSG00000069956|MAPK6, ENSG00000166598|HSP90B1, ENSG00000213341|CHUK, ENSG00000135341|MAP3K7, ENSG00000109320|NFKB1, ENSG00000050748|MAPK9, ENSG00000107643|MAPK8, ENSG00000164305|CASP3, EN…	29	1806	106	9173	0.2736	0.0340744	*	0.0910559	ns	ENSG00000177606|JUN, ENSG00000172216|CEBPB, ENSG00000130522|JUND, ENSG00000096384|HSP90AB1, ENSG00000175592|FOSL1, ENSG00000080824|HSP90AA1	6	ENSG00000118503|TNFAIP3, ENSG00000157625|TAB3, ENSG00000155313|USP25, ENSG00000069956|MAPK6, ENSG00000166598|HSP90B1, ENSG00000213341|CHUK, ENSG00000135341|MAP3K7, ENSG00000109320|NFKB1, ENSG00000050748|MAPK9, ENSG00000107643|MAPK8, ENSG00000164305|CASP3, ENSG00000136450|SRSF1, ENSG00000082701|GSK3B, ENSG00000055208|TAB2, ENSG00000131323|TRAF3, ENSG00000125740|FOSB, ENSG00000100030|MAPK1, ENSG000…	23	75	-3.57957
hsa05418	Human Diseases	Cardiovascular disease	Fluid shear stress and atherosclerosis	ENSG00000177606|JUN, ENSG00000120129|DUSP1, ENSG00000105974|CAV1, ENSG00000161011|SQSTM1, ENSG00000100292|HMOX1, ENSG00000197442|MAP3K5, ENSG00000197122|SRC, ENSG00000067182|TNFRSF1A, ENSG00000096384|HSP90AB1, ENSG00000145675|PIK3R1, ENSG00000115884|SDC1, ENSG00000080824|HSP90AA1, ENSG00000124145|SDC4, ENSG00000081189|MEF2C, ENSG00000166598|HSP90B1, ENSG00000171791|BCL2, ENSG00000063660|GPC1, ENS…	39	1806	150	9173	0.26	0.034818	*	0.0922677	ns	ENSG00000177606|JUN, ENSG00000120129|DUSP1, ENSG00000161011|SQSTM1, ENSG00000100292|HMOX1, ENSG00000197122|SRC, ENSG00000067182|TNFRSF1A, ENSG00000096384|HSP90AB1, ENSG00000080824|HSP90AA1, ENSG00000124145|SDC4, ENSG00000063660|GPC1	10	ENSG00000105974|CAV1, ENSG00000197442|MAP3K5, ENSG00000145675|PIK3R1, ENSG00000115884|SDC1, ENSG00000081189|MEF2C, ENSG00000166598|HSP90B1, ENSG00000171791|BCL2, ENSG00000213341|CHUK, ENSG00000051382|PIK3CB, ENSG00000135341|MAP3K7, ENSG00000143933|CALM2, ENSG00000109320|NFKB1, ENSG00000204217|BMPR2, ENSG00000050748|MAPK9, ENSG00000107643|MAPK8, ENSG00000128340|RAC2, ENSG00000117020|AKT3, ENSG0000…	29	129	-2.99353
hsa01040	Metabolism	Lipid metabolism	Biosynthesis of unsaturated fatty acids	ENSG00000097021|ACOT7, ENSG00000170522|ELOVL6, ENSG00000206527|HACD2, ENSG00000134824|FADS2, ENSG00000116171|SCP2, ENSG00000074696|HACD3, ENSG00000149084|HSD17B12, ENSG00000133835|HSD17B4, ENSG00000184227|ACOT1, ENSG00000161533|ACOX1	10	1806	28	9173	0.3571	0.0352014	*	0.0925127	ns	ENSG00000097021|ACOT7	1	ENSG00000170522|ELOVL6, ENSG00000206527|HACD2, ENSG00000134824|FADS2, ENSG00000116171|SCP2, ENSG00000074696|HACD3, ENSG00000149084|HSD17B12, ENSG00000133835|HSD17B4, ENSG00000184227|ACOT1, ENSG00000161533|ACOX1	9	26	-2.15728
hsa05110	Human Diseases	Infectious disease: bacterial	Vibrio cholerae infection	ENSG00000197930|ERO1A, ENSG00000064651|SLC12A2, ENSG00000114573|ATP6V1A, ENSG00000154229|PRKCA, ENSG00000100554|ATP6V1D, ENSG00000155660|PDIA4, ENSG00000071553|ATP6AP1, ENSG00000033627|ATP6V0A1, ENSG00000119139|TJP2, ENSG00000155097|ATP6V1C1, ENSG00000058262|SEC61A1, ENSG00000075624|ACTB, ENSG00000185344|ATP6V0A2, ENSG00000138031|ADCY3, ENSG00000197943|PLCG2, ENSG00000072062|PRKACA, ENSG000001438…	18	1806	60	9173	0.3	0.0367054	*	0.0956746	ns		0	ENSG00000197930|ERO1A, ENSG00000064651|SLC12A2, ENSG00000114573|ATP6V1A, ENSG00000154229|PRKCA, ENSG00000100554|ATP6V1D, ENSG00000155660|PDIA4, ENSG00000071553|ATP6AP1, ENSG00000033627|ATP6V0A1, ENSG00000119139|TJP2, ENSG00000155097|ATP6V1C1, ENSG00000058262|SEC61A1, ENSG00000075624|ACTB, ENSG00000185344|ATP6V0A2, ENSG00000138031|ADCY3, ENSG00000197943|PLCG2, ENSG00000072062|PRKACA, ENSG000001438…	18	46	-3.68605
hsa00100	Metabolism	Lipid metabolism	Steroid biosynthesis	ENSG00000107798|LIPA, ENSG00000160285|LSS, ENSG00000057252|SOAT1, ENSG00000001630|CYP51A1, ENSG00000149809|TM7SF2, ENSG00000104549|SQLE, ENSG00000052802|MSMO1, ENSG00000186104|CYP2R1	8	1806	21	9173	0.381	0.0394042	*	0.101874	ns		0	ENSG00000107798|LIPA, ENSG00000160285|LSS, ENSG00000057252|SOAT1, ENSG00000001630|CYP51A1, ENSG00000149809|TM7SF2, ENSG00000104549|SQLE, ENSG00000052802|MSMO1, ENSG00000186104|CYP2R1	8	18	-1.88562
hsa04550	Cellular Processes	Cellular community - eukaryotes	Signaling pathways regulating pluripotency of stem cells	ENSG00000130829|DUSP9, ENSG00000117318|ID3, ENSG00000163104|SMARCAD1, ENSG00000145675|PIK3R1, ENSG00000213281|NRAS, ENSG00000168283|BMI1, ENSG00000134352|IL6ST, ENSG00000125968|ID1, ENSG00000126934|MAP2K2, ENSG00000084093|REST, ENSG00000051382|PIK3CB, ENSG00000080345|RIF1, ENSG00000140443|IGF1R, ENSG00000175387|SMAD2, ENSG00000204217|BMPR2, ENSG00000115738|ID2, ENSG00000068078|FGFR3, ENSG00000008…	39	1806	152	9173	0.2566	0.0420712	*	0.107892	ns	ENSG00000130829|DUSP9, ENSG00000117318|ID3, ENSG00000125968|ID1, ENSG00000126934|MAP2K2	4	ENSG00000163104|SMARCAD1, ENSG00000145675|PIK3R1, ENSG00000213281|NRAS, ENSG00000168283|BMI1, ENSG00000134352|IL6ST, ENSG00000084093|REST, ENSG00000051382|PIK3CB, ENSG00000080345|RIF1, ENSG00000140443|IGF1R, ENSG00000175387|SMAD2, ENSG00000204217|BMPR2, ENSG00000115738|ID2, ENSG00000068078|FGFR3, ENSG00000008083|JARID2, ENSG00000117020|AKT3, ENSG00000083168|KAT6A, ENSG00000162434|JAK1, ENSG000001…	35	130	-5.87629
hsa04015	Environmental Information Processing	Signal transduction	Rap1 signaling pathway	ENSG00000064300|NGFR, ENSG00000119630|PGF, ENSG00000181104|F2R, ENSG00000197122|SRC, ENSG00000145675|PIK3R1, ENSG00000127533|F2RL3, ENSG00000213281|NRAS, ENSG00000076864|RAP1GAP, ENSG00000125968|ID1, ENSG00000266094|RASSF5, ENSG00000126934|MAP2K2, ENSG00000184371|CSF1, ENSG00000109756|RAPGEF2, ENSG00000115825|PRKD3, ENSG00000051382|PIK3CB, ENSG00000120318|ARAP3, ENSG00000043462|LCP2, ENSG00000143…	52	1806	211	9173	0.2464	0.0432778	*	0.110099	ns	ENSG00000064300|NGFR, ENSG00000119630|PGF, ENSG00000197122|SRC, ENSG00000076864|RAP1GAP, ENSG00000125968|ID1, ENSG00000126934|MAP2K2, ENSG00000184371|CSF1, ENSG00000120318|ARAP3, ENSG00000173175|ADCY5	9	ENSG00000181104|F2R, ENSG00000145675|PIK3R1, ENSG00000127533|F2RL3, ENSG00000213281|NRAS, ENSG00000266094|RASSF5, ENSG00000109756|RAPGEF2, ENSG00000115825|PRKD3, ENSG00000051382|PIK3CB, ENSG00000043462|LCP2, ENSG00000143933|CALM2, ENSG00000140443|IGF1R, ENSG00000001631|KRIT1, ENSG00000068078|FGFR3, ENSG00000163558|PRKCI, ENSG00000116473|RAP1A, ENSG00000173511|VEGFB, ENSG00000128340|RAC2, ENSG0000…	43	190	-6.31164
hsa00240	Metabolism	Nucleotide metabolism	Pyrimidine metabolism	ENSG00000183696|UPP1, ENSG00000138185|ENTPD1, ENSG00000130717|UCK1, ENSG00000166548|TK2, ENSG00000187097|ENTPD5, ENSG00000128951|DUT, ENSG00000048392|RRM2B, ENSG00000162368|CMPK1, ENSG00000076685|NT5C2, ENSG00000156136|DCK, ENSG00000176890|TYMS, ENSG00000197217|ENTPD4, ENSG00000167325|RRM1, ENSG00000197586|ENTPD6, ENSG00000094841|UPRT, ENSG00000102967|DHODH, ENSG00000084774|CAD	17	1806	57	9173	0.2982	0.0438049	*	0.110555	ns	ENSG00000183696|UPP1, ENSG00000130717|UCK1	2	ENSG00000138185|ENTPD1, ENSG00000166548|TK2, ENSG00000187097|ENTPD5, ENSG00000128951|DUT, ENSG00000048392|RRM2B, ENSG00000162368|CMPK1, ENSG00000076685|NT5C2, ENSG00000156136|DCK, ENSG00000176890|TYMS, ENSG00000197217|ENTPD4, ENSG00000167325|RRM1, ENSG00000197586|ENTPD6, ENSG00000094841|UPRT, ENSG00000102967|DHODH, ENSG00000084774|CAD	15	54	-3.81032
hsa03410	Genetic Information Processing	Replication and repair	Base excision repair	ENSG00000166169|POLL, ENSG00000102699|PARP4, ENSG00000076248|UNG, ENSG00000139372|TDG, ENSG00000189403|HMGB1, ENSG00000132646|PCNA, ENSG00000005156|LIG3, ENSG00000148229|POLE3, ENSG00000129071|MBD4, ENSG00000143799|PARP1, ENSG00000109674|NEIL3	11	1806	33	9173	0.3333	0.0456938	*	0.113834	ns	ENSG00000166169|POLL	1	ENSG00000102699|PARP4, ENSG00000076248|UNG, ENSG00000139372|TDG, ENSG00000189403|HMGB1, ENSG00000132646|PCNA, ENSG00000005156|LIG3, ENSG00000148229|POLE3, ENSG00000129071|MBD4, ENSG00000143799|PARP1, ENSG00000109674|NEIL3	10	33	-3.30748
hsa04151	Environmental Information Processing	Signal transduction	PI3K-Akt signaling pathway	ENSG00000064300|NGFR, ENSG00000124762|CDKN1A, ENSG00000119630|PGF, ENSG00000161638|ITGA5, ENSG00000168243|GNG4, ENSG00000103479|RBL2, ENSG00000108821|COL1A1, ENSG00000115414|FN1, ENSG00000181104|F2R, ENSG00000123358|NR4A1, ENSG00000132470|ITGB4, ENSG00000142166|IFNAR1, ENSG00000118513|MYB, ENSG00000096384|HSP90AB1, ENSG00000145675|PIK3R1, ENSG00000115904|SOS1, ENSG00000213281|NRAS, ENSG0000008082…	87	1806	374	9173	0.2326	0.04582	*	0.113834	ns	ENSG00000064300|NGFR, ENSG00000124762|CDKN1A, ENSG00000119630|PGF, ENSG00000161638|ITGA5, ENSG00000108821|COL1A1, ENSG00000115414|FN1, ENSG00000123358|NR4A1, ENSG00000132470|ITGB4, ENSG00000096384|HSP90AB1, ENSG00000080824|HSP90AA1, ENSG00000128272|ATF4, ENSG00000068971|PPP2R5B, ENSG00000160447|PKN3, ENSG00000126934|MAP2K2, ENSG00000184371|CSF1, ENSG00000135424|ITGA7	16	ENSG00000168243|GNG4, ENSG00000103479|RBL2, ENSG00000181104|F2R, ENSG00000142166|IFNAR1, ENSG00000118513|MYB, ENSG00000145675|PIK3R1, ENSG00000115904|SOS1, ENSG00000213281|NRAS, ENSG00000159110|IFNAR2, ENSG00000135679|MDM2, ENSG00000182158|CREB3L2, ENSG00000166598|HSP90B1, ENSG00000171791|BCL2, ENSG00000115232|ITGA4, ENSG00000213341|CHUK, ENSG00000155629|PIK3AP1, ENSG00000012048|BRCA1, ENSG000000…	71	307	-5.02243
hsa01523	Human Diseases	Drug resistance: antineoplastic	Antifolate resistance	ENSG00000228716|DHFR, ENSG00000125257|ABCC4, ENSG00000182199|SHMT2, ENSG00000213341|CHUK, ENSG00000109320|NFKB1, ENSG00000176890|TYMS, ENSG00000173638|SLC19A1, ENSG00000103222|ABCC1, ENSG00000076351|SLC46A1, ENSG00000159131|GART, ENSG00000104365|IKBKB, ENSG00000177000|MTHFR, ENSG00000137563|GGH	13	1806	41	9173	0.3171	0.0462769	*	0.114078	ns	ENSG00000182199|SHMT2	1	ENSG00000228716|DHFR, ENSG00000125257|ABCC4, ENSG00000213341|CHUK, ENSG00000109320|NFKB1, ENSG00000176890|TYMS, ENSG00000173638|SLC19A1, ENSG00000103222|ABCC1, ENSG00000076351|SLC46A1, ENSG00000159131|GART, ENSG00000104365|IKBKB, ENSG00000177000|MTHFR, ENSG00000137563|GGH	12	30	-3.10376
hsa00062	Metabolism	Lipid metabolism	Fatty acid elongation	ENSG00000097021|ACOT7, ENSG00000170522|ELOVL6, ENSG00000206527|HACD2, ENSG00000159445|THEM4, ENSG00000074696|HACD3, ENSG00000149084|HSD17B12, ENSG00000138796|HADH, ENSG00000221988|PPT2, ENSG00000131238|PPT1, ENSG00000167315|ACAA2, ENSG00000184227|ACOT1	11	1806	34	9173	0.3235	0.0559511	ns	0.136865	ns	ENSG00000097021|ACOT7	1	ENSG00000170522|ELOVL6, ENSG00000206527|HACD2, ENSG00000159445|THEM4, ENSG00000074696|HACD3, ENSG00000149084|HSD17B12, ENSG00000138796|HADH, ENSG00000221988|PPT2, ENSG00000131238|PPT1, ENSG00000167315|ACAA2, ENSG00000184227|ACOT1	10	26	-2.35339
hsa03010	Genetic Information Processing	Translation	Ribosome	ENSG00000170889|RPS9, ENSG00000112110|MRPL18, ENSG00000105372|RPS19, ENSG00000136942|RPL35, ENSG00000108107|RPL28, ENSG00000241343|RPL36A, ENSG00000130255|RPL36, ENSG00000171858|RPS21, ENSG00000083845|RPS5, ENSG00000231500|RPS18, ENSG00000140988|RPS2, ENSG00000144713|RPL32, ENSG00000063177|RPL18, ENSG00000182899|RPL35A, ENSG00000149273|RPS3, ENSG00000197756|RPL37A, ENSG00000137818|RPLP1, ENSG0000…	43	1806	175	9173	0.2457	0.0640343	ns	0.155442	ns	ENSG00000170889|RPS9, ENSG00000112110|MRPL18, ENSG00000105372|RPS19, ENSG00000136942|RPL35, ENSG00000108107|RPL28, ENSG00000241343|RPL36A, ENSG00000130255|RPL36, ENSG00000171858|RPS21, ENSG00000083845|RPS5, ENSG00000231500|RPS18, ENSG00000140988|RPS2, ENSG00000144713|RPL32, ENSG00000063177|RPL18, ENSG00000182899|RPL35A, ENSG00000149273|RPS3, ENSG00000197756|RPL37A, ENSG00000137818|RPLP1, ENSG0000…	38	ENSG00000115364|MRPL19, ENSG00000137547|MRPL15, ENSG00000114686|MRPL3, ENSG00000132313|MRPL35, ENSG00000171421|MRPL36	5	149	4.91539
hsa05216	Human Diseases	Cancer: specific types	Thyroid cancer	ENSG00000124762|CDKN1A, ENSG00000116717|GADD45A, ENSG00000213281|NRAS, ENSG00000126934|MAP2K2, ENSG00000047410|TPR, ENSG00000125618|PAX8, ENSG00000108091|CCDC6, ENSG00000157764|BRAF, ENSG00000138795|LEF1, ENSG00000136997|MYC, ENSG00000266412|NCOA4, ENSG00000100030|MAPK1, ENSG00000133703|KRAS	13	1806	43	9173	0.3023	0.0656087	ns	0.157548	ns	ENSG00000124762|CDKN1A, ENSG00000116717|GADD45A, ENSG00000126934|MAP2K2, ENSG00000125618|PAX8	4	ENSG00000213281|NRAS, ENSG00000047410|TPR, ENSG00000108091|CCDC6, ENSG00000157764|BRAF, ENSG00000138795|LEF1, ENSG00000136997|MYC, ENSG00000266412|NCOA4, ENSG00000100030|MAPK1, ENSG00000133703|KRAS	9	36	-1
hsa03060	Genetic Information Processing	Folding, sorting and degradation	Protein export	ENSG00000129128|SPCS3, ENSG00000174780|SRP72, ENSG00000100883|SRP54, ENSG00000143742|SRP9, ENSG00000025796|SEC63, ENSG00000058262|SEC61A1, ENSG00000184903|IMMP2L, ENSG00000008952|SEC62	8	1806	23	9173	0.3478	0.0658927	ns	0.157548	ns		0	ENSG00000129128|SPCS3, ENSG00000174780|SRP72, ENSG00000100883|SRP54, ENSG00000143742|SRP9, ENSG00000025796|SEC63, ENSG00000058262|SEC61A1, ENSG00000184903|IMMP2L, ENSG00000008952|SEC62	8	23	-2.71069
hsa04710	Organismal Systems	Environmental adaptation	Circadian rhythm	ENSG00000132356|PRKAA1, ENSG00000005812|FBXL3, ENSG00000118260|CREB1, ENSG00000055130|CUL1, ENSG00000133794|ARNTL, ENSG00000008405|CRY1, ENSG00000132326|PER2, ENSG00000179094|PER1, ENSG00000072803|FBXW11, ENSG00000131791|PRKAB2	10	1806	31	9173	0.3226	0.0679264	ns	0.161122	ns		0	ENSG00000132356|PRKAA1, ENSG00000005812|FBXL3, ENSG00000118260|CREB1, ENSG00000055130|CUL1, ENSG00000133794|ARNTL, ENSG00000008405|CRY1, ENSG00000132326|PER2, ENSG00000179094|PER1, ENSG00000072803|FBXW11, ENSG00000131791|PRKAB2	10	31	-3.2329
hsa00564	Metabolism	Lipid metabolism	Glycerophospholipid metabolism	ENSG00000087085|ACHE, ENSG00000152642|GPD1L, ENSG00000110721|CHKA, ENSG00000172954|LCLAT1, ENSG00000125505|MBOAT7, ENSG00000102780|DGKH, ENSG00000116711|PLA2G4A, ENSG00000139163|ETNK1, ENSG00000120992|LYPLA1, ENSG00000155189|AGPAT5, ENSG00000166428|PLD4, ENSG00000116906|GNPAT, ENSG00000160216|AGPAT3, ENSG00000204310|AGPAT1, ENSG00000101290|CDS2, ENSG00000123739|PLA2G12A, ENSG00000138018|SELENOI, …	30	1806	117	9173	0.2564	0.0684322	ns	0.161122	ns	ENSG00000087085|ACHE, ENSG00000125505|MBOAT7	2	ENSG00000152642|GPD1L, ENSG00000110721|CHKA, ENSG00000172954|LCLAT1, ENSG00000102780|DGKH, ENSG00000116711|PLA2G4A, ENSG00000139163|ETNK1, ENSG00000120992|LYPLA1, ENSG00000155189|AGPAT5, ENSG00000166428|PLD4, ENSG00000116906|GNPAT, ENSG00000160216|AGPAT3, ENSG00000204310|AGPAT1, ENSG00000101290|CDS2, ENSG00000123739|PLA2G12A, ENSG00000138018|SELENOI, ENSG00000185813|PCYT2, ENSG00000153933|DGKE, E…	28	90	-4.21637
hsa04024	Environmental Information Processing	Signal transduction	cAMP signaling pathway	ENSG00000177606|JUN, ENSG00000101335|MYL9, ENSG00000181104|F2R, ENSG00000145675|PIK3R1, ENSG00000125257|ABCC4, ENSG00000185920|PTCH1, ENSG00000134318|ROCK2, ENSG00000126934|MAP2K2, ENSG00000182158|CREB3L2, ENSG00000065989|PDE4A, ENSG00000051382|PIK3CB, ENSG00000120318|ARAP3, ENSG00000143933|CALM2, ENSG00000173175|ADCY5, ENSG00000109320|NFKB1, ENSG00000058272|PPP1R12A, ENSG00000050748|MAPK9, ENSG0…	53	1806	222	9173	0.2387	0.0689077	ns	0.161122	ns	ENSG00000177606|JUN, ENSG00000101335|MYL9, ENSG00000126934|MAP2K2, ENSG00000120318|ARAP3, ENSG00000173175|ADCY5	5	ENSG00000181104|F2R, ENSG00000145675|PIK3R1, ENSG00000125257|ABCC4, ENSG00000185920|PTCH1, ENSG00000134318|ROCK2, ENSG00000182158|CREB3L2, ENSG00000065989|PDE4A, ENSG00000051382|PIK3CB, ENSG00000143933|CALM2, ENSG00000109320|NFKB1, ENSG00000058272|PPP1R12A, ENSG00000050748|MAPK9, ENSG00000107643|MAPK8, ENSG00000116473|RAP1A, ENSG00000186951|PPARA, ENSG00000067900|ROCK1, ENSG00000128340|RAC2, ENSG…	48	177	-5.03603
hsa04915	Organismal Systems	Endocrine system	Estrogen signaling pathway	ENSG00000173110|HSPA6, ENSG00000204389|HSPA1A, ENSG00000204388|HSPA1B, ENSG00000177606|JUN, ENSG00000124151|NCOA3, ENSG00000004478|FKBP4, ENSG00000109971|HSPA8, ENSG00000113070|HBEGF, ENSG00000197122|SRC, ENSG00000096384|HSP90AB1, ENSG00000145675|PIK3R1, ENSG00000115904|SOS1, ENSG00000213281|NRAS, ENSG00000080824|HSP90AA1, ENSG00000128272|ATF4, ENSG00000111057|KRT18, ENSG00000126934|MAP2K2, ENSG0…	42	1806	172	9173	0.2442	0.072315	ns	0.167855	ns	ENSG00000173110|HSPA6, ENSG00000204389|HSPA1A, ENSG00000204388|HSPA1B, ENSG00000177606|JUN, ENSG00000004478|FKBP4, ENSG00000109971|HSPA8, ENSG00000113070|HBEGF, ENSG00000197122|SRC, ENSG00000096384|HSP90AB1, ENSG00000080824|HSP90AA1, ENSG00000128272|ATF4, ENSG00000111057|KRT18, ENSG00000126934|MAP2K2, ENSG00000173175|ADCY5	14	ENSG00000124151|NCOA3, ENSG00000145675|PIK3R1, ENSG00000115904|SOS1, ENSG00000213281|NRAS, ENSG00000182158|CREB3L2, ENSG00000166598|HSP90B1, ENSG00000171791|BCL2, ENSG00000096060|FKBP5, ENSG00000185591|SP1, ENSG00000084676|NCOA1, ENSG00000051382|PIK3CB, ENSG00000143933|CALM2, ENSG00000115966|ATF2, ENSG00000140396|NCOA2, ENSG00000117020|AKT3, ENSG00000198668|CALM1, ENSG00000100485|SOS2, ENSG000001…	28	106	-2.91386
hsa05224	Human Diseases	Cancer: specific types	Breast cancer	ENSG00000177606|JUN, ENSG00000124762|CDKN1A, ENSG00000124151|NCOA3, ENSG00000116717|GADD45A, ENSG00000145675|PIK3R1, ENSG00000115904|SOS1, ENSG00000213281|NRAS, ENSG00000139687|RB1, ENSG00000126934|MAP2K2, ENSG00000185591|SP1, ENSG00000084676|NCOA1, ENSG00000012048|BRCA1, ENSG00000051382|PIK3CB, ENSG00000171862|PTEN, ENSG00000140443|IGF1R, ENSG00000164683|HEY1, ENSG00000105810|CDK6, ENSG000001396…	40	1806	163	9173	0.2454	0.0731476	ns	0.168557	ns	ENSG00000177606|JUN, ENSG00000124762|CDKN1A, ENSG00000116717|GADD45A, ENSG00000126934|MAP2K2	4	ENSG00000124151|NCOA3, ENSG00000145675|PIK3R1, ENSG00000115904|SOS1, ENSG00000213281|NRAS, ENSG00000139687|RB1, ENSG00000185591|SP1, ENSG00000084676|NCOA1, ENSG00000012048|BRCA1, ENSG00000051382|PIK3CB, ENSG00000171862|PTEN, ENSG00000140443|IGF1R, ENSG00000164683|HEY1, ENSG00000105810|CDK6, ENSG00000139618|BRCA2, ENSG00000117020|AKT3, ENSG00000157764|BRAF, ENSG00000134250|NOTCH2, ENSG00000100485|…	36	135	-5.33611
hsa00380	Metabolism	Amino acid metabolism	Tryptophan metabolism	ENSG00000181192|DHTKD1, ENSG00000111275|ALDH2, ENSG00000072210|ALDH3A2, ENSG00000137944|KYAT3, ENSG00000091140|DLD, ENSG00000105607|GCDH, ENSG00000143149|ALDH9A1, ENSG00000171097|KYAT1, ENSG00000137124|ALDH1B1, ENSG00000075239|ACAT1, ENSG00000138796|HADH, ENSG00000183077|AFMID, ENSG00000120437|ACAT2	13	1806	44	9173	0.2955	0.0770174	ns	0.176198	ns	ENSG00000111275|ALDH2	1	ENSG00000181192|DHTKD1, ENSG00000072210|ALDH3A2, ENSG00000137944|KYAT3, ENSG00000091140|DLD, ENSG00000105607|GCDH, ENSG00000143149|ALDH9A1, ENSG00000171097|KYAT1, ENSG00000137124|ALDH1B1, ENSG00000075239|ACAT1, ENSG00000138796|HADH, ENSG00000183077|AFMID, ENSG00000120437|ACAT2	12	39	-3.04243
hsa00020	Metabolism	Carbohydrate metabolism	Citrate cycle (TCA cycle)	ENSG00000172340|SUCLG2, ENSG00000182054|IDH2, ENSG00000091140|DLD, ENSG00000014641|MDH1, ENSG00000150768|DLAT, ENSG00000136143|SUCLA2, ENSG00000166411|IDH3A, ENSG00000110435|PDHX, ENSG00000091483|FH, ENSG00000173599|PC	10	1806	32	9173	0.3125	0.0820758	ns	0.186429	ns		0	ENSG00000172340|SUCLG2, ENSG00000182054|IDH2, ENSG00000091140|DLD, ENSG00000014641|MDH1, ENSG00000150768|DLAT, ENSG00000136143|SUCLA2, ENSG00000166411|IDH3A, ENSG00000110435|PDHX, ENSG00000091483|FH, ENSG00000173599|PC	10	29	-2.78543
hsa04933	Human Diseases	Endocrine and metabolic disease	AGE-RAGE signaling pathway in diabetic complications	ENSG00000177606|JUN, ENSG00000108821|COL1A1, ENSG00000115414|FN1, ENSG00000120738|EGR1, ENSG00000145675|PIK3R1, ENSG00000213281|NRAS, ENSG00000126561|STAT5A, ENSG00000115415|STAT1, ENSG00000171791|BCL2, ENSG00000051382|PIK3CB, ENSG00000109320|NFKB1, ENSG00000175387|SMAD2, ENSG00000150907|FOXO1, ENSG00000050748|MAPK9, ENSG00000107643|MAPK8, ENSG00000173511|VEGFB, ENSG00000164305|CASP3, ENSG0000011…	29	1806	115	9173	0.2522	0.0861717	ns	0.194345	ns	ENSG00000177606|JUN, ENSG00000108821|COL1A1, ENSG00000115414|FN1, ENSG00000126561|STAT5A	4	ENSG00000120738|EGR1, ENSG00000145675|PIK3R1, ENSG00000213281|NRAS, ENSG00000115415|STAT1, ENSG00000171791|BCL2, ENSG00000051382|PIK3CB, ENSG00000109320|NFKB1, ENSG00000175387|SMAD2, ENSG00000150907|FOXO1, ENSG00000050748|MAPK9, ENSG00000107643|MAPK8, ENSG00000173511|VEGFB, ENSG00000164305|CASP3, ENSG00000117020|AKT3, ENSG00000154229|PRKCA, ENSG00000141646|SMAD4, ENSG00000131504|DIAPH1, ENSG00000…	25	97	-5.17827
hsa04530	Cellular Processes	Cellular community - eukaryotes	Tight junction	ENSG00000177606|JUN, ENSG00000101335|MYL9, ENSG00000197442|MAP3K5, ENSG00000133026|MYH10, ENSG00000197122|SRC, ENSG00000095015|MAP3K1, ENSG00000134318|ROCK2, ENSG00000075711|DLG1, ENSG00000073350|LLGL2, ENSG00000165215|CLDN3, ENSG00000109756|RAPGEF2, ENSG00000166128|RAB8B, ENSG00000072415|MPP5, ENSG00000050748|MAPK9, ENSG00000107643|MAPK8, ENSG00000163558|PRKCI, ENSG00000116473|RAP1A, ENSG0000006…	44	1806	185	9173	0.2378	0.0950858	ns	0.212939	ns	ENSG00000177606|JUN, ENSG00000101335|MYL9, ENSG00000197122|SRC, ENSG00000073350|LLGL2, ENSG00000165215|CLDN3	5	ENSG00000197442|MAP3K5, ENSG00000133026|MYH10, ENSG00000095015|MAP3K1, ENSG00000134318|ROCK2, ENSG00000075711|DLG1, ENSG00000109756|RAPGEF2, ENSG00000166128|RAB8B, ENSG00000072415|MPP5, ENSG00000050748|MAPK9, ENSG00000107643|MAPK8, ENSG00000163558|PRKCI, ENSG00000116473|RAP1A, ENSG00000067900|ROCK1, ENSG00000115091|ACTR3, ENSG00000148498|PARD3, ENSG00000132356|PRKAA1, ENSG00000126016|AMOT, ENSG00…	39	155	-6.5864
hsa05218	Human Diseases	Cancer: specific types	Melanoma	ENSG00000124762|CDKN1A, ENSG00000116717|GADD45A, ENSG00000145675|PIK3R1, ENSG00000213281|NRAS, ENSG00000139687|RB1, ENSG00000135679|MDM2, ENSG00000126934|MAP2K2, ENSG00000051382|PIK3CB, ENSG00000171862|PTEN, ENSG00000140443|IGF1R, ENSG00000187098|MITF, ENSG00000105810|CDK6, ENSG00000117020|AKT3, ENSG00000157764|BRAF, ENSG00000112242|E2F3, ENSG00000100030|MAPK1, ENSG00000121879|PIK3CA, ENSG0000000…	20	1806	76	9173	0.2632	0.0972476	ns	0.216257	ns	ENSG00000124762|CDKN1A, ENSG00000116717|GADD45A, ENSG00000126934|MAP2K2	3	ENSG00000145675|PIK3R1, ENSG00000213281|NRAS, ENSG00000139687|RB1, ENSG00000135679|MDM2, ENSG00000051382|PIK3CB, ENSG00000171862|PTEN, ENSG00000140443|IGF1R, ENSG00000187098|MITF, ENSG00000105810|CDK6, ENSG00000117020|AKT3, ENSG00000157764|BRAF, ENSG00000112242|E2F3, ENSG00000100030|MAPK1, ENSG00000121879|PIK3CA, ENSG00000007968|E2F2, ENSG00000133703|KRAS, ENSG00000132155|RAF1	17	64	-3
hsa04146	Cellular Processes	Transport and catabolism	Peroxisome	ENSG00000142168|SOD1, ENSG00000119688|ABCD4, ENSG00000182054|IDH2, ENSG00000131779|PEX11B, ENSG00000127980|PEX1, ENSG00000034693|PEX3, ENSG00000116906|GNPAT, ENSG00000242110|AMACR, ENSG00000117528|ABCD3, ENSG00000213965|NUDT19, ENSG00000197601|FAR1, ENSG00000116171|SCP2, ENSG00000198721|ECI2, ENSG00000115204|MPV17, ENSG00000018510|AGPS, ENSG00000133835|HSD17B4, ENSG00000164751|PEX2, ENSG000000683…	24	1806	94	9173	0.2553	0.0990287	ns	0.218688	ns	ENSG00000142168|SOD1, ENSG00000119688|ABCD4	2	ENSG00000182054|IDH2, ENSG00000131779|PEX11B, ENSG00000127980|PEX1, ENSG00000034693|PEX3, ENSG00000116906|GNPAT, ENSG00000242110|AMACR, ENSG00000117528|ABCD3, ENSG00000213965|NUDT19, ENSG00000197601|FAR1, ENSG00000116171|SCP2, ENSG00000198721|ECI2, ENSG00000115204|MPV17, ENSG00000018510|AGPS, ENSG00000133835|HSD17B4, ENSG00000164751|PEX2, ENSG00000068366|ACSL4, ENSG00000120915|EPHX2, ENSG00000157…	22	77	-4.78634
hsa00650	Metabolism	Carbohydrate metabolism	Butanoate metabolism	ENSG00000161267|BDH1, ENSG00000083720|OXCT1, ENSG00000198754|OXCT2, ENSG00000112294|ALDH5A1, ENSG00000087299|L2HGDH, ENSG00000183044|ABAT, ENSG00000075239|ACAT1, ENSG00000138796|HADH, ENSG00000120437|ACAT2	9	1806	29	9173	0.3103	0.0999369	ns	0.219172	ns		0	ENSG00000161267|BDH1, ENSG00000083720|OXCT1, ENSG00000198754|OXCT2, ENSG00000112294|ALDH5A1, ENSG00000087299|L2HGDH, ENSG00000183044|ABAT, ENSG00000075239|ACAT1, ENSG00000138796|HADH, ENSG00000120437|ACAT2	9	22	-2.34521
hsa05142	Human Diseases	Infectious disease: parasitic	Chagas disease	ENSG00000177606|JUN, ENSG00000277632|CCL3, ENSG00000125730|C3, ENSG00000067182|TNFRSF1A, ENSG00000145675|PIK3R1, ENSG00000088256|GNA11, ENSG00000213341|CHUK, ENSG00000051382|PIK3CB, ENSG00000109320|NFKB1, ENSG00000175387|SMAD2, ENSG00000050748|MAPK9, ENSG00000107643|MAPK8, ENSG00000003402|CFLAR, ENSG00000141404|GNAL, ENSG00000136869|TLR4, ENSG00000117020|AKT3, ENSG00000065135|GNAI3, ENSG000001000…	29	1806	117	9173	0.2479	0.102665	ns	0.223612	ns	ENSG00000177606|JUN, ENSG00000277632|CCL3, ENSG00000125730|C3, ENSG00000067182|TNFRSF1A, ENSG00000088256|GNA11	5	ENSG00000145675|PIK3R1, ENSG00000213341|CHUK, ENSG00000051382|PIK3CB, ENSG00000109320|NFKB1, ENSG00000175387|SMAD2, ENSG00000050748|MAPK9, ENSG00000107643|MAPK8, ENSG00000003402|CFLAR, ENSG00000141404|GNAL, ENSG00000136869|TLR4, ENSG00000117020|AKT3, ENSG00000065135|GNAI3, ENSG00000100030|MAPK1, ENSG00000137713|PPP2R1B, ENSG00000163513|TGFBR2, ENSG00000121879|PIK3CA, ENSG00000221914|PPP2R2A, ENSG…	24	96	-3.98042
hsa00230	Metabolism	Nucleotide metabolism	Purine metabolism	ENSG00000205268|PDE7A, ENSG00000116748|AMPD1, ENSG00000164116|GUCY1A1, ENSG00000138185|ENTPD1, ENSG00000101911|PRPS2, ENSG00000128050|PAICS, ENSG00000128059|PPAT, ENSG00000065989|PDE4A, ENSG00000106992|AK1, ENSG00000061918|GUCY1B1, ENSG00000173175|ADCY5, ENSG00000035687|ADSS2, ENSG00000187097|ENTPD5, ENSG00000147853|AK3, ENSG00000001561|ENPP4, ENSG00000048392|RRM2B, ENSG00000163655|GMPS, ENSG0000…	33	1806	137	9173	0.2409	0.117233	ns	0.253606	ns	ENSG00000106992|AK1, ENSG00000173175|ADCY5	2	ENSG00000205268|PDE7A, ENSG00000116748|AMPD1, ENSG00000164116|GUCY1A1, ENSG00000138185|ENTPD1, ENSG00000101911|PRPS2, ENSG00000128050|PAICS, ENSG00000128059|PPAT, ENSG00000065989|PDE4A, ENSG00000061918|GUCY1B1, ENSG00000035687|ADSS2, ENSG00000187097|ENTPD5, ENSG00000147853|AK3, ENSG00000001561|ENPP4, ENSG00000048392|RRM2B, ENSG00000163655|GMPS, ENSG00000076685|NT5C2, ENSG00000152402|GUCY1A2, ENSG…	31	121	-4.27273
hsa04218	Cellular Processes	Cell growth and death	Cellular senescence	ENSG00000124762|CDKN1A, ENSG00000161011|SQSTM1, ENSG00000103479|RBL2, ENSG00000116717|GADD45A, ENSG00000113522|RAD50, ENSG00000101096|NFATC2, ENSG00000092439|TRPM7, ENSG00000145675|PIK3R1, ENSG00000134954|ETS1, ENSG00000134057|CCNB1, ENSG00000169100|SLC25A6, ENSG00000213281|NRAS, ENSG00000162521|RBBP4, ENSG00000145386|CCNA2, ENSG00000133740|E2F5, ENSG00000139687|RB1, ENSG00000135679|MDM2, ENSG000…	70	1806	312	9173	0.2244	0.122007	ns	0.261606	ns	ENSG00000124762|CDKN1A, ENSG00000161011|SQSTM1, ENSG00000116717|GADD45A, ENSG00000169100|SLC25A6, ENSG00000126934|MAP2K2	5	ENSG00000103479|RBL2, ENSG00000113522|RAD50, ENSG00000101096|NFATC2, ENSG00000092439|TRPM7, ENSG00000145675|PIK3R1, ENSG00000134954|ETS1, ENSG00000134057|CCNB1, ENSG00000213281|NRAS, ENSG00000162521|RBBP4, ENSG00000145386|CCNA2, ENSG00000133740|E2F5, ENSG00000139687|RB1, ENSG00000135679|MDM2, ENSG00000266094|RASSF5, ENSG00000104320|NBN, ENSG00000020922|MRE11, ENSG00000051382|PIK3CB, ENSG000001439…	65	154	-6.60775
hsa03420	Genetic Information Processing	Replication and repair	Nucleotide excision repair	ENSG00000158290|CUL4B, ENSG00000134899|ERCC5, ENSG00000183474|GTF2H2C, ENSG00000147400|CETN2, ENSG00000132646|PCNA, ENSG00000145736|GTF2H2, ENSG00000133119|RFC3, ENSG00000035928|RFC1, ENSG00000148229|POLE3, ENSG00000106399|RPA3, ENSG00000139842|CUL4A, ENSG00000272047|GTF2H5, ENSG00000110768|GTF2H1, ENSG00000119318|RAD23B, ENSG00000132383|RPA1	15	1806	56	9173	0.2679	0.122577	ns	0.261606	ns		0	ENSG00000158290|CUL4B, ENSG00000134899|ERCC5, ENSG00000183474|GTF2H2C, ENSG00000147400|CETN2, ENSG00000132646|PCNA, ENSG00000145736|GTF2H2, ENSG00000133119|RFC3, ENSG00000035928|RFC1, ENSG00000148229|POLE3, ENSG00000106399|RPA3, ENSG00000139842|CUL4A, ENSG00000272047|GTF2H5, ENSG00000110768|GTF2H1, ENSG00000119318|RAD23B, ENSG00000132383|RPA1	15	45	-4.17399
hsa04713	Organismal Systems	Environmental adaptation	Circadian entrainment	ENSG00000198929|NOS1AP, ENSG00000168243|GNG4, ENSG00000006283|CACNA1G, ENSG00000164116|GUCY1A1, ENSG00000196218|RYR1, ENSG00000100784|RPS6KA5, ENSG00000176533|GNG7, ENSG00000061918|GUCY1B1, ENSG00000143933|CALM2, ENSG00000173175|ADCY5, ENSG00000198668|CALM1, ENSG00000118260|CREB1, ENSG00000150995|ITPR1, ENSG00000154229|PRKCA, ENSG00000152402|GUCY1A2, ENSG00000145349|CAMK2D, ENSG00000242616|GNG10,…	25	1806	101	9173	0.2475	0.12416	ns	0.263219	ns	ENSG00000198929|NOS1AP, ENSG00000006283|CACNA1G, ENSG00000173175|ADCY5	3	ENSG00000168243|GNG4, ENSG00000164116|GUCY1A1, ENSG00000196218|RYR1, ENSG00000100784|RPS6KA5, ENSG00000176533|GNG7, ENSG00000061918|GUCY1B1, ENSG00000143933|CALM2, ENSG00000198668|CALM1, ENSG00000118260|CREB1, ENSG00000150995|ITPR1, ENSG00000154229|PRKCA, ENSG00000152402|GUCY1A2, ENSG00000145349|CAMK2D, ENSG00000242616|GNG10, ENSG00000065135|GNAI3, ENSG00000100030|MAPK1, ENSG00000138031|ADCY3, EN…	22	86	-3.23498
hsa00450	Metabolism	Metabolism of other amino acids	Selenocompound metabolism	ENSG00000247626|MARS2, ENSG00000116761|CTH, ENSG00000116984|MTR, ENSG00000137944|KYAT3, ENSG00000171097|KYAT1, ENSG00000132330|SCLY	6	1806	18	9173	0.3333	0.125185	ns	0.263635	ns	ENSG00000116761|CTH	1	ENSG00000247626|MARS2, ENSG00000116984|MTR, ENSG00000137944|KYAT3, ENSG00000171097|KYAT1, ENSG00000132330|SCLY	5	18	-1.64992
hsa00970	Genetic Information Processing	Translation	Aminoacyl-tRNA biosynthesis	ENSG00000067704|IARS2, ENSG00000247626|MARS2, ENSG00000116120|FARSB, ENSG00000117593|DARS2, ENSG00000133706|LARS1, ENSG00000113643|RARS1, ENSG00000115866|DARS1, ENSG00000136628|EPRS1, ENSG00000137513|NARS2, ENSG00000113407|TARS1, ENSG00000162396|PARS2, ENSG00000196305|IARS1, ENSG00000137411|VARS2, ENSG00000106105|GARS1, ENSG00000139131|YARS2	15	1806	57	9173	0.2632	0.137613	ns	0.287902	ns		0	ENSG00000067704|IARS2, ENSG00000247626|MARS2, ENSG00000116120|FARSB, ENSG00000117593|DARS2, ENSG00000133706|LARS1, ENSG00000113643|RARS1, ENSG00000115866|DARS1, ENSG00000136628|EPRS1, ENSG00000137513|NARS2, ENSG00000113407|TARS1, ENSG00000162396|PARS2, ENSG00000196305|IARS1, ENSG00000137411|VARS2, ENSG00000106105|GARS1, ENSG00000139131|YARS2	15	44	-2.7136
hsa03020	Genetic Information Processing	Transcription	RNA polymerase	ENSG00000105849|TWISTNB, ENSG00000125630|POLR1B, ENSG00000113356|POLR3G, ENSG00000047315|POLR2B, ENSG00000013503|POLR3B, ENSG00000068654|POLR1A, ENSG00000148606|POLR3A, ENSG00000100413|POLR3H, ENSG00000181222|POLR2A, ENSG00000171453|POLR1C, ENSG00000132664|POLR3F	11	1806	40	9173	0.275	0.147988	ns	0.307583	ns		0	ENSG00000105849|TWISTNB, ENSG00000125630|POLR1B, ENSG00000113356|POLR3G, ENSG00000047315|POLR2B, ENSG00000013503|POLR3B, ENSG00000068654|POLR1A, ENSG00000148606|POLR3A, ENSG00000100413|POLR3H, ENSG00000181222|POLR2A, ENSG00000171453|POLR1C, ENSG00000132664|POLR3F	11	31	-2.33487
hsa04725	Organismal Systems	Nervous system	Cholinergic synapse	ENSG00000087085|ACHE, ENSG00000168243|GNG4, ENSG00000145675|PIK3R1, ENSG00000213281|NRAS, ENSG00000128272|ATF4, ENSG00000088256|GNA11, ENSG00000182158|CREB3L2, ENSG00000171791|BCL2, ENSG00000051382|PIK3CB, ENSG00000176533|GNG7, ENSG00000173175|ADCY5, ENSG00000117020|AKT3, ENSG00000118260|CREB1, ENSG00000150995|ITPR1, ENSG00000154229|PRKCA, ENSG00000105851|PIK3CG, ENSG00000145349|CAMK2D, ENSG00000…	29	1806	122	9173	0.2377	0.152304	ns	0.314228	ns	ENSG00000087085|ACHE, ENSG00000128272|ATF4, ENSG00000088256|GNA11, ENSG00000173175|ADCY5	4	ENSG00000168243|GNG4, ENSG00000145675|PIK3R1, ENSG00000213281|NRAS, ENSG00000182158|CREB3L2, ENSG00000171791|BCL2, ENSG00000051382|PIK3CB, ENSG00000176533|GNG7, ENSG00000117020|AKT3, ENSG00000118260|CREB1, ENSG00000150995|ITPR1, ENSG00000154229|PRKCA, ENSG00000105851|PIK3CG, ENSG00000145349|CAMK2D, ENSG00000152495|CAMK4, ENSG00000242616|GNG10, ENSG00000133019|CHRM3, ENSG00000065135|GNAI3, ENSG000…	25	104	-4.70679
hsa00531	Metabolism	Glycan biosynthesis and metabolism	Glycosaminoglycan degradation	ENSG00000010404|IDS, ENSG00000165102|HGSNAT, ENSG00000108784|NAGLU, ENSG00000068001|HYAL2, ENSG00000049860|HEXB, ENSG00000113273|ARSB	6	1806	19	9173	0.3158	0.154035	ns	0.314228	ns		0	ENSG00000010404|IDS, ENSG00000165102|HGSNAT, ENSG00000108784|NAGLU, ENSG00000068001|HYAL2, ENSG00000049860|HEXB, ENSG00000113273|ARSB	6	16	-3.5
hsa04540	Cellular Processes	Cellular community - eukaryotes	Gap junction	ENSG00000137267|TUBB2A, ENSG00000197122|SRC, ENSG00000115904|SOS1, ENSG00000213281|NRAS, ENSG00000164116|GUCY1A1, ENSG00000137285|TUBB2B, ENSG00000088256|GNA11, ENSG00000126934|MAP2K2, ENSG00000061918|GUCY1B1, ENSG00000169967|MAP3K2, ENSG00000173175|ADCY5, ENSG00000170312|CDK1, ENSG00000100485|SOS2, ENSG00000150995|ITPR1, ENSG00000154229|PRKCA, ENSG00000152402|GUCY1A2, ENSG00000065135|GNAI3, ENSG…	24	1806	99	9173	0.2424	0.15415	ns	0.314228	ns	ENSG00000137267|TUBB2A, ENSG00000197122|SRC, ENSG00000137285|TUBB2B, ENSG00000088256|GNA11, ENSG00000126934|MAP2K2, ENSG00000173175|ADCY5	6	ENSG00000115904|SOS1, ENSG00000213281|NRAS, ENSG00000164116|GUCY1A1, ENSG00000061918|GUCY1B1, ENSG00000169967|MAP3K2, ENSG00000170312|CDK1, ENSG00000100485|SOS2, ENSG00000150995|ITPR1, ENSG00000154229|PRKCA, ENSG00000152402|GUCY1A2, ENSG00000065135|GNAI3, ENSG00000196230|TUBB, ENSG00000100030|MAPK1, ENSG00000133703|KRAS, ENSG00000138031|ADCY3, ENSG00000072062|PRKACA, ENSG00000132155|RAF1, ENSG000…	18	82	-3.97553
hsa04924	Organismal Systems	Endocrine system	Renin secretion	ENSG00000164116|GUCY1A1, ENSG00000061918|GUCY1B1, ENSG00000143933|CALM2, ENSG00000107758|PPP3CB, ENSG00000173175|ADCY5, ENSG00000198668|CALM1, ENSG00000118260|CREB1, ENSG00000150995|ITPR1, ENSG00000152402|GUCY1A2, ENSG00000120910|PPP3CC, ENSG00000138814|PPP3CA, ENSG00000065135|GNAI3, ENSG00000221823|PPP3R1, ENSG00000152270|PDE3B, ENSG00000164733|CTSB, ENSG00000072062|PRKACA, ENSG00000125384|PTGER…	18	1806	72	9173	0.25	0.160829	ns	0.325755	ns	ENSG00000173175|ADCY5	1	ENSG00000164116|GUCY1A1, ENSG00000061918|GUCY1B1, ENSG00000143933|CALM2, ENSG00000107758|PPP3CB, ENSG00000198668|CALM1, ENSG00000118260|CREB1, ENSG00000150995|ITPR1, ENSG00000152402|GUCY1A2, ENSG00000120910|PPP3CC, ENSG00000138814|PPP3CA, ENSG00000065135|GNAI3, ENSG00000221823|PPP3R1, ENSG00000152270|PDE3B, ENSG00000164733|CTSB, ENSG00000072062|PRKACA, ENSG00000125384|PTGER2, ENSG00000142875|PRKA…	17	56	-3.34077
hsa04014	Environmental Information Processing	Signal transduction	Ras signaling pathway	ENSG00000064300|NGFR, ENSG00000119630|PGF, ENSG00000168243|GNG4, ENSG00000143344|RGL1, ENSG00000068028|RASSF1, ENSG00000112685|EXOC2, ENSG00000145675|PIK3R1, ENSG00000134954|ETS1, ENSG00000115904|SOS1, ENSG00000213281|NRAS, ENSG00000185989|RASA3, ENSG00000109458|GAB1, ENSG00000101109|STK4, ENSG00000116711|PLA2G4A, ENSG00000266094|RASSF5, ENSG00000126934|MAP2K2, ENSG00000184371|CSF1, ENSG000002133…	54	1806	242	9173	0.2231	0.168347	ns	0.338825	ns	ENSG00000064300|NGFR, ENSG00000119630|PGF, ENSG00000068028|RASSF1, ENSG00000126934|MAP2K2, ENSG00000184371|CSF1	5	ENSG00000168243|GNG4, ENSG00000143344|RGL1, ENSG00000112685|EXOC2, ENSG00000145675|PIK3R1, ENSG00000134954|ETS1, ENSG00000115904|SOS1, ENSG00000213281|NRAS, ENSG00000185989|RASA3, ENSG00000109458|GAB1, ENSG00000101109|STK4, ENSG00000116711|PLA2G4A, ENSG00000266094|RASSF5, ENSG00000213341|CHUK, ENSG00000051382|PIK3CB, ENSG00000176533|GNG7, ENSG00000180370|PAK2, ENSG00000143933|CALM2, ENSG000001080…	49	206	-5.78288
hsa04062	Organismal Systems	Immune system	Chemokine signaling pathway	ENSG00000277632|CCL3, ENSG00000168243|GNG4, ENSG00000163823|CCR1, ENSG00000197122|SRC, ENSG00000145675|PIK3R1, ENSG00000115904|SOS1, ENSG00000213281|NRAS, ENSG00000115415|STAT1, ENSG00000134318|ROCK2, ENSG00000184451|CCR10, ENSG00000120899|PTK2B, ENSG00000213341|CHUK, ENSG00000051382|PIK3CB, ENSG00000176533|GNG7, ENSG00000161921|CXCL16, ENSG00000173175|ADCY5, ENSG00000109320|NFKB1, ENSG0000010007…	48	1806	214	9173	0.2243	0.17462	ns	0.349241	ns	ENSG00000277632|CCL3, ENSG00000197122|SRC, ENSG00000161921|CXCL16, ENSG00000173175|ADCY5	4	ENSG00000168243|GNG4, ENSG00000163823|CCR1, ENSG00000145675|PIK3R1, ENSG00000115904|SOS1, ENSG00000213281|NRAS, ENSG00000115415|STAT1, ENSG00000134318|ROCK2, ENSG00000184451|CCR10, ENSG00000120899|PTK2B, ENSG00000213341|CHUK, ENSG00000051382|PIK3CB, ENSG00000176533|GNG7, ENSG00000109320|NFKB1, ENSG00000100077|GRK3, ENSG00000116473|RAP1A, ENSG00000067900|ROCK1, ENSG00000128340|RAC2, ENSG0000011702…	44	157	-7.02316
hsa05226	Human Diseases	Cancer: specific types	Gastric cancer	ENSG00000124762|CDKN1A, ENSG00000116717|GADD45A, ENSG00000145675|PIK3R1, ENSG00000115904|SOS1, ENSG00000213281|NRAS, ENSG00000139687|RB1, ENSG00000109458|GAB1, ENSG00000126934|MAP2K2, ENSG00000171791|BCL2, ENSG00000051382|PIK3CB, ENSG00000175387|SMAD2, ENSG00000117020|AKT3, ENSG00000157764|BRAF, ENSG00000100485|SOS2, ENSG00000138795|LEF1, ENSG00000112242|E2F3, ENSG00000136997|MYC, ENSG00000082701…	37	1806	162	9173	0.2284	0.178414	ns	0.352769	ns	ENSG00000124762|CDKN1A, ENSG00000116717|GADD45A, ENSG00000126934|MAP2K2	3	ENSG00000145675|PIK3R1, ENSG00000115904|SOS1, ENSG00000213281|NRAS, ENSG00000139687|RB1, ENSG00000109458|GAB1, ENSG00000171791|BCL2, ENSG00000051382|PIK3CB, ENSG00000175387|SMAD2, ENSG00000117020|AKT3, ENSG00000157764|BRAF, ENSG00000100485|SOS2, ENSG00000138795|LEF1, ENSG00000112242|E2F3, ENSG00000136997|MYC, ENSG00000082701|GSK3B, ENSG00000108443|RPS6KB1, ENSG00000198793|MTOR, ENSG00000162337|LR…	34	136	-5.48795
hsa05130	Human Diseases	Infectious disease: bacterial	Pathogenic Escherichia coli infection	ENSG00000137267|TUBB2A, ENSG00000134318|ROCK2, ENSG00000137285|TUBB2B, ENSG00000111057|KRT18, ENSG00000164924|YWHAZ, ENSG00000067900|ROCK1, ENSG00000136869|TLR4, ENSG00000154229|PRKCA, ENSG00000158092|NCK1, ENSG00000115053|NCL, ENSG00000150093|ITGB1, ENSG00000134308|YWHAQ, ENSG00000162704|ARPC5, ENSG00000196230|TUBB, ENSG00000075624|ACTB, ENSG00000163466|ARPC2	16	1806	64	9173	0.25	0.178603	ns	0.352769	ns	ENSG00000137267|TUBB2A, ENSG00000137285|TUBB2B, ENSG00000111057|KRT18	3	ENSG00000134318|ROCK2, ENSG00000164924|YWHAZ, ENSG00000067900|ROCK1, ENSG00000136869|TLR4, ENSG00000154229|PRKCA, ENSG00000158092|NCK1, ENSG00000115053|NCL, ENSG00000150093|ITGB1, ENSG00000134308|YWHAQ, ENSG00000162704|ARPC5, ENSG00000196230|TUBB, ENSG00000075624|ACTB, ENSG00000163466|ARPC2	13	55	-2.83164
hsa04217	Cellular Processes	Cell growth and death	Necroptosis	ENSG00000161011|SQSTM1, ENSG00000118503|TNFAIP3, ENSG00000142166|IFNAR1, ENSG00000067182|TNFRSF1A, ENSG00000096384|HSP90AB1, ENSG00000092439|TRPM7, ENSG00000180573|H2AC6, ENSG00000167996|FTH1, ENSG00000169100|SLC25A6, ENSG00000126561|STAT5A, ENSG00000115415|STAT1, ENSG00000080824|HSP90AA1, ENSG00000110330|BIRC2, ENSG00000159110|IFNAR2, ENSG00000116711|PLA2G4A, ENSG00000171791|BCL2, ENSG0000008747…	40	1806	177	9173	0.226	0.186171	ns	0.364398	ns	ENSG00000161011|SQSTM1, ENSG00000067182|TNFRSF1A, ENSG00000096384|HSP90AB1, ENSG00000167996|FTH1, ENSG00000169100|SLC25A6, ENSG00000126561|STAT5A, ENSG00000080824|HSP90AA1	7	ENSG00000118503|TNFAIP3, ENSG00000142166|IFNAR1, ENSG00000092439|TRPM7, ENSG00000180573|H2AC6, ENSG00000115415|STAT1, ENSG00000110330|BIRC2, ENSG00000159110|IFNAR2, ENSG00000116711|PLA2G4A, ENSG00000171791|BCL2, ENSG00000087470|DNM1L, ENSG00000102699|PARP4, ENSG00000050748|MAPK9, ENSG00000107643|MAPK8, ENSG00000003402|CFLAR, ENSG00000136869|TLR4, ENSG00000162434|JAK1, ENSG00000101966|XIAP, ENSG00…	33	146	-3.97251
hsa04136	Cellular Processes	Transport and catabolism	Autophagy - other	ENSG00000139112|GABARAPL1, ENSG00000196455|PIK3R4, ENSG00000181652|ATG9B, ENSG00000125703|ATG4C, ENSG00000057663|ATG5, ENSG00000198793|MTOR, ENSG00000078142|PIK3C3, ENSG00000144848|ATG3, ENSG00000101844|ATG4A	9	1806	33	9173	0.2727	0.186783	ns	0.364398	ns	ENSG00000139112|GABARAPL1, ENSG00000181652|ATG9B	2	ENSG00000196455|PIK3R4, ENSG00000125703|ATG4C, ENSG00000057663|ATG5, ENSG00000198793|MTOR, ENSG00000078142|PIK3C3, ENSG00000144848|ATG3, ENSG00000101844|ATG4A	7	31	-1.61645
hsa00534	Metabolism	Glycan biosynthesis and metabolism	Glycosaminoglycan biosynthesis - heparan sulfate / heparin	ENSG00000153936|HS2ST1, ENSG00000103489|XYLT1, ENSG00000166507|NDST2, ENSG00000176022|B3GALT6, ENSG00000125430|HS3ST3B1, ENSG00000138604|GLCE, ENSG00000149541|B3GAT3	7	1806	25	9173	0.28	0.207749	ns	0.402831	ns		0	ENSG00000153936|HS2ST1, ENSG00000103489|XYLT1, ENSG00000166507|NDST2, ENSG00000176022|B3GALT6, ENSG00000125430|HS3ST3B1, ENSG00000138604|GLCE, ENSG00000149541|B3GAT3	7	21	-1.96396
hsa04620	Organismal Systems	Immune system	Toll-like receptor signaling pathway	ENSG00000177606|JUN, ENSG00000277632|CCL3, ENSG00000185507|IRF7, ENSG00000142166|IFNAR1, ENSG00000145675|PIK3R1, ENSG00000115415|STAT1, ENSG00000159110|IFNAR2, ENSG00000126934|MAP2K2, ENSG00000213341|CHUK, ENSG00000051382|PIK3CB, ENSG00000135341|MAP3K7, ENSG00000109320|NFKB1, ENSG00000050748|MAPK9, ENSG00000107643|MAPK8, ENSG00000136869|TLR4, ENSG00000117020|AKT3, ENSG00000055208|TAB2, ENSG000001…	28	1806	122	9173	0.2295	0.210104	ns	0.404927	ns	ENSG00000177606|JUN, ENSG00000277632|CCL3, ENSG00000185507|IRF7, ENSG00000126934|MAP2K2	4	ENSG00000142166|IFNAR1, ENSG00000145675|PIK3R1, ENSG00000115415|STAT1, ENSG00000159110|IFNAR2, ENSG00000213341|CHUK, ENSG00000051382|PIK3CB, ENSG00000135341|MAP3K7, ENSG00000109320|NFKB1, ENSG00000050748|MAPK9, ENSG00000107643|MAPK8, ENSG00000136869|TLR4, ENSG00000117020|AKT3, ENSG00000055208|TAB2, ENSG00000131323|TRAF3, ENSG00000100030|MAPK1, ENSG00000137275|RIPK1, ENSG00000121879|PIK3CA, ENSG00…	24	87	-3.96682
hsa00051	Metabolism	Carbohydrate metabolism	Fructose and mannose metabolism	ENSG00000159399|HK2, ENSG00000067057|PFKP, ENSG00000132199|ENOSF1, ENSG00000123836|PFKFB2, ENSG00000114268|PFKFB4, ENSG00000178802|MPI, ENSG00000149476|TKFC, ENSG00000138030|KHK, ENSG00000078237|TIGAR	9	1806	34	9173	0.2647	0.212491	ns	0.407061	ns		0	ENSG00000159399|HK2, ENSG00000067057|PFKP, ENSG00000132199|ENOSF1, ENSG00000123836|PFKFB2, ENSG00000114268|PFKFB4, ENSG00000178802|MPI, ENSG00000149476|TKFC, ENSG00000138030|KHK, ENSG00000078237|TIGAR	9	32	-4.24264
hsa04670	Organismal Systems	Immune system	Leukocyte transendothelial migration	ENSG00000101335|MYL9, ENSG00000145675|PIK3R1, ENSG00000149564|ESAM, ENSG00000134318|ROCK2, ENSG00000266094|RASSF5, ENSG00000165215|CLDN3, ENSG00000120899|PTK2B, ENSG00000115232|ITGA4, ENSG00000051382|PIK3CB, ENSG00000100852|ARHGAP5, ENSG00000179295|PTPN11, ENSG00000160007|ARHGAP35, ENSG00000116473|RAP1A, ENSG00000067900|ROCK1, ENSG00000128340|RAC2, ENSG00000130396|AFDN, ENSG00000154229|PRKCA, ENS…	27	1806	118	9173	0.2288	0.220309	ns	0.41859	ns	ENSG00000101335|MYL9, ENSG00000149564|ESAM, ENSG00000165215|CLDN3	3	ENSG00000145675|PIK3R1, ENSG00000134318|ROCK2, ENSG00000266094|RASSF5, ENSG00000120899|PTK2B, ENSG00000115232|ITGA4, ENSG00000051382|PIK3CB, ENSG00000100852|ARHGAP5, ENSG00000179295|PTPN11, ENSG00000160007|ARHGAP35, ENSG00000116473|RAP1A, ENSG00000067900|ROCK1, ENSG00000128340|RAC2, ENSG00000130396|AFDN, ENSG00000154229|PRKCA, ENSG00000005844|ITGAL, ENSG00000127314|RAP1B, ENSG00000141968|VAV1, EN…	24	100	-4.8
hsa00561	Metabolism	Lipid metabolism	Glycerolipid metabolism	ENSG00000111275|ALDH2, ENSG00000172954|LCLAT1, ENSG00000102780|DGKH, ENSG00000072210|ALDH3A2, ENSG00000155189|AGPAT5, ENSG00000006530|AGK, ENSG00000160216|AGPAT3, ENSG00000204310|AGPAT1, ENSG00000153933|DGKE, ENSG00000143149|ALDH9A1, ENSG00000137124|ALDH1B1, ENSG00000134324|LPIN1, ENSG00000101577|LPIN2, ENSG00000172197|MBOAT1, ENSG00000026652|AGPAT4, ENSG00000149476|TKFC, ENSG00000077044|DGKD	17	1806	71	9173	0.2394	0.221142	ns	0.41859	ns	ENSG00000111275|ALDH2	1	ENSG00000172954|LCLAT1, ENSG00000102780|DGKH, ENSG00000072210|ALDH3A2, ENSG00000155189|AGPAT5, ENSG00000006530|AGK, ENSG00000160216|AGPAT3, ENSG00000204310|AGPAT1, ENSG00000153933|DGKE, ENSG00000143149|ALDH9A1, ENSG00000137124|ALDH1B1, ENSG00000134324|LPIN1, ENSG00000101577|LPIN2, ENSG00000172197|MBOAT1, ENSG00000026652|AGPAT4, ENSG00000149476|TKFC, ENSG00000077044|DGKD	16	50	-3.25269
hsa04392	Environmental Information Processing	Signal transduction	Hippo signaling pathway - multiple species	ENSG00000068028|RASSF1, ENSG00000074219|TEAD2, ENSG00000139926|FRMD6, ENSG00000144791|LIMD1, ENSG00000173542|MOB1B, ENSG00000114978|MOB1A, ENSG00000107551|RASSF4, ENSG00000104375|STK3	8	1806	30	9173	0.2667	0.225281	ns	0.423902	ns	ENSG00000068028|RASSF1, ENSG00000074219|TEAD2	2	ENSG00000139926|FRMD6, ENSG00000144791|LIMD1, ENSG00000173542|MOB1B, ENSG00000114978|MOB1A, ENSG00000107551|RASSF4, ENSG00000104375|STK3	6	28	-1.70084
hsa03040	Genetic Information Processing	Transcription	Spliceosome	ENSG00000173110|HSPA6, ENSG00000204389|HSPA1A, ENSG00000204388|HSPA1B, ENSG00000145833|DDX46, ENSG00000109971|HSPA8, ENSG00000136937|NCBP1, ENSG00000115524|SF3B1, ENSG00000109606|DHX15, ENSG00000079134|THOC1, ENSG00000021776|AQR, ENSG00000119707|RBM25, ENSG00000134186|PRPF38B, ENSG00000163714|U2SURP, ENSG00000170144|HNRNPA3, ENSG00000263465|SRSF8, ENSG00000125676|THOC2, ENSG00000136450|SRSF1, ENS…	39	1806	176	9173	0.2216	0.228084	ns	0.426652	ns	ENSG00000173110|HSPA6, ENSG00000204389|HSPA1A, ENSG00000204388|HSPA1B, ENSG00000109971|HSPA8	4	ENSG00000145833|DDX46, ENSG00000136937|NCBP1, ENSG00000115524|SF3B1, ENSG00000109606|DHX15, ENSG00000079134|THOC1, ENSG00000021776|AQR, ENSG00000119707|RBM25, ENSG00000134186|PRPF38B, ENSG00000163714|U2SURP, ENSG00000170144|HNRNPA3, ENSG00000263465|SRSF8, ENSG00000125676|THOC2, ENSG00000136450|SRSF1, ENSG00000096401|CDC5L, ENSG00000101343|CRNKL1, ENSG00000196504|PRPF40A, ENSG00000189091|SF3B3, EN…	35	132	-3.74267
hsa04330	Environmental Information Processing	Signal transduction	Notch signaling pathway	ENSG00000168214|RBPJ, ENSG00000110042|DTX4, ENSG00000134250|NOTCH2, ENSG00000196591|HDAC2, ENSG00000143801|PSEN2, ENSG00000138613|APH1B, ENSG00000100603|SNW1, ENSG00000100393|EP300, ENSG00000100060|MFNG, ENSG00000005339|CREBBP, ENSG00000133961|NUMB, ENSG00000080815|PSEN1, ENSG00000163840|DTX3L, ENSG00000196498|NCOR2	14	1806	58	9173	0.2414	0.239918	ns	0.44359	ns	ENSG00000110042|DTX4	1	ENSG00000168214|RBPJ, ENSG00000134250|NOTCH2, ENSG00000196591|HDAC2, ENSG00000143801|PSEN2, ENSG00000138613|APH1B, ENSG00000100603|SNW1, ENSG00000100393|EP300, ENSG00000100060|MFNG, ENSG00000005339|CREBBP, ENSG00000133961|NUMB, ENSG00000080815|PSEN1, ENSG00000163840|DTX3L, ENSG00000196498|NCOR2	13	47	-3.35489
hsa04934	Human Diseases	Endocrine and metabolic disease	Cushing syndrome	ENSG00000124762|CDKN1A, ENSG00000130164|LDLR, ENSG00000123358|NR4A1, ENSG00000006283|CACNA1G, ENSG00000139687|RB1, ENSG00000128272|ATF4, ENSG00000088256|GNA11, ENSG00000126934|MAP2K2, ENSG00000182158|CREB3L2, ENSG00000185591|SP1, ENSG00000185630|PBX1, ENSG00000115966|ATF2, ENSG00000173175|ADCY5, ENSG00000105810|CDK6, ENSG00000116473|RAP1A, ENSG00000157764|BRAF, ENSG00000144959|NCEH1, ENSG00000138…	39	1806	177	9173	0.2203	0.239929	ns	0.44359	ns	ENSG00000124762|CDKN1A, ENSG00000130164|LDLR, ENSG00000123358|NR4A1, ENSG00000006283|CACNA1G, ENSG00000128272|ATF4, ENSG00000088256|GNA11, ENSG00000126934|MAP2K2, ENSG00000173175|ADCY5	8	ENSG00000139687|RB1, ENSG00000182158|CREB3L2, ENSG00000185591|SP1, ENSG00000185630|PBX1, ENSG00000115966|ATF2, ENSG00000105810|CDK6, ENSG00000116473|RAP1A, ENSG00000157764|BRAF, ENSG00000144959|NCEH1, ENSG00000138795|LEF1, ENSG00000112242|E2F3, ENSG00000118260|CREB1, ENSG00000150995|ITPR1, ENSG00000138592|USP8, ENSG00000118058|KMT2A, ENSG00000082701|GSK3B, ENSG00000145349|CAMK2D, ENSG00000127314|…	31	145	-4.81664
hsa05165	Human Diseases	Infectious disease: viral	Human papillomavirus infection	ENSG00000124762|CDKN1A, ENSG00000135114|OASL, ENSG00000161638|ITGA5, ENSG00000103479|RBL2, ENSG00000108821|COL1A1, ENSG00000115414|FN1, ENSG00000132470|ITGB4, ENSG00000142166|IFNAR1, ENSG00000067182|TNFRSF1A, ENSG00000145675|PIK3R1, ENSG00000115904|SOS1, ENSG00000213281|NRAS, ENSG00000145386|CCNA2, ENSG00000115415|STAT1, ENSG00000075711|DLG1, ENSG00000139687|RB1, ENSG00000068971|PPP2R5B, ENSG0000…	86	1806	409	9173	0.2103	0.26112	ns	0.479978	ns	ENSG00000124762|CDKN1A, ENSG00000135114|OASL, ENSG00000161638|ITGA5, ENSG00000108821|COL1A1, ENSG00000115414|FN1, ENSG00000132470|ITGB4, ENSG00000067182|TNFRSF1A, ENSG00000068971|PPP2R5B, ENSG00000073350|LLGL2, ENSG00000126934|MAP2K2, ENSG00000135424|ITGA7	11	ENSG00000103479|RBL2, ENSG00000142166|IFNAR1, ENSG00000145675|PIK3R1, ENSG00000115904|SOS1, ENSG00000213281|NRAS, ENSG00000145386|CCNA2, ENSG00000115415|STAT1, ENSG00000075711|DLG1, ENSG00000139687|RB1, ENSG00000159110|IFNAR2, ENSG00000135679|MDM2, ENSG00000168214|RBPJ, ENSG00000182158|CREB3L2, ENSG00000115232|ITGA4, ENSG00000213341|CHUK, ENSG00000051382|PIK3CB, ENSG00000171862|PTEN, ENSG00000114…	75	308	-6.60971
hsa04064	Environmental Information Processing	Signal transduction	NF-kappa B signaling pathway	ENSG00000006062|MAP3K14, ENSG00000118503|TNFAIP3, ENSG00000067182|TNFRSF1A, ENSG00000157625|TAB3, ENSG00000110330|BIRC2, ENSG00000070770|CSNK2A2, ENSG00000171791|BCL2, ENSG00000213341|CHUK, ENSG00000135341|MAP3K7, ENSG00000082805|ERC1, ENSG00000109320|NFKB1, ENSG00000003402|CFLAR, ENSG00000136869|TLR4, ENSG00000104856|RELB, ENSG00000101966|XIAP, ENSG00000055208|TAB2, ENSG00000131323|TRAF3, ENSG00…	28	1806	126	9173	0.2222	0.267198	ns	0.486313	ns	ENSG00000006062|MAP3K14, ENSG00000067182|TNFRSF1A, ENSG00000070770|CSNK2A2	3	ENSG00000118503|TNFAIP3, ENSG00000157625|TAB3, ENSG00000110330|BIRC2, ENSG00000171791|BCL2, ENSG00000213341|CHUK, ENSG00000135341|MAP3K7, ENSG00000082805|ERC1, ENSG00000109320|NFKB1, ENSG00000003402|CFLAR, ENSG00000136869|TLR4, ENSG00000104856|RELB, ENSG00000101966|XIAP, ENSG00000055208|TAB2, ENSG00000131323|TRAF3, ENSG00000172175|MALT1, ENSG00000254087|LYN, ENSG00000143799|PARP1, ENSG00000137275…	25	85	-4.23014
hsa00250	Metabolism	Amino acid metabolism	Alanine, aspartate and glutamate metabolism	ENSG00000115419|GLS, ENSG00000128059|PPAT, ENSG00000035687|ADSS2, ENSG00000112294|ALDH5A1, ENSG00000183044|ABAT, ENSG00000114021|NIT2, ENSG00000159423|ALDH4A1, ENSG00000084774|CAD, ENSG00000148672|GLUD1	9	1806	36	9173	0.25	0.267625	ns	0.486313	ns		0	ENSG00000115419|GLS, ENSG00000128059|PPAT, ENSG00000035687|ADSS2, ENSG00000112294|ALDH5A1, ENSG00000183044|ABAT, ENSG00000114021|NIT2, ENSG00000159423|ALDH4A1, ENSG00000084774|CAD, ENSG00000148672|GLUD1	9	31	-1.79605
hsa05020	Human Diseases	Neurodegenerative disease	Prion disease	ENSG00000204389|HSPA1A, ENSG00000120738|EGR1, ENSG00000142168|SOD1, ENSG00000168439|STIP1, ENSG00000126934|MAP2K2, ENSG00000149294|NCAM1, ENSG00000100030|MAPK1, ENSG00000135862|LAMC1, ENSG00000072062|PRKACA, ENSG00000142875|PRKACB	10	1806	41	9173	0.2439	0.278066	ns	0.502414	ns	ENSG00000204389|HSPA1A, ENSG00000142168|SOD1, ENSG00000168439|STIP1, ENSG00000126934|MAP2K2	4	ENSG00000120738|EGR1, ENSG00000149294|NCAM1, ENSG00000100030|MAPK1, ENSG00000135862|LAMC1, ENSG00000072062|PRKACA, ENSG00000142875|PRKACB	6	29	-1.11417
hsa04261	Organismal Systems	Circulatory system	Adrenergic signaling in cardiomyocytes	ENSG00000128272|ATF4, ENSG00000068971|PPP2R5B, ENSG00000182158|CREB3L2, ENSG00000171791|BCL2, ENSG00000100784|RPS6KA5, ENSG00000198467|TPM2, ENSG00000143933|CALM2, ENSG00000115966|ATF2, ENSG00000173175|ADCY5, ENSG00000078304|PPP2R5C, ENSG00000066027|PPP2R5A, ENSG00000117020|AKT3, ENSG00000198668|CALM1, ENSG00000154001|PPP2R5E, ENSG00000118260|CREB1, ENSG00000154229|PRKCA, ENSG00000213639|PPP1CB, …	34	1806	156	9173	0.2179	0.281237	ns	0.505273	ns	ENSG00000128272|ATF4, ENSG00000068971|PPP2R5B, ENSG00000198467|TPM2, ENSG00000173175|ADCY5	4	ENSG00000182158|CREB3L2, ENSG00000171791|BCL2, ENSG00000100784|RPS6KA5, ENSG00000143933|CALM2, ENSG00000115966|ATF2, ENSG00000078304|PPP2R5C, ENSG00000066027|PPP2R5A, ENSG00000117020|AKT3, ENSG00000198668|CALM1, ENSG00000154001|PPP2R5E, ENSG00000118260|CREB1, ENSG00000154229|PRKCA, ENSG00000213639|PPP1CB, ENSG00000105851|PIK3CG, ENSG00000145349|CAMK2D, ENSG00000069849|ATP1B3, ENSG00000065135|GNAI…	30	128	-3.88909
hsa04960	Organismal Systems	Excretory system	Aldosterone-regulated sodium reabsorption	ENSG00000145675|PIK3R1, ENSG00000051382|PIK3CB, ENSG00000154229|PRKCA, ENSG00000171105|INSR, ENSG00000069849|ATP1B3, ENSG00000100030|MAPK1, ENSG00000140992|PDPK1, ENSG00000121879|PIK3CA, ENSG00000133703|KRAS	9	1806	37	9173	0.2432	0.296675	ns	0.530015	ns		0	ENSG00000145675|PIK3R1, ENSG00000051382|PIK3CB, ENSG00000154229|PRKCA, ENSG00000171105|INSR, ENSG00000069849|ATP1B3, ENSG00000100030|MAPK1, ENSG00000140992|PDPK1, ENSG00000121879|PIK3CA, ENSG00000133703|KRAS	9	34	-3.94447
hsa04630	Environmental Information Processing	Signal transduction	JAK-STAT signaling pathway	ENSG00000124762|CDKN1A, ENSG00000184557|SOCS3, ENSG00000110324|IL10RA, ENSG00000142166|IFNAR1, ENSG00000145675|PIK3R1, ENSG00000115904|SOS1, ENSG00000126561|STAT5A, ENSG00000111679|PTPN6, ENSG00000115415|STAT1, ENSG00000134352|IL6ST, ENSG00000159110|IFNAR2, ENSG00000171791|BCL2, ENSG00000051382|PIK3CB, ENSG00000179295|PTPN11, ENSG00000147168|IL2RG, ENSG00000117020|AKT3, ENSG00000243646|IL10RB, EN…	36	1806	168	9173	0.2143	0.312341	ns	0.554885	ns	ENSG00000124762|CDKN1A, ENSG00000184557|SOCS3, ENSG00000110324|IL10RA, ENSG00000126561|STAT5A	4	ENSG00000142166|IFNAR1, ENSG00000145675|PIK3R1, ENSG00000115904|SOS1, ENSG00000111679|PTPN6, ENSG00000115415|STAT1, ENSG00000134352|IL6ST, ENSG00000159110|IFNAR2, ENSG00000171791|BCL2, ENSG00000051382|PIK3CB, ENSG00000179295|PTPN11, ENSG00000147168|IL2RG, ENSG00000117020|AKT3, ENSG00000243646|IL10RB, ENSG00000100485|SOS2, ENSG00000162434|JAK1, ENSG00000136997|MYC, ENSG00000175354|PTPN2, ENSG00000…	32	125	-4.11437
hsa04925	Organismal Systems	Endocrine system	Aldosterone synthesis and secretion	ENSG00000130164|LDLR, ENSG00000123358|NR4A1, ENSG00000006283|CACNA1G, ENSG00000128272|ATF4, ENSG00000088256|GNA11, ENSG00000182158|CREB3L2, ENSG00000115825|PRKD3, ENSG00000143933|CALM2, ENSG00000115966|ATF2, ENSG00000173175|ADCY5, ENSG00000183049|CAMK1D, ENSG00000198668|CALM1, ENSG00000118260|CREB1, ENSG00000150995|ITPR1, ENSG00000154229|PRKCA, ENSG00000145349|CAMK2D, ENSG00000069849|ATP1B3, ENSG…	24	1806	110	9173	0.2182	0.321534	ns	0.56783	ns	ENSG00000130164|LDLR, ENSG00000123358|NR4A1, ENSG00000006283|CACNA1G, ENSG00000128272|ATF4, ENSG00000088256|GNA11, ENSG00000173175|ADCY5	6	ENSG00000182158|CREB3L2, ENSG00000115825|PRKD3, ENSG00000143933|CALM2, ENSG00000115966|ATF2, ENSG00000183049|CAMK1D, ENSG00000198668|CALM1, ENSG00000118260|CREB1, ENSG00000150995|ITPR1, ENSG00000154229|PRKCA, ENSG00000145349|CAMK2D, ENSG00000069849|ATP1B3, ENSG00000152495|CAMK4, ENSG00000123268|ATF1, ENSG00000070961|ATP2B1, ENSG00000138031|ADCY3, ENSG00000058668|ATP2B4, ENSG00000072062|PRKACA, EN…	18	83	-1.75623
hsa04072	Environmental Information Processing	Signal transduction	Phospholipase D signaling pathway	ENSG00000176170|SPHK1, ENSG00000181104|F2R, ENSG00000145675|PIK3R1, ENSG00000115904|SOS1, ENSG00000213281|NRAS, ENSG00000102780|DGKH, ENSG00000109458|GAB1, ENSG00000116711|PLA2G4A, ENSG00000126934|MAP2K2, ENSG00000120899|PTK2B, ENSG00000051382|PIK3CB, ENSG00000120063|GNA13, ENSG00000173175|ADCY5, ENSG00000179295|PTPN11, ENSG00000117020|AKT3, ENSG00000155189|AGPAT5, ENSG00000160216|AGPAT3, ENSG000…	34	1806	159	9173	0.2138	0.323704	ns	0.56783	ns	ENSG00000176170|SPHK1, ENSG00000126934|MAP2K2, ENSG00000173175|ADCY5	3	ENSG00000181104|F2R, ENSG00000145675|PIK3R1, ENSG00000115904|SOS1, ENSG00000213281|NRAS, ENSG00000102780|DGKH, ENSG00000109458|GAB1, ENSG00000116711|PLA2G4A, ENSG00000120899|PTK2B, ENSG00000051382|PIK3CB, ENSG00000120063|GNA13, ENSG00000179295|PTPN11, ENSG00000117020|AKT3, ENSG00000155189|AGPAT5, ENSG00000160216|AGPAT3, ENSG00000100485|SOS2, ENSG00000154229|PRKCA, ENSG00000171105|INSR, ENSG000002…	31	134	-5.87431
hsa04930	Human Diseases	Endocrine and metabolic disease	Type II diabetes mellitus	ENSG00000159399|HK2, ENSG00000184557|SOCS3, ENSG00000145675|PIK3R1, ENSG00000006283|CACNA1G, ENSG00000051382|PIK3CB, ENSG00000050748|MAPK9, ENSG00000107643|MAPK8, ENSG00000171105|INSR, ENSG00000180008|SOCS4, ENSG00000198793|MTOR, ENSG00000100030|MAPK1, ENSG00000121879|PIK3CA, ENSG00000104365|IKBKB	13	1806	57	9173	0.2281	0.324984	ns	0.56783	ns	ENSG00000184557|SOCS3, ENSG00000006283|CACNA1G	2	ENSG00000159399|HK2, ENSG00000145675|PIK3R1, ENSG00000051382|PIK3CB, ENSG00000050748|MAPK9, ENSG00000107643|MAPK8, ENSG00000171105|INSR, ENSG00000180008|SOCS4, ENSG00000198793|MTOR, ENSG00000100030|MAPK1, ENSG00000121879|PIK3CA, ENSG00000104365|IKBKB	11	41	-4.37287
hsa00515	Metabolism	Glycan biosynthesis and metabolism	Mannose type O-glycan biosynthesis	ENSG00000185900|POMK, ENSG00000106692|FKTN, ENSG00000133424|LARGE1, ENSG00000118600|RXYLT1, ENSG00000162885|B3GALNT2, ENSG00000117411|B4GALT2	6	1806	24	9173	0.25	0.329534	ns	0.572633	ns		0	ENSG00000185900|POMK, ENSG00000106692|FKTN, ENSG00000133424|LARGE1, ENSG00000118600|RXYLT1, ENSG00000162885|B3GALNT2, ENSG00000117411|B4GALT2	6	23	-2.9192
hsa05014	Human Diseases	Neurodegenerative disease	Amyotrophic lateral sclerosis	ENSG00000197442|MAP3K5, ENSG00000142168|SOD1, ENSG00000067182|TNFRSF1A, ENSG00000171791|BCL2, ENSG00000107758|PPP3CB, ENSG00000164305|CASP3, ENSG00000120868|APAF1, ENSG00000120910|PPP3CC, ENSG00000138814|PPP3CA, ENSG00000003393|ALS2, ENSG00000221823|PPP3R1, ENSG00000028137|TNFRSF1B, ENSG00000188130|MAPK12, ENSG00000172115|CYCS	14	1806	63	9173	0.2222	0.353419	ns	0.609864	ns	ENSG00000142168|SOD1, ENSG00000067182|TNFRSF1A	2	ENSG00000197442|MAP3K5, ENSG00000171791|BCL2, ENSG00000107758|PPP3CB, ENSG00000164305|CASP3, ENSG00000120868|APAF1, ENSG00000120910|PPP3CC, ENSG00000138814|PPP3CA, ENSG00000003393|ALS2, ENSG00000221823|PPP3R1, ENSG00000028137|TNFRSF1B, ENSG00000188130|MAPK12, ENSG00000172115|CYCS	12	50	-2.96985
hsa04916	Organismal Systems	Endocrine system	Melanogenesis	ENSG00000213281|NRAS, ENSG00000126934|MAP2K2, ENSG00000182158|CREB3L2, ENSG00000143933|CALM2, ENSG00000173175|ADCY5, ENSG00000187098|MITF, ENSG00000198668|CALM1, ENSG00000138795|LEF1, ENSG00000118260|CREB1, ENSG00000154229|PRKCA, ENSG00000082701|GSK3B, ENSG00000145349|CAMK2D, ENSG00000065135|GNAI3, ENSG00000100393|EP300, ENSG00000100030|MAPK1, ENSG00000169884|WNT10B, ENSG00000005339|CREBBP, ENSG0…	23	1806	107	9173	0.215	0.355123	ns	0.609864	ns	ENSG00000126934|MAP2K2, ENSG00000173175|ADCY5	2	ENSG00000213281|NRAS, ENSG00000182158|CREB3L2, ENSG00000143933|CALM2, ENSG00000187098|MITF, ENSG00000198668|CALM1, ENSG00000138795|LEF1, ENSG00000118260|CREB1, ENSG00000154229|PRKCA, ENSG00000082701|GSK3B, ENSG00000145349|CAMK2D, ENSG00000065135|GNAI3, ENSG00000100393|EP300, ENSG00000100030|MAPK1, ENSG00000169884|WNT10B, ENSG00000005339|CREBBP, ENSG00000133703|KRAS, ENSG00000138031|ADCY3, ENSG000…	21	94	-4.12568
hsa00770	Metabolism	Metabolism of cofactors and vitamins	Pantothenate and CoA biosynthesis	ENSG00000138621|PPCDC, ENSG00000120137|PANK3, ENSG00000149313|AASDHPPT, ENSG00000060982|BCAT1, ENSG00000127125|PPCS	5	1806	20	9173	0.25	0.356713	ns	0.609864	ns	ENSG00000138621|PPCDC	1	ENSG00000120137|PANK3, ENSG00000149313|AASDHPPT, ENSG00000060982|BCAT1, ENSG00000127125|PPCS	4	15	-3.35659
hsa04927	Organismal Systems	Endocrine system	Cortisol synthesis and secretion	ENSG00000130164|LDLR, ENSG00000123358|NR4A1, ENSG00000006283|CACNA1G, ENSG00000128272|ATF4, ENSG00000088256|GNA11, ENSG00000182158|CREB3L2, ENSG00000185591|SP1, ENSG00000185630|PBX1, ENSG00000115966|ATF2, ENSG00000173175|ADCY5, ENSG00000144959|NCEH1, ENSG00000118260|CREB1, ENSG00000150995|ITPR1, ENSG00000073417|PDE8A, ENSG00000138031|ADCY3, ENSG00000072062|PRKACA, ENSG00000142875|PRKACB	17	1806	78	9173	0.2179	0.362411	ns	0.616292	ns	ENSG00000130164|LDLR, ENSG00000123358|NR4A1, ENSG00000006283|CACNA1G, ENSG00000128272|ATF4, ENSG00000088256|GNA11, ENSG00000173175|ADCY5	6	ENSG00000182158|CREB3L2, ENSG00000185591|SP1, ENSG00000185630|PBX1, ENSG00000115966|ATF2, ENSG00000144959|NCEH1, ENSG00000118260|CREB1, ENSG00000150995|ITPR1, ENSG00000073417|PDE8A, ENSG00000138031|ADCY3, ENSG00000072062|PRKACA, ENSG00000142875|PRKACB	11	56	-1.46994
hsa04920	Organismal Systems	Endocrine system	Adipocytokine signaling pathway	ENSG00000184557|SOCS3, ENSG00000067182|TNFRSF1A, ENSG00000117394|SLC2A1, ENSG00000213341|CHUK, ENSG00000109320|NFKB1, ENSG00000179295|PTPN11, ENSG00000050748|MAPK9, ENSG00000107643|MAPK8, ENSG00000110090|CPT1A, ENSG00000186951|PPARA, ENSG00000117020|AKT3, ENSG00000132356|PRKAA1, ENSG00000110931|CAMKK2, ENSG00000198793|MTOR, ENSG00000028137|TNFRSF1B, ENSG00000068366|ACSL4, ENSG00000100906|NFKBIA, …	19	1806	88	9173	0.2159	0.366876	ns	0.620566	ns	ENSG00000184557|SOCS3, ENSG00000067182|TNFRSF1A	2	ENSG00000117394|SLC2A1, ENSG00000213341|CHUK, ENSG00000109320|NFKB1, ENSG00000179295|PTPN11, ENSG00000050748|MAPK9, ENSG00000107643|MAPK8, ENSG00000110090|CPT1A, ENSG00000186951|PPARA, ENSG00000117020|AKT3, ENSG00000132356|PRKAA1, ENSG00000110931|CAMKK2, ENSG00000198793|MTOR, ENSG00000028137|TNFRSF1B, ENSG00000068366|ACSL4, ENSG00000100906|NFKBIA, ENSG00000104365|IKBKB, ENSG00000131791|PRKAB2	17	60	-3.87298
hsa05030	Human Diseases	Substance dependence	Cocaine addiction	ENSG00000177606|JUN, ENSG00000128272|ATF4, ENSG00000132535|DLG4, ENSG00000182158|CREB3L2, ENSG00000115966|ATF2, ENSG00000173175|ADCY5, ENSG00000109320|NFKB1, ENSG00000118260|CREB1, ENSG00000065135|GNAI3, ENSG00000125740|FOSB, ENSG00000072062|PRKACA, ENSG00000142875|PRKACB	12	1806	54	9173	0.2222	0.371074	ns	0.623007	ns	ENSG00000177606|JUN, ENSG00000128272|ATF4, ENSG00000132535|DLG4, ENSG00000173175|ADCY5	4	ENSG00000182158|CREB3L2, ENSG00000115966|ATF2, ENSG00000109320|NFKB1, ENSG00000118260|CREB1, ENSG00000065135|GNAI3, ENSG00000125740|FOSB, ENSG00000072062|PRKACA, ENSG00000142875|PRKACB	8	46	-0.589768
hsa00130	Metabolism	Metabolism of cofactors and vitamins	Ubiquinone and other terpenoid-quinone biosynthesis	ENSG00000196715|VKORC1L1, ENSG00000173085|COQ2, ENSG00000119723|COQ6	3	1806	11	9173	0.2727	0.372237	ns	0.623007	ns		0	ENSG00000196715|VKORC1L1, ENSG00000173085|COQ2, ENSG00000119723|COQ6	3	10	-1.89737
hsa04714	Organismal Systems	Environmental adaptation	Thermogenesis	ENSG00000197442|MAP3K5, ENSG00000205683|DPF3, ENSG00000116985|BMP8B, ENSG00000115904|SOS1, ENSG00000213281|NRAS, ENSG00000182158|CREB3L2, ENSG00000082014|SMARCD3, ENSG00000115548|KDM3A, ENSG00000115966|ATF2, ENSG00000163626|COX18, ENSG00000136518|ACTL6A, ENSG00000173473|SMARCC1, ENSG00000173175|ADCY5, ENSG00000080503|SMARCA2, ENSG00000110090|CPT1A, ENSG00000049618|ARID1B, ENSG00000100485|SOS2, EN…	52	1806	252	9173	0.2063	0.375717	ns	0.625539	ns	ENSG00000082014|SMARCD3, ENSG00000173175|ADCY5	2	ENSG00000197442|MAP3K5, ENSG00000205683|DPF3, ENSG00000116985|BMP8B, ENSG00000115904|SOS1, ENSG00000213281|NRAS, ENSG00000182158|CREB3L2, ENSG00000115548|KDM3A, ENSG00000115966|ATF2, ENSG00000163626|COX18, ENSG00000136518|ACTL6A, ENSG00000173473|SMARCC1, ENSG00000080503|SMARCA2, ENSG00000110090|CPT1A, ENSG00000049618|ARID1B, ENSG00000100485|SOS2, ENSG00000132356|PRKAA1, ENSG00000118260|CREB1, ENS…	50	219	-4.93288
hsa00010	Metabolism	Carbohydrate metabolism	Glycolysis / Gluconeogenesis	ENSG00000159399|HK2, ENSG00000111674|ENO2, ENSG00000111275|ALDH2, ENSG00000067057|PFKP, ENSG00000131069|ACSS2, ENSG00000134333|LDHA, ENSG00000072210|ALDH3A2, ENSG00000091140|DLD, ENSG00000150768|DLAT, ENSG00000107789|MINPP1, ENSG00000154930|ACSS1, ENSG00000143149|ALDH9A1, ENSG00000137124|ALDH1B1, ENSG00000171314|PGAM1, ENSG00000169299|PGM2, ENSG00000110435|PDHX	16	1806	74	9173	0.2162	0.382093	ns	0.632841	ns	ENSG00000111674|ENO2, ENSG00000111275|ALDH2, ENSG00000131069|ACSS2	3	ENSG00000159399|HK2, ENSG00000067057|PFKP, ENSG00000134333|LDHA, ENSG00000072210|ALDH3A2, ENSG00000091140|DLD, ENSG00000150768|DLAT, ENSG00000107789|MINPP1, ENSG00000154930|ACSS1, ENSG00000143149|ALDH9A1, ENSG00000137124|ALDH1B1, ENSG00000171314|PGAM1, ENSG00000169299|PGM2, ENSG00000110435|PDHX	13	56	-3.87529
hsa04978	Organismal Systems	Digestive system	Mineral absorption	ENSG00000100292|HMOX1, ENSG00000092439|TRPM7, ENSG00000167996|FTH1, ENSG00000111424|VDR, ENSG00000110911|SLC11A2, ENSG00000069849|ATP1B3, ENSG00000170385|SLC30A1, ENSG00000066230|SLC9A3, ENSG00000125148|MT2A, ENSG00000076351|SLC46A1, ENSG00000070961|ATP2B1, ENSG00000138449|SLC40A1	12	1806	55	9173	0.2182	0.397268	ns	0.654567	ns	ENSG00000100292|HMOX1, ENSG00000167996|FTH1	2	ENSG00000092439|TRPM7, ENSG00000111424|VDR, ENSG00000110911|SLC11A2, ENSG00000069849|ATP1B3, ENSG00000170385|SLC30A1, ENSG00000066230|SLC9A3, ENSG00000125148|MT2A, ENSG00000076351|SLC46A1, ENSG00000070961|ATP2B1, ENSG00000138449|SLC40A1	10	42	-1.23443
hsa04964	Organismal Systems	Excretory system	Proximal tubule bicarbonate reclamation	ENSG00000115419|GLS, ENSG00000014641|MDH1, ENSG00000183048|SLC25A10, ENSG00000069849|ATP1B3, ENSG00000066230|SLC9A3, ENSG00000148672|GLUD1	6	1806	26	9173	0.2308	0.406606	ns	0.666499	ns		0	ENSG00000115419|GLS, ENSG00000014641|MDH1, ENSG00000183048|SLC25A10, ENSG00000069849|ATP1B3, ENSG00000066230|SLC9A3, ENSG00000148672|GLUD1	6	19	-1.60591
hsa04962	Organismal Systems	Excretory system	Vasopressin-regulated water reabsorption	ENSG00000182158|CREB3L2, ENSG00000111348|ARHGDIB, ENSG00000077380|DYNC1I2, ENSG00000118260|CREB1, ENSG00000073969|NSF, ENSG00000197102|DYNC1H1, ENSG00000103769|RAB11A, ENSG00000138031|ADCY3, ENSG00000072062|PRKACA, ENSG00000142875|PRKACB	10	1806	47	9173	0.2128	0.449311	ns	0.732722	ns		0	ENSG00000182158|CREB3L2, ENSG00000111348|ARHGDIB, ENSG00000077380|DYNC1I2, ENSG00000118260|CREB1, ENSG00000073969|NSF, ENSG00000197102|DYNC1H1, ENSG00000103769|RAB11A, ENSG00000138031|ADCY3, ENSG00000072062|PRKACA, ENSG00000142875|PRKACB	10	41	-3.43582
hsa04750	Organismal Systems	Sensory system	Inflammatory mediator regulation of TRP channels	ENSG00000197122|SRC, ENSG00000145675|PIK3R1, ENSG00000116711|PLA2G4A, ENSG00000051382|PIK3CB, ENSG00000143933|CALM2, ENSG00000173175|ADCY5, ENSG00000050748|MAPK9, ENSG00000107643|MAPK8, ENSG00000198668|CALM1, ENSG00000150995|ITPR1, ENSG00000154229|PRKCA, ENSG00000213639|PPP1CB, ENSG00000145349|CAMK2D, ENSG00000121879|PIK3CA, ENSG00000186298|PPP1CC, ENSG00000138031|ADCY3, ENSG00000197943|PLCG2, EN…	21	1806	103	9173	0.2039	0.468223	ns	0.756148	ns	ENSG00000197122|SRC, ENSG00000173175|ADCY5	2	ENSG00000145675|PIK3R1, ENSG00000116711|PLA2G4A, ENSG00000051382|PIK3CB, ENSG00000143933|CALM2, ENSG00000050748|MAPK9, ENSG00000107643|MAPK8, ENSG00000198668|CALM1, ENSG00000150995|ITPR1, ENSG00000154229|PRKCA, ENSG00000213639|PPP1CB, ENSG00000145349|CAMK2D, ENSG00000121879|PIK3CA, ENSG00000186298|PPP1CC, ENSG00000138031|ADCY3, ENSG00000197943|PLCG2, ENSG00000072062|PRKACA, ENSG00000188130|MAPK12…	19	90	-4.32178
hsa04020	Environmental Information Processing	Signal transduction	Calcium signaling pathway	ENSG00000176170|SPHK1, ENSG00000181104|F2R, ENSG00000102893|PHKB, ENSG00000006283|CACNA1G, ENSG00000089041|P2RX7, ENSG00000169100|SLC25A6, ENSG00000088256|GNA11, ENSG00000120899|PTK2B, ENSG00000196218|RYR1, ENSG00000004468|CD38, ENSG00000143933|CALM2, ENSG00000107758|PPP3CB, ENSG00000183049|CAMK1D, ENSG00000186815|TPCN1, ENSG00000141404|GNAL, ENSG00000160991|ORAI2, ENSG00000198668|CALM1, ENSG0000…	39	1806	194	9173	0.201	0.470798	ns	0.756148	ns	ENSG00000176170|SPHK1, ENSG00000006283|CACNA1G, ENSG00000169100|SLC25A6, ENSG00000088256|GNA11	4	ENSG00000181104|F2R, ENSG00000102893|PHKB, ENSG00000089041|P2RX7, ENSG00000120899|PTK2B, ENSG00000196218|RYR1, ENSG00000004468|CD38, ENSG00000143933|CALM2, ENSG00000107758|PPP3CB, ENSG00000183049|CAMK1D, ENSG00000186815|TPCN1, ENSG00000141404|GNAL, ENSG00000160991|ORAI2, ENSG00000198668|CALM1, ENSG00000150995|ITPR1, ENSG00000154229|PRKCA, ENSG00000120910|PPP3CC, ENSG00000145349|CAMK2D, ENSG000000…	35	165	-4.59314
hsa04918	Organismal Systems	Endocrine system	Thyroid hormone synthesis	ENSG00000128272|ATF4, ENSG00000182158|CREB3L2, ENSG00000166598|HSP90B1, ENSG00000125618|PAX8, ENSG00000115966|ATF2, ENSG00000173175|ADCY5, ENSG00000116830|TTF2, ENSG00000118260|CREB1, ENSG00000150995|ITPR1, ENSG00000154229|PRKCA, ENSG00000127022|CANX, ENSG00000155660|PDIA4, ENSG00000069849|ATP1B3, ENSG00000138031|ADCY3, ENSG00000072062|PRKACA, ENSG00000125482|TTF1, ENSG00000142875|PRKACB	17	1806	83	9173	0.2048	0.471442	ns	0.756148	ns	ENSG00000128272|ATF4, ENSG00000125618|PAX8, ENSG00000173175|ADCY5	3	ENSG00000182158|CREB3L2, ENSG00000166598|HSP90B1, ENSG00000115966|ATF2, ENSG00000116830|TTF2, ENSG00000118260|CREB1, ENSG00000150995|ITPR1, ENSG00000154229|PRKCA, ENSG00000127022|CANX, ENSG00000155660|PDIA4, ENSG00000069849|ATP1B3, ENSG00000138031|ADCY3, ENSG00000072062|PRKACA, ENSG00000125482|TTF1, ENSG00000142875|PRKACB	14	60	-2.06559
hsa04623	Organismal Systems	Immune system	Cytosolic DNA-sensing pathway	ENSG00000185507|IRF7, ENSG00000113356|POLR3G, ENSG00000213341|CHUK, ENSG00000013503|POLR3B, ENSG00000109320|NFKB1, ENSG00000088888|MAVS, ENSG00000148606|POLR3A, ENSG00000137275|RIPK1, ENSG00000100413|POLR3H, ENSG00000183735|TBK1, ENSG00000160710|ADAR, ENSG00000171453|POLR1C, ENSG00000100906|NFKBIA, ENSG00000104365|IKBKB, ENSG00000132664|POLR3F	15	1806	73	9173	0.2055	0.473187	ns	0.756148	ns	ENSG00000185507|IRF7	1	ENSG00000113356|POLR3G, ENSG00000213341|CHUK, ENSG00000013503|POLR3B, ENSG00000109320|NFKB1, ENSG00000088888|MAVS, ENSG00000148606|POLR3A, ENSG00000137275|RIPK1, ENSG00000100413|POLR3H, ENSG00000183735|TBK1, ENSG00000160710|ADAR, ENSG00000171453|POLR1C, ENSG00000100906|NFKBIA, ENSG00000104365|IKBKB, ENSG00000132664|POLR3F	14	49	-1.71429
hsa00512	Metabolism	Glycan biosynthesis and metabolism	Mucin type O-glycan biosynthesis	ENSG00000109586|GALNT7, ENSG00000106392|C1GALT1, ENSG00000141429|GALNT1, ENSG00000110328|GALNT18, ENSG00000171155|C1GALT1C1, ENSG00000139629|GALNT6, ENSG00000257594|GALNT4	7	1806	33	9173	0.2121	0.481578	ns	0.76571	ns		0	ENSG00000109586|GALNT7, ENSG00000106392|C1GALT1, ENSG00000141429|GALNT1, ENSG00000110328|GALNT18, ENSG00000171155|C1GALT1C1, ENSG00000139629|GALNT6, ENSG00000257594|GALNT4	7	28	-2.83473
hsa00740	Metabolism	Metabolism of cofactors and vitamins	Riboflavin metabolism	ENSG00000090013|BLVRB, ENSG00000135002|RFK	2	1806	8	9173	0.25	0.487555	ns	0.771356	ns	ENSG00000090013|BLVRB	1	ENSG00000135002|RFK	1	7	-0.755929
hsa05164	Human Diseases	Infectious disease: viral	Influenza A	ENSG00000173110|HSPA6, ENSG00000204389|HSPA1A, ENSG00000204388|HSPA1B, ENSG00000132002|DNAJB1, ENSG00000177606|JUN, ENSG00000179583|CIITA, ENSG00000184557|SOCS3, ENSG00000109971|HSPA8, ENSG00000185507|IRF7, ENSG00000142166|IFNAR1, ENSG00000067182|TNFRSF1A, ENSG00000145675|PIK3R1, ENSG00000169100|SLC25A6, ENSG00000116679|IVNS1ABP, ENSG00000115415|STAT1, ENSG00000159110|IFNAR2, ENSG00000126934|MAP2…	55	1806	277	9173	0.1986	0.496398	ns	0.781458	ns	ENSG00000173110|HSPA6, ENSG00000204389|HSPA1A, ENSG00000204388|HSPA1B, ENSG00000132002|DNAJB1, ENSG00000177606|JUN, ENSG00000184557|SOCS3, ENSG00000109971|HSPA8, ENSG00000185507|IRF7, ENSG00000067182|TNFRSF1A, ENSG00000169100|SLC25A6, ENSG00000126934|MAP2K2	11	ENSG00000179583|CIITA, ENSG00000142166|IFNAR1, ENSG00000145675|PIK3R1, ENSG00000116679|IVNS1ABP, ENSG00000115415|STAT1, ENSG00000159110|IFNAR2, ENSG00000128829|EIF2AK4, ENSG00000051382|PIK3CB, ENSG00000115966|ATF2, ENSG00000109320|NFKB1, ENSG00000050748|MAPK9, ENSG00000107643|MAPK8, ENSG00000182481|KPNA2, ENSG00000136869|TLR4, ENSG00000111335|OAS2, ENSG00000088888|MAVS, ENSG00000082898|XPO1, ENSG…	44	149	-5.24308
hsa04932	Human Diseases	Endocrine and metabolic disease	Non-alcoholic fatty liver disease	ENSG00000177606|JUN, ENSG00000175197|DDIT3, ENSG00000184557|SOCS3, ENSG00000245848|CEBPA, ENSG00000197442|MAP3K5, ENSG00000067182|TNFRSF1A, ENSG00000145675|PIK3R1, ENSG00000128272|ATF4, ENSG00000072310|SREBF1, ENSG00000165806|CASP7, ENSG00000078747|ITCH, ENSG00000051382|PIK3CB, ENSG00000100219|XBP1, ENSG00000109320|NFKB1, ENSG00000050748|MAPK9, ENSG00000107643|MAPK8, ENSG00000164305|CASP3, ENSG00…	35	1806	176	9173	0.1989	0.504096	ns	0.78963	ns	ENSG00000177606|JUN, ENSG00000175197|DDIT3, ENSG00000184557|SOCS3, ENSG00000245848|CEBPA, ENSG00000067182|TNFRSF1A, ENSG00000128272|ATF4, ENSG00000072310|SREBF1, ENSG00000165806|CASP7	8	ENSG00000197442|MAP3K5, ENSG00000145675|PIK3R1, ENSG00000078747|ITCH, ENSG00000051382|PIK3CB, ENSG00000100219|XBP1, ENSG00000109320|NFKB1, ENSG00000050748|MAPK9, ENSG00000107643|MAPK8, ENSG00000164305|CASP3, ENSG00000186951|PPARA, ENSG00000117020|AKT3, ENSG00000132356|PRKAA1, ENSG00000171105|INSR, ENSG00000128609|NDUFA5, ENSG00000160194|NDUFV3, ENSG00000082701|GSK3B, ENSG00000160712|IL6R, ENSG000…	27	142	-3.27281
hsa00565	Metabolism	Lipid metabolism	Ether lipid metabolism	ENSG00000116711|PLA2G4A, ENSG00000166428|PLD4, ENSG00000123739|PLA2G12A, ENSG00000138018|SELENOI, ENSG00000176454|LPCAT4, ENSG00000153395|LPCAT1, ENSG00000018510|AGPS, ENSG00000168092|PAFAH1B2, ENSG00000134255|CEPT1, ENSG00000111666|CHPT1	10	1806	49	9173	0.2041	0.506555	ns	0.78963	ns		0	ENSG00000116711|PLA2G4A, ENSG00000166428|PLD4, ENSG00000123739|PLA2G12A, ENSG00000138018|SELENOI, ENSG00000176454|LPCAT4, ENSG00000153395|LPCAT1, ENSG00000018510|AGPS, ENSG00000168092|PAFAH1B2, ENSG00000134255|CEPT1, ENSG00000111666|CHPT1	10	40	-2.37171
hsa04721	Organismal Systems	Nervous system	Synaptic vesicle cycle	ENSG00000196517|SLC6A9, ENSG00000137766|UNC13C, ENSG00000141367|CLTC, ENSG00000106089|STX1A, ENSG00000130477|UNC13A, ENSG00000175416|CLTB, ENSG00000006125|AP2B1, ENSG00000111450|STX2, ENSG00000198722|UNC13B, ENSG00000105649|RAB3A, ENSG00000114573|ATP6V1A, ENSG00000073969|NSF, ENSG00000100554|ATP6V1D, ENSG00000168993|CPLX1, ENSG00000033627|ATP6V0A1, ENSG00000155097|ATP6V1C1, ENSG00000185344|ATP6V0…	18	1806	90	9173	0.2	0.512699	ns	0.795309	ns	ENSG00000196517|SLC6A9, ENSG00000106089|STX1A, ENSG00000175416|CLTB	3	ENSG00000137766|UNC13C, ENSG00000141367|CLTC, ENSG00000130477|UNC13A, ENSG00000006125|AP2B1, ENSG00000111450|STX2, ENSG00000198722|UNC13B, ENSG00000105649|RAB3A, ENSG00000114573|ATP6V1A, ENSG00000073969|NSF, ENSG00000100554|ATP6V1D, ENSG00000168993|CPLX1, ENSG00000033627|ATP6V0A1, ENSG00000155097|ATP6V1C1, ENSG00000185344|ATP6V0A2, ENSG00000143882|ATP6V1C2	15	66	-2.8311
hsa04130	Genetic Information Processing	Folding, sorting and degradation	SNARE interactions in vesicular transport	ENSG00000106089|STX1A, ENSG00000111450|STX2, ENSG00000136874|STX17, ENSG00000124333|VAMP7, ENSG00000079950|STX7, ENSG00000049245|VAMP3, ENSG00000139190|VAMP1	7	1806	34	9173	0.2059	0.515751	ns	0.796159	ns	ENSG00000106089|STX1A	1	ENSG00000111450|STX2, ENSG00000136874|STX17, ENSG00000124333|VAMP7, ENSG00000079950|STX7, ENSG00000049245|VAMP3, ENSG00000139190|VAMP1	6	34	-2.05798
hsa00340	Metabolism	Amino acid metabolism	Histidine metabolism	ENSG00000111275|ALDH2, ENSG00000156017|CARNMT1, ENSG00000072210|ALDH3A2, ENSG00000143149|ALDH9A1, ENSG00000137124|ALDH1B1	5	1806	24	9173	0.2083	0.524901	ns	0.806369	ns	ENSG00000111275|ALDH2	1	ENSG00000156017|CARNMT1, ENSG00000072210|ALDH3A2, ENSG00000143149|ALDH9A1, ENSG00000137124|ALDH1B1	4	20	-0.894427
hsa04270	Organismal Systems	Circulatory system	Vascular smooth muscle contraction	ENSG00000101335|MYL9, ENSG00000196914|ARHGEF12, ENSG00000164116|GUCY1A1, ENSG00000134318|ROCK2, ENSG00000088256|GNA11, ENSG00000116711|PLA2G4A, ENSG00000126934|MAP2K2, ENSG00000061918|GUCY1B1, ENSG00000143933|CALM2, ENSG00000120063|GNA13, ENSG00000173175|ADCY5, ENSG00000058272|PPP1R12A, ENSG00000067900|ROCK1, ENSG00000157764|BRAF, ENSG00000198668|CALM1, ENSG00000150995|ITPR1, ENSG00000154229|PRKC…	27	1806	137	9173	0.1971	0.532336	ns	0.813859	ns	ENSG00000101335|MYL9, ENSG00000088256|GNA11, ENSG00000126934|MAP2K2, ENSG00000173175|ADCY5	4	ENSG00000196914|ARHGEF12, ENSG00000164116|GUCY1A1, ENSG00000134318|ROCK2, ENSG00000116711|PLA2G4A, ENSG00000061918|GUCY1B1, ENSG00000143933|CALM2, ENSG00000120063|GNA13, ENSG00000058272|PPP1R12A, ENSG00000067900|ROCK1, ENSG00000157764|BRAF, ENSG00000198668|CALM1, ENSG00000150995|ITPR1, ENSG00000154229|PRKCA, ENSG00000152402|GUCY1A2, ENSG00000213639|PPP1CB, ENSG00000123739|PLA2G12A, ENSG0000007715…	23	110	-3.62316
hsa00061	Metabolism	Lipid metabolism	Fatty acid biosynthesis	ENSG00000278540|ACACA, ENSG00000151093|OXSM, ENSG00000068366|ACSL4	3	1806	14	9173	0.2143	0.540299	ns	0.818167	ns		0	ENSG00000278540|ACACA, ENSG00000151093|OXSM, ENSG00000068366|ACSL4	3	12	-2.02073
hsa00533	Metabolism	Glycan biosynthesis and metabolism	Glycosaminoglycan biosynthesis - keratan sulfate	ENSG00000170340|B3GNT2, ENSG00000033170|FUT8, ENSG00000117411|B4GALT2	3	1806	14	9173	0.2143	0.540299	ns	0.818167	ns		0	ENSG00000170340|B3GNT2, ENSG00000033170|FUT8, ENSG00000117411|B4GALT2	3	14	-2.13809
hsa05132	Human Diseases	Infectious disease: bacterial	Salmonella infection	ENSG00000177606|JUN, ENSG00000277632|CCL3, ENSG00000133026|MYH10, ENSG00000134318|ROCK2, ENSG00000160447|PKN3, ENSG00000109320|NFKB1, ENSG00000050748|MAPK9, ENSG00000107643|MAPK8, ENSG00000077380|DYNC1I2, ENSG00000067900|ROCK1, ENSG00000136869|TLR4, ENSG00000070087|PFN2, ENSG00000162704|ARPC5, ENSG00000197102|DYNC1H1, ENSG00000100030|MAPK1, ENSG00000075624|ACTB, ENSG00000112290|WASF1, ENSG0000018…	19	1806	97	9173	0.1959	0.550998	ns	0.830414	ns	ENSG00000177606|JUN, ENSG00000277632|CCL3, ENSG00000160447|PKN3	3	ENSG00000133026|MYH10, ENSG00000134318|ROCK2, ENSG00000109320|NFKB1, ENSG00000050748|MAPK9, ENSG00000107643|MAPK8, ENSG00000077380|DYNC1I2, ENSG00000067900|ROCK1, ENSG00000136869|TLR4, ENSG00000070087|PFN2, ENSG00000162704|ARPC5, ENSG00000197102|DYNC1H1, ENSG00000100030|MAPK1, ENSG00000075624|ACTB, ENSG00000112290|WASF1, ENSG00000188130|MAPK12, ENSG00000163466|ARPC2	16	81	-1.88889
hsa04724	Organismal Systems	Nervous system	Glutamatergic synapse	ENSG00000168243|GNG4, ENSG00000115419|GLS, ENSG00000132535|DLG4, ENSG00000116711|PLA2G4A, ENSG00000149403|GRIK4, ENSG00000176533|GNG7, ENSG00000107758|PPP3CB, ENSG00000173175|ADCY5, ENSG00000100077|GRK3, ENSG00000150995|ITPR1, ENSG00000154229|PRKCA, ENSG00000111371|SLC38A1, ENSG00000120910|PPP3CC, ENSG00000152413|HOMER1, ENSG00000138814|PPP3CA, ENSG00000242616|GNG10, ENSG00000065135|GNAI3, ENSG00…	23	1806	118	9173	0.1949	0.558815	ns	0.835356	ns	ENSG00000132535|DLG4, ENSG00000173175|ADCY5	2	ENSG00000168243|GNG4, ENSG00000115419|GLS, ENSG00000116711|PLA2G4A, ENSG00000149403|GRIK4, ENSG00000176533|GNG7, ENSG00000107758|PPP3CB, ENSG00000100077|GRK3, ENSG00000150995|ITPR1, ENSG00000154229|PRKCA, ENSG00000111371|SLC38A1, ENSG00000120910|PPP3CC, ENSG00000152413|HOMER1, ENSG00000138814|PPP3CA, ENSG00000242616|GNG10, ENSG00000065135|GNAI3, ENSG00000221823|PPP3R1, ENSG00000100030|MAPK1, ENSG…	21	104	-4.2165
hsa05034	Human Diseases	Substance dependence	Alcoholism	ENSG00000168243|GNG4, ENSG00000163517|HDAC11, ENSG00000180573|H2AC6, ENSG00000115904|SOS1, ENSG00000213281|NRAS, ENSG00000128272|ATF4, ENSG00000182158|CREB3L2, ENSG00000176533|GNG7, ENSG00000143933|CALM2, ENSG00000115966|ATF2, ENSG00000233822|H2BC15, ENSG00000173175|ADCY5, ENSG00000068024|HDAC4, ENSG00000157764|BRAF, ENSG00000198668|CALM1, ENSG00000100485|SOS2, ENSG00000118260|CREB1, ENSG00000213…	37	1806	190	9173	0.1947	0.559531	ns	0.835356	ns	ENSG00000163517|HDAC11, ENSG00000128272|ATF4, ENSG00000233822|H2BC15, ENSG00000173175|ADCY5	4	ENSG00000168243|GNG4, ENSG00000180573|H2AC6, ENSG00000115904|SOS1, ENSG00000213281|NRAS, ENSG00000182158|CREB3L2, ENSG00000176533|GNG7, ENSG00000143933|CALM2, ENSG00000115966|ATF2, ENSG00000068024|HDAC4, ENSG00000157764|BRAF, ENSG00000198668|CALM1, ENSG00000100485|SOS2, ENSG00000118260|CREB1, ENSG00000213639|PPP1CB, ENSG00000110931|CAMKK2, ENSG00000196591|HDAC2, ENSG00000152495|CAMK4, ENSG0000024…	33	162	-3.69267
hsa04977	Organismal Systems	Digestive system	Vitamin digestion and absorption	ENSG00000169814|BTD, ENSG00000173638|SLC19A1, ENSG00000103222|ABCC1, ENSG00000076351|SLC46A1, ENSG00000168216|LMBRD1	5	1806	25	9173	0.2	0.564128	ns	0.838283	ns		0	ENSG00000169814|BTD, ENSG00000173638|SLC19A1, ENSG00000103222|ABCC1, ENSG00000076351|SLC46A1, ENSG00000168216|LMBRD1	5	19	-3.21182
hsa00260	Metabolism	Amino acid metabolism	Glycine, serine and threonine metabolism	ENSG00000116761|CTH, ENSG00000182199|SHMT2, ENSG00000092621|PHGDH, ENSG00000091140|DLD, ENSG00000178445|GLDC, ENSG00000140905|GCSH, ENSG00000131480|AOC2, ENSG00000171314|PGAM1	8	1806	41	9173	0.1951	0.57389	ns	0.848823	ns	ENSG00000116761|CTH, ENSG00000182199|SHMT2, ENSG00000092621|PHGDH	3	ENSG00000091140|DLD, ENSG00000178445|GLDC, ENSG00000140905|GCSH, ENSG00000131480|AOC2, ENSG00000171314|PGAM1	5	34	-1.37199
hsa00290	Metabolism	Amino acid metabolism	Valine, leucine and isoleucine biosynthesis	ENSG00000060982|BCAT1	1	1806	4	9173	0.25	0.584044	ns	0.857297	ns		0	ENSG00000060982|BCAT1	1	4	-1
hsa04961	Organismal Systems	Excretory system	Endocrine and other factor-regulated calcium reabsorption	ENSG00000141367|CLTC, ENSG00000175416|CLTB, ENSG00000006125|AP2B1, ENSG00000111424|VDR, ENSG00000154229|PRKCA, ENSG00000069849|ATP1B3, ENSG00000070961|ATP2B1, ENSG00000103769|RAB11A, ENSG00000072062|PRKACA, ENSG00000142875|PRKACB	10	1806	52	9173	0.1923	0.588718	ns	0.857297	ns	ENSG00000175416|CLTB	1	ENSG00000141367|CLTC, ENSG00000006125|AP2B1, ENSG00000111424|VDR, ENSG00000154229|PRKCA, ENSG00000069849|ATP1B3, ENSG00000070961|ATP2B1, ENSG00000103769|RAB11A, ENSG00000072062|PRKACA, ENSG00000142875|PRKACB	9	43	-2.43998
hsa00030	Metabolism	Carbohydrate metabolism	Pentose phosphate pathway	ENSG00000049239|H6PD, ENSG00000067057|PFKP, ENSG00000163931|TKT, ENSG00000101911|PRPS2, ENSG00000153574|RPIA, ENSG00000169299|PGM2	6	1806	31	9173	0.1935	0.590403	ns	0.857297	ns	ENSG00000163931|TKT	1	ENSG00000049239|H6PD, ENSG00000067057|PFKP, ENSG00000101911|PRPS2, ENSG00000153574|RPIA, ENSG00000169299|PGM2	5	28	-2.64575
hsa00760	Metabolism	Metabolism of cofactors and vitamins	Nicotinate and nicotinamide metabolism	ENSG00000112992|NNT, ENSG00000147813|NAPRT, ENSG00000004468|CD38, ENSG00000076685|NT5C2, ENSG00000105835|NAMPT, ENSG00000152620|NADK2	6	1806	31	9173	0.1935	0.590403	ns	0.857297	ns	ENSG00000147813|NAPRT	1	ENSG00000112992|NNT, ENSG00000004468|CD38, ENSG00000076685|NT5C2, ENSG00000105835|NAMPT, ENSG00000152620|NADK2	5	28	-1.13389
hsa05152	Human Diseases	Infectious disease: bacterial	Tuberculosis	ENSG00000176170|SPHK1, ENSG00000179583|CIITA, ENSG00000196914|ARHGEF12, ENSG00000110324|IL10RA, ENSG00000172216|CEBPB, ENSG00000125730|C3, ENSG00000197122|SRC, ENSG00000067182|TNFRSF1A, ENSG00000011028|MRC2, ENSG00000115415|STAT1, ENSG00000171791|BCL2, ENSG00000143933|CALM2, ENSG00000107758|PPP3CB, ENSG00000111424|VDR, ENSG00000109320|NFKB1, ENSG00000050748|MAPK9, ENSG00000107643|MAPK8, ENSG00000…	50	1806	260	9173	0.1923	0.599909	ns	0.865698	ns	ENSG00000176170|SPHK1, ENSG00000110324|IL10RA, ENSG00000172216|CEBPB, ENSG00000125730|C3, ENSG00000197122|SRC, ENSG00000067182|TNFRSF1A, ENSG00000011028|MRC2	7	ENSG00000179583|CIITA, ENSG00000196914|ARHGEF12, ENSG00000115415|STAT1, ENSG00000171791|BCL2, ENSG00000143933|CALM2, ENSG00000107758|PPP3CB, ENSG00000111424|VDR, ENSG00000109320|NFKB1, ENSG00000050748|MAPK9, ENSG00000107643|MAPK8, ENSG00000164305|CASP3, ENSG00000136869|TLR4, ENSG00000117020|AKT3, ENSG00000130592|LSP1, ENSG00000198668|CALM1, ENSG00000243646|IL10RB, ENSG00000162434|JAK1, ENSG000001…	43	152	-4.5422
hsa00790	Metabolism	Metabolism of cofactors and vitamins	Folate biosynthesis	ENSG00000116096|SPR, ENSG00000228716|DHFR, ENSG00000166228|PCBD1, ENSG00000171723|GPHN, ENSG00000137563|GGH	5	1806	26	9173	0.1923	0.601633	ns	0.865698	ns	ENSG00000116096|SPR, ENSG00000166228|PCBD1	2	ENSG00000228716|DHFR, ENSG00000171723|GPHN, ENSG00000137563|GGH	3	23	-2.08514
hsa05169	Human Diseases	Infectious disease: viral	Epstein-Barr virus infection	ENSG00000177606|JUN, ENSG00000124762|CDKN1A, ENSG00000006062|MAP3K14, ENSG00000116717|GADD45A, ENSG00000185507|IRF7, ENSG00000118503|TNFAIP3, ENSG00000142166|IFNAR1, ENSG00000145675|PIK3R1, ENSG00000231925|TAPBP, ENSG00000138185|ENTPD1, ENSG00000130706|ADRM1, ENSG00000145386|CCNA2, ENSG00000169375|SIN3A, ENSG00000115415|STAT1, ENSG00000139687|RB1, ENSG00000159110|IFNAR2, ENSG00000135679|MDM2, ENS…	66	1806	343	9173	0.1924	0.606029	ns	0.868095	ns	ENSG00000177606|JUN, ENSG00000124762|CDKN1A, ENSG00000006062|MAP3K14, ENSG00000116717|GADD45A, ENSG00000185507|IRF7, ENSG00000130706|ADRM1, ENSG00000159352|PSMD4	7	ENSG00000118503|TNFAIP3, ENSG00000142166|IFNAR1, ENSG00000145675|PIK3R1, ENSG00000231925|TAPBP, ENSG00000138185|ENTPD1, ENSG00000145386|CCNA2, ENSG00000169375|SIN3A, ENSG00000115415|STAT1, ENSG00000139687|RB1, ENSG00000159110|IFNAR2, ENSG00000135679|MDM2, ENSG00000168214|RBPJ, ENSG00000171791|BCL2, ENSG00000213341|CHUK, ENSG00000051382|PIK3CB, ENSG00000135341|MAP3K7, ENSG00000187555|USP7, ENSG000…	59	183	-6.06161
hsa04727	Organismal Systems	Nervous system	GABAergic synapse	ENSG00000168243|GNG4, ENSG00000139112|GABARAPL1, ENSG00000197122|SRC, ENSG00000115419|GLS, ENSG00000176533|GNG7, ENSG00000173175|ADCY5, ENSG00000115993|TRAK2, ENSG00000154229|PRKCA, ENSG00000111371|SLC38A1, ENSG00000073969|NSF, ENSG00000183044|ABAT, ENSG00000171723|GPHN, ENSG00000242616|GNG10, ENSG00000065135|GNAI3, ENSG00000138031|ADCY3, ENSG00000072062|PRKACA, ENSG00000113327|GABRG2, ENSG000001…	19	1806	101	9173	0.1881	0.627813	ns	0.895267	ns	ENSG00000139112|GABARAPL1, ENSG00000197122|SRC, ENSG00000173175|ADCY5	3	ENSG00000168243|GNG4, ENSG00000115419|GLS, ENSG00000176533|GNG7, ENSG00000115993|TRAK2, ENSG00000154229|PRKCA, ENSG00000111371|SLC38A1, ENSG00000073969|NSF, ENSG00000183044|ABAT, ENSG00000171723|GPHN, ENSG00000242616|GNG10, ENSG00000065135|GNAI3, ENSG00000138031|ADCY3, ENSG00000072062|PRKACA, ENSG00000113327|GABRG2, ENSG00000142875|PRKACB, ENSG00000172380|GNG12	16	72	-1.76777
hsa04923	Organismal Systems	Endocrine system	Regulation of lipolysis in adipocytes	ENSG00000145675|PIK3R1, ENSG00000051382|PIK3CB, ENSG00000173175|ADCY5, ENSG00000117020|AKT3, ENSG00000171105|INSR, ENSG00000065135|GNAI3, ENSG00000152270|PDE3B, ENSG00000121879|PIK3CA, ENSG00000138031|ADCY3, ENSG00000072062|PRKACA, ENSG00000142875|PRKACB	11	1806	59	9173	0.1864	0.631951	ns	0.897144	ns	ENSG00000173175|ADCY5	1	ENSG00000145675|PIK3R1, ENSG00000051382|PIK3CB, ENSG00000117020|AKT3, ENSG00000171105|INSR, ENSG00000065135|GNAI3, ENSG00000152270|PDE3B, ENSG00000121879|PIK3CA, ENSG00000138031|ADCY3, ENSG00000072062|PRKACA, ENSG00000142875|PRKACB	10	48	-2.74241
hsa05032	Human Diseases	Substance dependence	Morphine addiction	ENSG00000205268|PDE7A, ENSG00000168243|GNG4, ENSG00000065989|PDE4A, ENSG00000176533|GNG7, ENSG00000173175|ADCY5, ENSG00000100077|GRK3, ENSG00000198055|GRK6, ENSG00000154229|PRKCA, ENSG00000073417|PDE8A, ENSG00000184588|PDE4B, ENSG00000242616|GNG10, ENSG00000065135|GNAI3, ENSG00000113448|PDE4D, ENSG00000152270|PDE3B, ENSG00000138031|ADCY3, ENSG00000072062|PRKACA, ENSG00000113327|GABRG2, ENSG000001…	19	1806	102	9173	0.1863	0.646037	ns	0.913065	ns	ENSG00000173175|ADCY5	1	ENSG00000205268|PDE7A, ENSG00000168243|GNG4, ENSG00000065989|PDE4A, ENSG00000176533|GNG7, ENSG00000100077|GRK3, ENSG00000198055|GRK6, ENSG00000154229|PRKCA, ENSG00000073417|PDE8A, ENSG00000184588|PDE4B, ENSG00000242616|GNG10, ENSG00000065135|GNAI3, ENSG00000113448|PDE4D, ENSG00000152270|PDE3B, ENSG00000138031|ADCY3, ENSG00000072062|PRKACA, ENSG00000113327|GABRG2, ENSG00000142875|PRKACB, ENSG00000…	18	75	-3.00222
hsa05133	Human Diseases	Infectious disease: bacterial	Pertussis	ENSG00000177606|JUN, ENSG00000161638|ITGA5, ENSG00000125730|C3, ENSG00000165806|CASP7, ENSG00000143933|CALM2, ENSG00000109320|NFKB1, ENSG00000050748|MAPK9, ENSG00000107643|MAPK8, ENSG00000164305|CASP3, ENSG00000136869|TLR4, ENSG00000198668|CALM1, ENSG00000150093|ITGB1, ENSG00000065135|GNAI3, ENSG00000100030|MAPK1, ENSG00000165410|CFL2, ENSG00000188130|MAPK12, ENSG00000175104|TRAF6, ENSG0000019800…	18	1806	97	9173	0.1856	0.651105	ns	0.916157	ns	ENSG00000177606|JUN, ENSG00000161638|ITGA5, ENSG00000125730|C3, ENSG00000165806|CASP7	4	ENSG00000143933|CALM2, ENSG00000109320|NFKB1, ENSG00000050748|MAPK9, ENSG00000107643|MAPK8, ENSG00000164305|CASP3, ENSG00000136869|TLR4, ENSG00000198668|CALM1, ENSG00000150093|ITGB1, ENSG00000065135|GNAI3, ENSG00000100030|MAPK1, ENSG00000165410|CFL2, ENSG00000188130|MAPK12, ENSG00000175104|TRAF6, ENSG00000198001|IRAK4	14	68	-2.30409
hsa04911	Organismal Systems	Endocrine system	Insulin secretion	ENSG00000106089|STX1A, ENSG00000130529|TRPM4, ENSG00000117394|SLC2A1, ENSG00000128272|ATF4, ENSG00000088256|GNA11, ENSG00000182158|CREB3L2, ENSG00000115966|ATF2, ENSG00000173175|ADCY5, ENSG00000105649|RAB3A, ENSG00000118260|CREB1, ENSG00000154229|PRKCA, ENSG00000145349|CAMK2D, ENSG00000069849|ATP1B3, ENSG00000133019|CHRM3, ENSG00000138031|ADCY3, ENSG00000072062|PRKACA, ENSG00000142875|PRKACB	17	1806	92	9173	0.1848	0.656522	ns	0.919709	ns	ENSG00000106089|STX1A, ENSG00000130529|TRPM4, ENSG00000128272|ATF4, ENSG00000088256|GNA11, ENSG00000173175|ADCY5	5	ENSG00000117394|SLC2A1, ENSG00000182158|CREB3L2, ENSG00000115966|ATF2, ENSG00000105649|RAB3A, ENSG00000118260|CREB1, ENSG00000154229|PRKCA, ENSG00000145349|CAMK2D, ENSG00000069849|ATP1B3, ENSG00000133019|CHRM3, ENSG00000138031|ADCY3, ENSG00000072062|PRKACA, ENSG00000142875|PRKACB	12	66	-2.46183
hsa05145	Human Diseases	Infectious disease: parasitic	Toxoplasmosis	ENSG00000173110|HSPA6, ENSG00000204389|HSPA1A, ENSG00000204388|HSPA1B, ENSG00000130164|LDLR, ENSG00000179583|CIITA, ENSG00000109971|HSPA8, ENSG00000110324|IL10RA, ENSG00000067182|TNFRSF1A, ENSG00000115415|STAT1, ENSG00000110330|BIRC2, ENSG00000171791|BCL2, ENSG00000213341|CHUK, ENSG00000135341|MAP3K7, ENSG00000109320|NFKB1, ENSG00000050748|MAPK9, ENSG00000107643|MAPK8, ENSG00000164305|CASP3, ENSG…	39	1806	208	9173	0.1875	0.662132	ns	0.920781	ns	ENSG00000173110|HSPA6, ENSG00000204389|HSPA1A, ENSG00000204388|HSPA1B, ENSG00000130164|LDLR, ENSG00000109971|HSPA8, ENSG00000110324|IL10RA, ENSG00000067182|TNFRSF1A	7	ENSG00000179583|CIITA, ENSG00000115415|STAT1, ENSG00000110330|BIRC2, ENSG00000171791|BCL2, ENSG00000213341|CHUK, ENSG00000135341|MAP3K7, ENSG00000109320|NFKB1, ENSG00000050748|MAPK9, ENSG00000107643|MAPK8, ENSG00000164305|CASP3, ENSG00000136869|TLR4, ENSG00000117020|AKT3, ENSG00000243646|IL10RB, ENSG00000162434|JAK1, ENSG00000101966|XIAP, ENSG00000105851|PIK3CG, ENSG00000055208|TAB2, ENSG00000150…	32	107	-4.93036
hsa00524	Metabolism	Biosynthesis of other secondary metabolites	Neomycin, kanamycin and gentamicin biosynthesis	ENSG00000159399|HK2	1	1806	5	9173	0.2	0.665974	ns	0.920781	ns		0	ENSG00000159399|HK2	1	4	-2
hsa00232	Metabolism	Biosynthesis of other secondary metabolites	Caffeine metabolism	ENSG00000171428|NAT1	1	1806	5	9173	0.2	0.665974	ns	0.920781	ns		0	ENSG00000171428|NAT1	1	3	-0.57735
hsa05134	Human Diseases	Infectious disease: bacterial	Legionellosis	ENSG00000173110|HSPA6, ENSG00000204389|HSPA1A, ENSG00000204388|HSPA1B, ENSG00000109971|HSPA8, ENSG00000125730|C3, ENSG00000165806|CASP7, ENSG00000109320|NFKB1, ENSG00000164305|CASP3, ENSG00000136869|TLR4, ENSG00000120868|APAF1, ENSG00000112339|HBS1L, ENSG00000100906|NFKBIA, ENSG00000172115|CYCS, ENSG00000077150|NFKB2	14	1806	77	9173	0.1818	0.675359	ns	0.929715	ns	ENSG00000173110|HSPA6, ENSG00000204389|HSPA1A, ENSG00000204388|HSPA1B, ENSG00000109971|HSPA8, ENSG00000125730|C3, ENSG00000165806|CASP7	6	ENSG00000109320|NFKB1, ENSG00000164305|CASP3, ENSG00000136869|TLR4, ENSG00000120868|APAF1, ENSG00000112339|HBS1L, ENSG00000100906|NFKBIA, ENSG00000172115|CYCS, ENSG00000077150|NFKB2	8	51	0.420084
hsa00052	Metabolism	Carbohydrate metabolism	Galactose metabolism	ENSG00000159399|HK2, ENSG00000067057|PFKP, ENSG00000214013|GANC, ENSG00000169764|UGP2, ENSG00000169299|PGM2, ENSG00000117411|B4GALT2	6	1806	34	9173	0.1765	0.684958	ns	0.938865	ns		0	ENSG00000159399|HK2, ENSG00000067057|PFKP, ENSG00000214013|GANC, ENSG00000169764|UGP2, ENSG00000169299|PGM2, ENSG00000117411|B4GALT2	6	24	-4.28661
hsa04614	Organismal Systems	Endocrine system	Renin-angiotensin system	ENSG00000113441|LNPEP, ENSG00000123213|NLN, ENSG00000182220|ATP6AP2, ENSG00000085377|PREP	4	1806	23	9173	0.1739	0.690868	ns	0.942902	ns		0	ENSG00000113441|LNPEP, ENSG00000123213|NLN, ENSG00000182220|ATP6AP2, ENSG00000085377|PREP	4	16	-1.5
hsa00120	Metabolism	Lipid metabolism	Primary bile acid biosynthesis	ENSG00000242110|AMACR, ENSG00000116171|SCP2, ENSG00000133835|HSD17B4	3	1806	18	9173	0.1667	0.71803	ns	0.974634	ns		0	ENSG00000242110|AMACR, ENSG00000116171|SCP2, ENSG00000133835|HSD17B4	3	11	-1.50756
hsa05010	Human Diseases	Neurodegenerative disease	Alzheimer disease	ENSG00000067182|TNFRSF1A, ENSG00000137845|ADAM10, ENSG00000165806|CASP7, ENSG00000143933|CALM2, ENSG00000107758|PPP3CB, ENSG00000119912|IDE, ENSG00000118217|ATF6, ENSG00000164305|CASP3, ENSG00000198668|CALM1, ENSG00000150995|ITPR1, ENSG00000120868|APAF1, ENSG00000120910|PPP3CC, ENSG00000128609|NDUFA5, ENSG00000160194|NDUFV3, ENSG00000082701|GSK3B, ENSG00000074370|ATP2A3, ENSG00000138814|PPP3CA, E…	36	1806	197	9173	0.1827	0.720248	ns	0.974634	ns	ENSG00000067182|TNFRSF1A, ENSG00000165806|CASP7	2	ENSG00000137845|ADAM10, ENSG00000143933|CALM2, ENSG00000107758|PPP3CB, ENSG00000119912|IDE, ENSG00000118217|ATF6, ENSG00000164305|CASP3, ENSG00000198668|CALM1, ENSG00000150995|ITPR1, ENSG00000120868|APAF1, ENSG00000120910|PPP3CC, ENSG00000128609|NDUFA5, ENSG00000160194|NDUFV3, ENSG00000082701|GSK3B, ENSG00000074370|ATP2A3, ENSG00000138814|PPP3CA, ENSG00000143801|PSEN2, ENSG00000140740|UQCRC2, ENS…	34	163	-3.28969
hsa04659	Organismal Systems	Immune system	Th17 cell differentiation	ENSG00000177606|JUN, ENSG00000137265|IRF4, ENSG00000101096|NFATC2, ENSG00000096384|HSP90AB1, ENSG00000126561|STAT5A, ENSG00000115415|STAT1, ENSG00000080824|HSP90AA1, ENSG00000134352|IL6ST, ENSG00000213341|CHUK, ENSG00000107758|PPP3CB, ENSG00000109320|NFKB1, ENSG00000175387|SMAD2, ENSG00000050748|MAPK9, ENSG00000147168|IL2RG, ENSG00000107643|MAPK8, ENSG00000162434|JAK1, ENSG00000120910|PPP3CC, ENS…	34	1806	187	9173	0.1818	0.72737	ns	0.975172	ns	ENSG00000177606|JUN, ENSG00000096384|HSP90AB1, ENSG00000126561|STAT5A, ENSG00000080824|HSP90AA1	4	ENSG00000137265|IRF4, ENSG00000101096|NFATC2, ENSG00000115415|STAT1, ENSG00000134352|IL6ST, ENSG00000213341|CHUK, ENSG00000107758|PPP3CB, ENSG00000109320|NFKB1, ENSG00000175387|SMAD2, ENSG00000050748|MAPK9, ENSG00000147168|IL2RG, ENSG00000107643|MAPK8, ENSG00000162434|JAK1, ENSG00000120910|PPP3CC, ENSG00000100644|HIF1A, ENSG00000072736|NFATC3, ENSG00000138814|PPP3CA, ENSG00000160712|IL6R, ENSG000…	30	96	-4.69486
hsa00053	Metabolism	Carbohydrate metabolism	Ascorbate and aldarate metabolism	ENSG00000111275|ALDH2, ENSG00000072210|ALDH3A2, ENSG00000143149|ALDH9A1, ENSG00000109814|UGDH, ENSG00000137124|ALDH1B1	5	1806	30	9173	0.1667	0.731519	ns	0.975172	ns	ENSG00000111275|ALDH2	1	ENSG00000072210|ALDH3A2, ENSG00000143149|ALDH9A1, ENSG00000109814|UGDH, ENSG00000137124|ALDH1B1	4	14	-1.33631
hsa00750	Metabolism	Metabolism of cofactors and vitamins	Vitamin B6 metabolism	ENSG00000241360|PDXP	1	1806	6	9173	0.1667	0.731774	ns	0.975172	ns	ENSG00000241360|PDXP	1		0	6	-1.22474
hsa05016	Human Diseases	Neurodegenerative disease	Huntington disease	ENSG00000142168|SOD1, ENSG00000114446|IFT57, ENSG00000141367|CLTC, ENSG00000169100|SLC25A6, ENSG00000169375|SIN3A, ENSG00000175416|CLTB, ENSG00000132535|DLG4, ENSG00000006125|AP2B1, ENSG00000047315|POLR2B, ENSG00000105327|BBC3, ENSG00000182158|CREB3L2, ENSG00000084093|REST, ENSG00000185591|SP1, ENSG00000164305|CASP3, ENSG00000108064|TFAM, ENSG00000118260|CREB1, ENSG00000150995|ITPR1, ENSG00000120…	39	1806	214	9173	0.1822	0.732912	ns	0.975172	ns	ENSG00000142168|SOD1, ENSG00000169100|SLC25A6, ENSG00000175416|CLTB, ENSG00000132535|DLG4, ENSG00000105327|BBC3	5	ENSG00000114446|IFT57, ENSG00000141367|CLTC, ENSG00000169375|SIN3A, ENSG00000006125|AP2B1, ENSG00000047315|POLR2B, ENSG00000182158|CREB3L2, ENSG00000084093|REST, ENSG00000185591|SP1, ENSG00000164305|CASP3, ENSG00000108064|TFAM, ENSG00000118260|CREB1, ENSG00000150995|ITPR1, ENSG00000120868|APAF1, ENSG00000128609|NDUFA5, ENSG00000160194|NDUFV3, ENSG00000196591|HDAC2, ENSG00000197386|HTT, ENSG000001…	34	185	-2.79382
hsa04966	Organismal Systems	Excretory system	Collecting duct acid secretion	ENSG00000114573|ATP6V1A, ENSG00000100554|ATP6V1D, ENSG00000033627|ATP6V0A1, ENSG00000155097|ATP6V1C1, ENSG00000185344|ATP6V0A2, ENSG00000143882|ATP6V1C2	6	1806	36	9173	0.1667	0.73941	ns	0.979718	ns		0	ENSG00000114573|ATP6V1A, ENSG00000100554|ATP6V1D, ENSG00000033627|ATP6V0A1, ENSG00000155097|ATP6V1C1, ENSG00000185344|ATP6V0A2, ENSG00000143882|ATP6V1C2	6	22	-2.55841
hsa00604	Metabolism	Glycan biosynthesis and metabolism	Glycosphingolipid biosynthesis - ganglio series	ENSG00000115525|ST3GAL5, ENSG00000169359|SLC33A1, ENSG00000049860|HEXB	3	1806	19	9173	0.1579	0.753031	ns	0.993626	ns		0	ENSG00000115525|ST3GAL5, ENSG00000169359|SLC33A1, ENSG00000049860|HEXB	3	15	-1.29099
hsa00592	Metabolism	Lipid metabolism	alpha-Linolenic acid metabolism	ENSG00000116711|PLA2G4A, ENSG00000123739|PLA2G12A, ENSG00000134824|FADS2, ENSG00000161533|ACOX1	4	1806	26	9173	0.1538	0.782324	ns	1	ns		0	ENSG00000116711|PLA2G4A, ENSG00000123739|PLA2G12A, ENSG00000134824|FADS2, ENSG00000161533|ACOX1	4	20	-1.11803
hsa04971	Organismal Systems	Digestive system	Gastric acid secretion	ENSG00000143933|CALM2, ENSG00000173175|ADCY5, ENSG00000198668|CALM1, ENSG00000150995|ITPR1, ENSG00000154229|PRKCA, ENSG00000145349|CAMK2D, ENSG00000069849|ATP1B3, ENSG00000133019|CHRM3, ENSG00000065135|GNAI3, ENSG00000075624|ACTB, ENSG00000138031|ADCY3, ENSG00000072062|PRKACA, ENSG00000142875|PRKACB	13	1806	79	9173	0.1646	0.80536	ns	1	ns	ENSG00000173175|ADCY5	1	ENSG00000143933|CALM2, ENSG00000198668|CALM1, ENSG00000150995|ITPR1, ENSG00000154229|PRKCA, ENSG00000145349|CAMK2D, ENSG00000069849|ATP1B3, ENSG00000133019|CHRM3, ENSG00000065135|GNAI3, ENSG00000075624|ACTB, ENSG00000138031|ADCY3, ENSG00000072062|PRKACA, ENSG00000142875|PRKACB	12	64	-4.5
hsa05206	Human Diseases	Cancer: overview	MicroRNAs in cancer	ENSG00000124762|CDKN1A, ENSG00000161638|ITGA5, ENSG00000100292|HMOX1, ENSG00000068028|RASSF1, ENSG00000117632|STMN1, ENSG00000075618|FSCN1, ENSG00000115419|GLS, ENSG00000115904|SOS1, ENSG00000213281|NRAS, ENSG00000168283|BMI1, ENSG00000149418|ST14, ENSG00000137807|KIF23, ENSG00000135679|MDM2, ENSG00000126934|MAP2K2, ENSG00000171791|BCL2, ENSG00000100784|RPS6KA5, ENSG00000012048|BRCA1, ENSG0000010…	58	1806	323	9173	0.1796	0.806412	ns	1	ns	ENSG00000124762|CDKN1A, ENSG00000161638|ITGA5, ENSG00000100292|HMOX1, ENSG00000068028|RASSF1, ENSG00000075618|FSCN1, ENSG00000149418|ST14, ENSG00000126934|MAP2K2	7	ENSG00000117632|STMN1, ENSG00000115419|GLS, ENSG00000115904|SOS1, ENSG00000213281|NRAS, ENSG00000168283|BMI1, ENSG00000137807|KIF23, ENSG00000135679|MDM2, ENSG00000171791|BCL2, ENSG00000100784|RPS6KA5, ENSG00000012048|BRCA1, ENSG00000100697|DICER1, ENSG00000171862|PTEN, ENSG00000104081|BMF, ENSG00000109320|NFKB1, ENSG00000105810|CDK6, ENSG00000204217|BMPR2, ENSG00000068024|HDAC4, ENSG00000113328|…	51	198	-5.54322
hsa05146	Human Diseases	Infectious disease: parasitic	Amoebiasis	ENSG00000106211|HSPB1, ENSG00000108821|COL1A1, ENSG00000115414|FN1, ENSG00000145675|PIK3R1, ENSG00000081181|ARG2, ENSG00000088256|GNA11, ENSG00000051382|PIK3CB, ENSG00000109320|NFKB1, ENSG00000141404|GNAL, ENSG00000164305|CASP3, ENSG00000136869|TLR4, ENSG00000154229|PRKCA, ENSG00000121879|PIK3CA, ENSG00000135862|LAMC1, ENSG00000035403|VCL, ENSG00000105329|TGFB1, ENSG00000072062|PRKACA, ENSG000001…	18	1806	107	9173	0.1682	0.806899	ns	1	ns	ENSG00000106211|HSPB1, ENSG00000108821|COL1A1, ENSG00000115414|FN1, ENSG00000081181|ARG2, ENSG00000088256|GNA11	5	ENSG00000145675|PIK3R1, ENSG00000051382|PIK3CB, ENSG00000109320|NFKB1, ENSG00000141404|GNAL, ENSG00000164305|CASP3, ENSG00000136869|TLR4, ENSG00000154229|PRKCA, ENSG00000121879|PIK3CA, ENSG00000135862|LAMC1, ENSG00000035403|VCL, ENSG00000105329|TGFB1, ENSG00000072062|PRKACA, ENSG00000142875|PRKACB	13	83	-1.97576
hsa04979	Organismal Systems	Digestive system	Cholesterol metabolism	ENSG00000130164|LDLR, ENSG00000134243|SORT1, ENSG00000107798|LIPA, ENSG00000144959|NCEH1, ENSG00000057252|SOAT1, ENSG00000101558|VAPA, ENSG00000078668|VDAC3, ENSG00000213585|VDAC1	8	1806	51	9173	0.1569	0.81348	ns	1	ns	ENSG00000130164|LDLR	1	ENSG00000134243|SORT1, ENSG00000107798|LIPA, ENSG00000144959|NCEH1, ENSG00000057252|SOAT1, ENSG00000101558|VAPA, ENSG00000078668|VDAC3, ENSG00000213585|VDAC1	7	45	-0.298142
hsa05412	Human Diseases	Cardiovascular disease	Arrhythmogenic right ventricular cardiomyopathy	ENSG00000161638|ITGA5, ENSG00000057294|PKP2, ENSG00000132470|ITGB4, ENSG00000115232|ITGA4, ENSG00000135424|ITGA7, ENSG00000082781|ITGB5, ENSG00000138795|LEF1, ENSG00000150093|ITGB1, ENSG00000130433|CACNG6, ENSG00000075624|ACTB, ENSG00000091409|ITGA6, ENSG00000174437|ATP2A2	12	1806	74	9173	0.1622	0.814815	ns	1	ns	ENSG00000161638|ITGA5, ENSG00000132470|ITGB4, ENSG00000135424|ITGA7	3	ENSG00000057294|PKP2, ENSG00000115232|ITGA4, ENSG00000082781|ITGB5, ENSG00000138795|LEF1, ENSG00000150093|ITGB1, ENSG00000130433|CACNG6, ENSG00000075624|ACTB, ENSG00000091409|ITGA6, ENSG00000174437|ATP2A2	9	65	-0.992278
hsa00603	Metabolism	Glycan biosynthesis and metabolism	Glycosphingolipid biosynthesis - globo and isoglobo series	ENSG00000174951|FUT1, ENSG00000049860|HEXB	2	1806	15	9173	0.1333	0.825777	ns	1	ns	ENSG00000174951|FUT1	1	ENSG00000049860|HEXB	1	14	-0.801784
hsa00860	Metabolism	Metabolism of cofactors and vitamins	Porphyrin metabolism	ENSG00000100292|HMOX1, ENSG00000090013|BLVRB, ENSG00000165060|FXN, ENSG00000188690|UROS, ENSG00000136628|EPRS1, ENSG00000080819|CPOX, ENSG00000106605|BLVRA	7	1806	46	9173	0.1522	0.828377	ns	1	ns	ENSG00000100292|HMOX1, ENSG00000090013|BLVRB	2	ENSG00000165060|FXN, ENSG00000188690|UROS, ENSG00000136628|EPRS1, ENSG00000080819|CPOX, ENSG00000106605|BLVRA	5	28	-2.64575
hsa05340	Human Diseases	Immune disease	Primary immunodeficiency	ENSG00000179583|CIITA, ENSG00000240505|TNFRSF13B, ENSG00000081237|PTPRC, ENSG00000147168|IL2RG, ENSG00000076248|UNG, ENSG00000152457|DCLRE1C, ENSG00000168394|TAP1, ENSG00000133111|RFXAP	8	1806	52	9173	0.1538	0.830378	ns	1	ns		0	ENSG00000179583|CIITA, ENSG00000240505|TNFRSF13B, ENSG00000081237|PTPRC, ENSG00000147168|IL2RG, ENSG00000076248|UNG, ENSG00000152457|DCLRE1C, ENSG00000168394|TAP1, ENSG00000133111|RFXAP	8	31	-2.51447
hsa00220	Metabolism	Amino acid metabolism	Arginine biosynthesis	ENSG00000115419|GLS, ENSG00000081181|ARG2, ENSG00000148672|GLUD1	3	1806	22	9173	0.1364	0.837349	ns	1	ns	ENSG00000081181|ARG2	1	ENSG00000115419|GLS, ENSG00000148672|GLUD1	2	20	-0.67082
hsa04970	Organismal Systems	Digestive system	Salivary secretion	ENSG00000164116|GUCY1A1, ENSG00000064651|SLC12A2, ENSG00000004468|CD38, ENSG00000061918|GUCY1B1, ENSG00000143933|CALM2, ENSG00000173175|ADCY5, ENSG00000198668|CALM1, ENSG00000150995|ITPR1, ENSG00000154229|PRKCA, ENSG00000152402|GUCY1A2, ENSG00000069849|ATP1B3, ENSG00000133019|CHRM3, ENSG00000070961|ATP2B1, ENSG00000138031|ADCY3, ENSG00000058668|ATP2B4, ENSG00000072062|PRKACA, ENSG00000142875|PRKA…	17	1806	104	9173	0.1635	0.837953	ns	1	ns	ENSG00000173175|ADCY5	1	ENSG00000164116|GUCY1A1, ENSG00000064651|SLC12A2, ENSG00000004468|CD38, ENSG00000061918|GUCY1B1, ENSG00000143933|CALM2, ENSG00000198668|CALM1, ENSG00000150995|ITPR1, ENSG00000154229|PRKCA, ENSG00000152402|GUCY1A2, ENSG00000069849|ATP1B3, ENSG00000133019|CHRM3, ENSG00000070961|ATP2B1, ENSG00000138031|ADCY3, ENSG00000058668|ATP2B4, ENSG00000072062|PRKACA, ENSG00000142875|PRKACB	16	74	-3.02244
hsa04913	Organismal Systems	Endocrine system	Ovarian steroidogenesis	ENSG00000130164|LDLR, ENSG00000116711|PLA2G4A, ENSG00000140443|IGF1R, ENSG00000173175|ADCY5, ENSG00000171105|INSR, ENSG00000138031|ADCY3, ENSG00000072062|PRKACA, ENSG00000142875|PRKACB	8	1806	53	9173	0.1509	0.846055	ns	1	ns	ENSG00000130164|LDLR, ENSG00000173175|ADCY5	2	ENSG00000116711|PLA2G4A, ENSG00000140443|IGF1R, ENSG00000171105|INSR, ENSG00000138031|ADCY3, ENSG00000072062|PRKACA, ENSG00000142875|PRKACB	6	40	-1.73925
hsa04972	Organismal Systems	Digestive system	Pancreatic secretion	ENSG00000064651|SLC12A2, ENSG00000004468|CD38, ENSG00000173175|ADCY5, ENSG00000116473|RAP1A, ENSG00000150995|ITPR1, ENSG00000154229|PRKCA, ENSG00000074370|ATP2A3, ENSG00000127314|RAP1B, ENSG00000123739|PLA2G12A, ENSG00000069849|ATP1B3, ENSG00000133019|CHRM3, ENSG00000070961|ATP2B1, ENSG00000103769|RAB11A, ENSG00000138031|ADCY3, ENSG00000058668|ATP2B4, ENSG00000174437|ATP2A2, ENSG00000167461|RAB8A	17	1806	105	9173	0.1619	0.849073	ns	1	ns	ENSG00000173175|ADCY5	1	ENSG00000064651|SLC12A2, ENSG00000004468|CD38, ENSG00000116473|RAP1A, ENSG00000150995|ITPR1, ENSG00000154229|PRKCA, ENSG00000074370|ATP2A3, ENSG00000127314|RAP1B, ENSG00000123739|PLA2G12A, ENSG00000069849|ATP1B3, ENSG00000133019|CHRM3, ENSG00000070961|ATP2B1, ENSG00000103769|RAB11A, ENSG00000138031|ADCY3, ENSG00000058668|ATP2B4, ENSG00000174437|ATP2A2, ENSG00000167461|RAB8A	16	73	-4.09644
hsa00601	Metabolism	Glycan biosynthesis and metabolism	Glycosphingolipid biosynthesis - lacto and neolacto series	ENSG00000174951|FUT1, ENSG00000064225|ST3GAL6, ENSG00000170340|B3GNT2, ENSG00000117411|B4GALT2	4	1806	29	9173	0.1379	0.850852	ns	1	ns	ENSG00000174951|FUT1	1	ENSG00000064225|ST3GAL6, ENSG00000170340|B3GNT2, ENSG00000117411|B4GALT2	3	25	-2.4
hsa00730	Metabolism	Metabolism of cofactors and vitamins	Thiamine metabolism	ENSG00000106992|AK1, ENSG00000135778|NTPCR	2	1806	16	9173	0.125	0.852785	ns	1	ns	ENSG00000106992|AK1	1	ENSG00000135778|NTPCR	1	16	-0.25
hsa00920	Metabolism	Energy metabolism	Sulfur metabolism	ENSG00000104331|BPNT2	1	1806	9	9173	0.1111	0.861134	ns	1	ns		0	ENSG00000104331|BPNT2	1	9	-1.66667
hsa00480	Metabolism	Metabolism of other amino acids	Glutathione metabolism	ENSG00000128965|CHAC1, ENSG00000182054|IDH2, ENSG00000001084|GCLC, ENSG00000048392|RRM2B, ENSG00000116649|SRM, ENSG00000167325|RRM1, ENSG00000115758|ODC1, ENSG00000197448|GSTK1, ENSG00000002549|LAP3	9	1806	60	9173	0.15	0.861454	ns	1	ns	ENSG00000128965|CHAC1	1	ENSG00000182054|IDH2, ENSG00000001084|GCLC, ENSG00000048392|RRM2B, ENSG00000116649|SRM, ENSG00000167325|RRM1, ENSG00000115758|ODC1, ENSG00000197448|GSTK1, ENSG00000002549|LAP3	8	46	-2.35907
hsa04976	Organismal Systems	Digestive system	Bile secretion	ENSG00000130164|LDLR, ENSG00000143819|EPHX1, ENSG00000117394|SLC2A1, ENSG00000125257|ABCC4, ENSG00000173175|ADCY5, ENSG00000144959|NCEH1, ENSG00000113161|HMGCR, ENSG00000069849|ATP1B3, ENSG00000066230|SLC9A3, ENSG00000138031|ADCY3, ENSG00000072062|PRKACA, ENSG00000142875|PRKACB	12	1806	78	9173	0.1538	0.866755	ns	1	ns	ENSG00000130164|LDLR, ENSG00000143819|EPHX1, ENSG00000173175|ADCY5	3	ENSG00000117394|SLC2A1, ENSG00000125257|ABCC4, ENSG00000144959|NCEH1, ENSG00000113161|HMGCR, ENSG00000069849|ATP1B3, ENSG00000066230|SLC9A3, ENSG00000138031|ADCY3, ENSG00000072062|PRKACA, ENSG00000142875|PRKACB	9	54	-2.31341
hsa05414	Human Diseases	Cardiovascular disease	Dilated cardiomyopathy	ENSG00000161638|ITGA5, ENSG00000132470|ITGB4, ENSG00000115232|ITGA4, ENSG00000135424|ITGA7, ENSG00000198467|TPM2, ENSG00000173175|ADCY5, ENSG00000082781|ITGB5, ENSG00000150093|ITGB1, ENSG00000130433|CACNG6, ENSG00000075624|ACTB, ENSG00000091409|ITGA6, ENSG00000105329|TGFB1, ENSG00000138031|ADCY3, ENSG00000072062|PRKACA, ENSG00000142875|PRKACB, ENSG00000174437|ATP2A2	16	1806	102	9173	0.1569	0.876397	ns	1	ns	ENSG00000161638|ITGA5, ENSG00000132470|ITGB4, ENSG00000135424|ITGA7, ENSG00000198467|TPM2, ENSG00000173175|ADCY5	5	ENSG00000115232|ITGA4, ENSG00000082781|ITGB5, ENSG00000150093|ITGB1, ENSG00000130433|CACNG6, ENSG00000075624|ACTB, ENSG00000091409|ITGA6, ENSG00000105329|TGFB1, ENSG00000138031|ADCY3, ENSG00000072062|PRKACA, ENSG00000142875|PRKACB, ENSG00000174437|ATP2A2	11	78	-1.13228
hsa05012	Human Diseases	Neurodegenerative disease	Parkinson disease	ENSG00000170315|UBB, ENSG00000169100|SLC25A6, ENSG00000173175|ADCY5, ENSG00000132388|UBE2G1, ENSG00000141404|GNAL, ENSG00000164305|CASP3, ENSG00000120868|APAF1, ENSG00000128609|NDUFA5, ENSG00000160194|NDUFV3, ENSG00000198833|UBE2J1, ENSG00000140740|UQCRC2, ENSG00000065135|GNAI3, ENSG00000023228|NDUFS1, ENSG00000198786|MT-ND5, ENSG00000116459|ATP5PB, ENSG00000078668|VDAC3, ENSG00000213585|VDAC1, E…	26	1806	160	9173	0.1625	0.88763	ns	1	ns	ENSG00000170315|UBB, ENSG00000169100|SLC25A6, ENSG00000173175|ADCY5	3	ENSG00000132388|UBE2G1, ENSG00000141404|GNAL, ENSG00000164305|CASP3, ENSG00000120868|APAF1, ENSG00000128609|NDUFA5, ENSG00000160194|NDUFV3, ENSG00000198833|UBE2J1, ENSG00000140740|UQCRC2, ENSG00000065135|GNAI3, ENSG00000023228|NDUFS1, ENSG00000198786|MT-ND5, ENSG00000116459|ATP5PB, ENSG00000078668|VDAC3, ENSG00000213585|VDAC1, ENSG00000198695|MT-ND6, ENSG00000152234|ATP5F1A, ENSG00000159199|ATP5M…	23	135	-2.58199
hsa04512	Environmental Information Processing	Signaling molecules and interaction	ECM-receptor interaction	ENSG00000161638|ITGA5, ENSG00000108821|COL1A1, ENSG00000115414|FN1, ENSG00000132470|ITGB4, ENSG00000115884|SDC1, ENSG00000072571|HMMR, ENSG00000124145|SDC4, ENSG00000115232|ITGA4, ENSG00000135424|ITGA7, ENSG00000082781|ITGB5, ENSG00000150093|ITGB1, ENSG00000196776|CD47, ENSG00000091409|ITGA6, ENSG00000135862|LAMC1, ENSG00000188157|AGRN	15	1806	98	9173	0.1531	0.89252	ns	1	ns	ENSG00000161638|ITGA5, ENSG00000108821|COL1A1, ENSG00000115414|FN1, ENSG00000132470|ITGB4, ENSG00000124145|SDC4, ENSG00000135424|ITGA7	6	ENSG00000115884|SDC1, ENSG00000072571|HMMR, ENSG00000115232|ITGA4, ENSG00000082781|ITGB5, ENSG00000150093|ITGB1, ENSG00000196776|CD47, ENSG00000091409|ITGA6, ENSG00000135862|LAMC1, ENSG00000188157|AGRN	9	77	-0.455842
hsa00910	Metabolism	Energy metabolism	Nitrogen metabolism	ENSG00000178538|CA8, ENSG00000148672|GLUD1	2	1806	18	9173	0.1111	0.895654	ns	1	ns		0	ENSG00000178538|CA8, ENSG00000148672|GLUD1	2	12	-1.44338
hsa00600	Metabolism	Lipid metabolism	Sphingolipid metabolism	ENSG00000176170|SPHK1, ENSG00000162139|NEU3, ENSG00000104763|ASAH1, ENSG00000078124|ACER3, ENSG00000100596|SPTLC2, ENSG00000198964|SGMS1, ENSG00000100422|CERK, ENSG00000148154|UGCG	8	1806	57	9173	0.1404	0.897528	ns	1	ns	ENSG00000176170|SPHK1	1	ENSG00000162139|NEU3, ENSG00000104763|ASAH1, ENSG00000078124|ACER3, ENSG00000100596|SPTLC2, ENSG00000198964|SGMS1, ENSG00000100422|CERK, ENSG00000148154|UGCG	7	45	-3.87585
hsa05410	Human Diseases	Cardiovascular disease	Hypertrophic cardiomyopathy	ENSG00000161638|ITGA5, ENSG00000132470|ITGB4, ENSG00000115232|ITGA4, ENSG00000135424|ITGA7, ENSG00000198467|TPM2, ENSG00000082781|ITGB5, ENSG00000132356|PRKAA1, ENSG00000150093|ITGB1, ENSG00000130433|CACNG6, ENSG00000075624|ACTB, ENSG00000091409|ITGA6, ENSG00000105329|TGFB1, ENSG00000174437|ATP2A2, ENSG00000131791|PRKAB2	14	1806	94	9173	0.1489	0.907861	ns	1	ns	ENSG00000161638|ITGA5, ENSG00000132470|ITGB4, ENSG00000135424|ITGA7, ENSG00000198467|TPM2	4	ENSG00000115232|ITGA4, ENSG00000082781|ITGB5, ENSG00000132356|PRKAA1, ENSG00000150093|ITGB1, ENSG00000130433|CACNG6, ENSG00000075624|ACTB, ENSG00000091409|ITGA6, ENSG00000105329|TGFB1, ENSG00000174437|ATP2A2, ENSG00000131791|PRKAB2	10	75	-1.03923
hsa00500	Metabolism	Carbohydrate metabolism	Starch and sucrose metabolism	ENSG00000159399|HK2, ENSG00000163754|GYG1, ENSG00000214013|GANC, ENSG00000169764|UGP2, ENSG00000169299|PGM2	5	1806	40	9173	0.125	0.917638	ns	1	ns		0	ENSG00000159399|HK2, ENSG00000163754|GYG1, ENSG00000214013|GANC, ENSG00000169764|UGP2, ENSG00000169299|PGM2	5	23	-3.96177
hsa00511	Metabolism	Glycan biosynthesis and metabolism	Other glycan degradation	ENSG00000162139|NEU3, ENSG00000038002|AGA, ENSG00000049860|HEXB	3	1806	27	9173	0.1111	0.923188	ns	1	ns		0	ENSG00000162139|NEU3, ENSG00000038002|AGA, ENSG00000049860|HEXB	3	17	-0.727607
hsa05217	Human Diseases	Cancer: specific types	Basal cell carcinoma	ENSG00000124762|CDKN1A, ENSG00000166813|KIF7, ENSG00000116717|GADD45A, ENSG00000185920|PTCH1, ENSG00000128602|SMO, ENSG00000138795|LEF1, ENSG00000082701|GSK3B, ENSG00000169884|WNT10B, ENSG00000111186|WNT5B	9	1806	66	9173	0.1364	0.92418	ns	1	ns	ENSG00000124762|CDKN1A, ENSG00000166813|KIF7, ENSG00000116717|GADD45A, ENSG00000128602|SMO	4	ENSG00000185920|PTCH1, ENSG00000138795|LEF1, ENSG00000082701|GSK3B, ENSG00000169884|WNT10B, ENSG00000111186|WNT5B	5	62	-2.032
hsa00430	Metabolism	Metabolism of other amino acids	Taurine and hypotaurine metabolism	ENSG00000181915|ADO	1	1806	12	9173	0.0833	0.928124	ns	1	ns		0	ENSG00000181915|ADO	1	9	0.333333
hsa04726	Organismal Systems	Nervous system	Serotonergic synapse	ENSG00000120129|DUSP1, ENSG00000168243|GNG4, ENSG00000213281|NRAS, ENSG00000116711|PLA2G4A, ENSG00000176533|GNG7, ENSG00000173175|ADCY5, ENSG00000164305|CASP3, ENSG00000157764|BRAF, ENSG00000150995|ITPR1, ENSG00000154229|PRKCA, ENSG00000242616|GNG10, ENSG00000065135|GNAI3, ENSG00000142192|APP, ENSG00000100030|MAPK1, ENSG00000133703|KRAS, ENSG00000072062|PRKACA, ENSG00000132155|RAF1, ENSG000001428…	19	1806	127	9173	0.1496	0.932076	ns	1	ns	ENSG00000120129|DUSP1, ENSG00000173175|ADCY5	2	ENSG00000168243|GNG4, ENSG00000213281|NRAS, ENSG00000116711|PLA2G4A, ENSG00000176533|GNG7, ENSG00000164305|CASP3, ENSG00000157764|BRAF, ENSG00000150995|ITPR1, ENSG00000154229|PRKCA, ENSG00000242616|GNG10, ENSG00000065135|GNAI3, ENSG00000142192|APP, ENSG00000100030|MAPK1, ENSG00000133703|KRAS, ENSG00000072062|PRKACA, ENSG00000132155|RAF1, ENSG00000142875|PRKACB, ENSG00000172380|GNG12	17	95	-2.66754
hsa03320	Organismal Systems	Endocrine system	PPAR signaling pathway	ENSG00000150991|UBC, ENSG00000147872|PLIN2, ENSG00000117054|ACADM, ENSG00000110090|CPT1A, ENSG00000186951|PPARA, ENSG00000134824|FADS2, ENSG00000116171|SCP2, ENSG00000140992|PDPK1, ENSG00000068366|ACSL4, ENSG00000161533|ACOX1, ENSG00000157184|CPT2	11	1806	80	9173	0.1375	0.936353	ns	1	ns	ENSG00000150991|UBC, ENSG00000147872|PLIN2	2	ENSG00000117054|ACADM, ENSG00000110090|CPT1A, ENSG00000186951|PPARA, ENSG00000134824|FADS2, ENSG00000116171|SCP2, ENSG00000140992|PDPK1, ENSG00000068366|ACSL4, ENSG00000161533|ACOX1, ENSG00000157184|CPT2	9	58	-1.57568
hsa04973	Organismal Systems	Digestive system	Carbohydrate digestion and absorption	ENSG00000159399|HK2, ENSG00000145675|PIK3R1, ENSG00000051382|PIK3CB, ENSG00000117020|AKT3, ENSG00000069849|ATP1B3, ENSG00000121879|PIK3CA	6	1806	49	9173	0.1224	0.939854	ns	1	ns		0	ENSG00000159399|HK2, ENSG00000145675|PIK3R1, ENSG00000051382|PIK3CB, ENSG00000117020|AKT3, ENSG00000069849|ATP1B3, ENSG00000121879|PIK3CA	6	31	-3.95132
hsa02010	Environmental Information Processing	Membrane transport	ABC transporters	ENSG00000119688|ABCD4, ENSG00000125257|ABCC4, ENSG00000135776|ABCB10, ENSG00000117528|ABCD3, ENSG00000103222|ABCC1, ENSG00000131269|ABCB7, ENSG00000115657|ABCB6, ENSG00000168394|TAP1	8	1806	63	9173	0.127	0.947169	ns	1	ns	ENSG00000119688|ABCD4	1	ENSG00000125257|ABCC4, ENSG00000135776|ABCB10, ENSG00000117528|ABCD3, ENSG00000103222|ABCC1, ENSG00000131269|ABCB7, ENSG00000115657|ABCB6, ENSG00000168394|TAP1	7	36	-2
hsa04658	Organismal Systems	Immune system	Th1 and Th2 cell differentiation	ENSG00000177606|JUN, ENSG00000178573|MAF, ENSG00000101096|NFATC2, ENSG00000126561|STAT5A, ENSG00000115415|STAT1, ENSG00000168214|RBPJ, ENSG00000213341|CHUK, ENSG00000107758|PPP3CB, ENSG00000109320|NFKB1, ENSG00000050748|MAPK9, ENSG00000147168|IL2RG, ENSG00000107643|MAPK8, ENSG00000134250|NOTCH2, ENSG00000162434|JAK1, ENSG00000120910|PPP3CC, ENSG00000072736|NFATC3, ENSG00000138814|PPP3CA, ENSG0000…	25	1806	168	9173	0.1488	0.9573	ns	1	ns	ENSG00000177606|JUN, ENSG00000126561|STAT5A	2	ENSG00000178573|MAF, ENSG00000101096|NFATC2, ENSG00000115415|STAT1, ENSG00000168214|RBPJ, ENSG00000213341|CHUK, ENSG00000107758|PPP3CB, ENSG00000109320|NFKB1, ENSG00000050748|MAPK9, ENSG00000147168|IL2RG, ENSG00000107643|MAPK8, ENSG00000134250|NOTCH2, ENSG00000162434|JAK1, ENSG00000120910|PPP3CC, ENSG00000072736|NFATC3, ENSG00000138814|PPP3CA, ENSG00000221823|PPP3R1, ENSG00000100030|MAPK1, ENSG00…	23	83	-3.95151
hsa04744	Organismal Systems	Sensory system	Phototransduction	ENSG00000074621|SLC24A1, ENSG00000143933|CALM2, ENSG00000198668|CALM1	3	1806	31	9173	0.0968	0.95941	ns	1	ns		0	ENSG00000074621|SLC24A1, ENSG00000143933|CALM2, ENSG00000198668|CALM1	3	19	-1.60591
hsa00190	Metabolism	Energy metabolism	Oxidative phosphorylation	ENSG00000114573|ATP6V1A, ENSG00000128609|NDUFA5, ENSG00000100554|ATP6V1D, ENSG00000160194|NDUFV3, ENSG00000071553|ATP6AP1, ENSG00000033627|ATP6V0A1, ENSG00000140740|UQCRC2, ENSG00000023228|NDUFS1, ENSG00000198786|MT-ND5, ENSG00000155097|ATP6V1C1, ENSG00000116459|ATP5PB, ENSG00000198695|MT-ND6, ENSG00000185344|ATP6V0A2, ENSG00000152234|ATP5F1A, ENSG00000159199|ATP5MC1, ENSG00000139180|NDUFA9, ENSG…	22	1806	157	9173	0.1401	0.975436	ns	1	ns		0	ENSG00000114573|ATP6V1A, ENSG00000128609|NDUFA5, ENSG00000100554|ATP6V1D, ENSG00000160194|NDUFV3, ENSG00000071553|ATP6AP1, ENSG00000033627|ATP6V0A1, ENSG00000140740|UQCRC2, ENSG00000023228|NDUFS1, ENSG00000198786|MT-ND5, ENSG00000155097|ATP6V1C1, ENSG00000116459|ATP5PB, ENSG00000198695|MT-ND6, ENSG00000185344|ATP6V0A2, ENSG00000152234|ATP5F1A, ENSG00000159199|ATP5MC1, ENSG00000139180|NDUFA9, ENSG…	22	126	-2.049
hsa03050	Genetic Information Processing	Folding, sorting and degradation	Proteasome	ENSG00000130706|ADRM1, ENSG00000136930|PSMB7, ENSG00000159352|PSMD4, ENSG00000068878|PSME4, ENSG00000100567|PSMA3, ENSG00000041357|PSMA4, ENSG00000240065|PSMB9	7	1806	64	9173	0.1094	0.979339	ns	1	ns	ENSG00000130706|ADRM1, ENSG00000136930|PSMB7, ENSG00000159352|PSMD4	3	ENSG00000068878|PSME4, ENSG00000100567|PSMA3, ENSG00000041357|PSMA4, ENSG00000240065|PSMB9	4	44	1.65831
hsa00360	Metabolism	Amino acid metabolism	Phenylalanine metabolism	ENSG00000131480|AOC2	1	1806	18	9173	0.0556	0.980758	ns	1	ns		0	ENSG00000131480|AOC2	1	13	-0.5547
hsa00983	Metabolism	Xenobiotics biodegradation and metabolism	Drug metabolism - other enzymes	ENSG00000183696|UPP1, ENSG00000130717|UCK1, ENSG00000166548|TK2, ENSG00000128951|DUT, ENSG00000137364|TPMT, ENSG00000048392|RRM2B, ENSG00000163655|GMPS, ENSG00000162368|CMPK1, ENSG00000171428|NAT1, ENSG00000167325|RRM1	10	1806	85	9173	0.1176	0.981555	ns	1	ns	ENSG00000183696|UPP1, ENSG00000130717|UCK1	2	ENSG00000166548|TK2, ENSG00000128951|DUT, ENSG00000137364|TPMT, ENSG00000048392|RRM2B, ENSG00000163655|GMPS, ENSG00000162368|CMPK1, ENSG00000171428|NAT1, ENSG00000167325|RRM1	8	56	-3.0735
hsa04723	Organismal Systems	Nervous system	Retrograde endocannabinoid signaling	ENSG00000168243|GNG4, ENSG00000176533|GNG7, ENSG00000173175|ADCY5, ENSG00000050748|MAPK9, ENSG00000107643|MAPK8, ENSG00000150995|ITPR1, ENSG00000154229|PRKCA, ENSG00000128609|NDUFA5, ENSG00000160194|NDUFV3, ENSG00000242616|GNG10, ENSG00000065135|GNAI3, ENSG00000023228|NDUFS1, ENSG00000198786|MT-ND5, ENSG00000100030|MAPK1, ENSG00000198695|MT-ND6, ENSG00000138031|ADCY3, ENSG00000139180|NDUFA9, ENSG…	23	1806	168	9173	0.1369	0.984096	ns	1	ns	ENSG00000173175|ADCY5	1	ENSG00000168243|GNG4, ENSG00000176533|GNG7, ENSG00000050748|MAPK9, ENSG00000107643|MAPK8, ENSG00000150995|ITPR1, ENSG00000154229|PRKCA, ENSG00000128609|NDUFA5, ENSG00000160194|NDUFV3, ENSG00000242616|GNG10, ENSG00000065135|GNAI3, ENSG00000023228|NDUFS1, ENSG00000198786|MT-ND5, ENSG00000100030|MAPK1, ENSG00000198695|MT-ND6, ENSG00000138031|ADCY3, ENSG00000139180|NDUFA9, ENSG00000178127|NDUFV2, ENS…	22	130	-2.71888
hsa00040	Metabolism	Carbohydrate metabolism	Pentose and glucuronate interconversions	ENSG00000169764|UGP2, ENSG00000109814|UGDH, ENSG00000093217|XYLB	3	1806	37	9173	0.0811	0.985126	ns	1	ns		0	ENSG00000169764|UGP2, ENSG00000109814|UGDH, ENSG00000093217|XYLB	3	21	-2.4004
hsa00591	Metabolism	Lipid metabolism	Linoleic acid metabolism	ENSG00000116711|PLA2G4A, ENSG00000123739|PLA2G12A	2	1806	30	9173	0.0667	0.988472	ns	1	ns		0	ENSG00000116711|PLA2G4A, ENSG00000123739|PLA2G12A	2	23	-1.04257
hsa00350	Metabolism	Amino acid metabolism	Tyrosine metabolism	ENSG00000131480|AOC2, ENSG00000180185|FAHD1, ENSG00000184154|LRTOMT	3	1806	39	9173	0.0769	0.989465	ns	1	ns		0	ENSG00000131480|AOC2, ENSG00000180185|FAHD1, ENSG00000184154|LRTOMT	3	28	-1.13389
hsa05140	Human Diseases	Infectious disease: parasitic	Leishmaniasis	ENSG00000177606|JUN, ENSG00000125730|C3, ENSG00000111679|PTPN6, ENSG00000115415|STAT1, ENSG00000115232|ITGA4, ENSG00000135341|MAP3K7, ENSG00000109320|NFKB1, ENSG00000136869|TLR4, ENSG00000162434|JAK1, ENSG00000175130|MARCKSL1, ENSG00000055208|TAB2, ENSG00000150093|ITGB1, ENSG00000100030|MAPK1, ENSG00000204287|HLA-DRA, ENSG00000105329|TGFB1, ENSG00000100906|NFKBIA, ENSG00000188130|MAPK12, ENSG0000…	20	1806	155	9173	0.129	0.990455	ns	1	ns	ENSG00000177606|JUN, ENSG00000125730|C3	2	ENSG00000111679|PTPN6, ENSG00000115415|STAT1, ENSG00000115232|ITGA4, ENSG00000135341|MAP3K7, ENSG00000109320|NFKB1, ENSG00000136869|TLR4, ENSG00000162434|JAK1, ENSG00000175130|MARCKSL1, ENSG00000055208|TAB2, ENSG00000150093|ITGB1, ENSG00000100030|MAPK1, ENSG00000204287|HLA-DRA, ENSG00000105329|TGFB1, ENSG00000100906|NFKBIA, ENSG00000188130|MAPK12, ENSG00000237541|HLA-DQA2, ENSG00000175104|TRAF6, …	18	65	-3.47297
hsa05144	Human Diseases	Infectious disease: parasitic	Malaria	ENSG00000115884|SDC1, ENSG00000136869|TLR4, ENSG00000005844|ITGAL, ENSG00000105329|TGFB1	4	1806	55	9173	0.0727	0.99722	ns	1	ns		0	ENSG00000115884|SDC1, ENSG00000136869|TLR4, ENSG00000005844|ITGAL, ENSG00000105329|TGFB1	4	41	-1.40556
hsa04950	Human Diseases	Endocrine and metabolic disease	Maturity onset diabetes of the young	ENSG00000180535|BHLHA15	1	1806	28	9173	0.0357	0.997865	ns	1	ns		0	ENSG00000180535|BHLHA15	1	16	-1.75
hsa04260	Organismal Systems	Circulatory system	Cardiac muscle contraction	ENSG00000198689|SLC9A6, ENSG00000198467|TPM2, ENSG00000069849|ATP1B3, ENSG00000140740|UQCRC2, ENSG00000130433|CACNG6, ENSG00000184076|UQCR10, ENSG00000174437|ATP2A2	7	1806	81	9173	0.0864	0.998118	ns	1	ns	ENSG00000198467|TPM2	1	ENSG00000198689|SLC9A6, ENSG00000069849|ATP1B3, ENSG00000140740|UQCRC2, ENSG00000130433|CACNG6, ENSG00000184076|UQCR10, ENSG00000174437|ATP2A2	6	66	-0.738549
hsa04975	Organismal Systems	Digestive system	Fat digestion and absorption	ENSG00000204310|AGPAT1, ENSG00000123739|PLA2G12A, ENSG00000120437|ACAT2	3	1806	49	9173	0.0612	0.99823	ns	1	ns		0	ENSG00000204310|AGPAT1, ENSG00000123739|PLA2G12A, ENSG00000120437|ACAT2	3	26	-0.588348
hsa00590	Metabolism	Lipid metabolism	Arachidonic acid metabolism	ENSG00000116711|PLA2G4A, ENSG00000123739|PLA2G12A, ENSG00000111144|LTA4H, ENSG00000120915|EPHX2, ENSG00000155016|CYP2U1	5	1806	69	9173	0.0725	0.998944	ns	1	ns		0	ENSG00000116711|PLA2G4A, ENSG00000123739|PLA2G12A, ENSG00000111144|LTA4H, ENSG00000120915|EPHX2, ENSG00000155016|CYP2U1	5	50	-1.9799
hsa04672	Organismal Systems	Immune system	Intestinal immune network for IgA production	ENSG00000006062|MAP3K14, ENSG00000048462|TNFRSF17, ENSG00000184451|CCR10, ENSG00000115232|ITGA4, ENSG00000240505|TNFRSF13B, ENSG00000178562|CD28, ENSG00000160223|ICOSLG, ENSG00000204287|HLA-DRA, ENSG00000105329|TGFB1, ENSG00000277117|FP565260, ENSG00000237541|HLA-DQA2	11	1806	122	9173	0.0902	0.99963	ns	1	ns	ENSG00000006062|MAP3K14	1	ENSG00000048462|TNFRSF17, ENSG00000184451|CCR10, ENSG00000115232|ITGA4, ENSG00000240505|TNFRSF13B, ENSG00000178562|CD28, ENSG00000160223|ICOSLG, ENSG00000204287|HLA-DRA, ENSG00000105329|TGFB1, ENSG00000277117|FP565260, ENSG00000237541|HLA-DQA2	10	40	-4.11096
hsa00140	Metabolism	Lipid metabolism	Steroid hormone biosynthesis	ENSG00000101846|STS, ENSG00000149084|HSD17B12, ENSG00000204228|HSD17B8, ENSG00000128039|SRD5A3, ENSG00000184154|LRTOMT	5	1806	76	9173	0.0658	0.999674	ns	1	ns		0	ENSG00000101846|STS, ENSG00000149084|HSD17B12, ENSG00000204228|HSD17B8, ENSG00000128039|SRD5A3, ENSG00000184154|LRTOMT	5	36	-0.833333
hsa04974	Organismal Systems	Digestive system	Protein digestion and absorption	ENSG00000108821|COL1A1, ENSG00000196739|COL27A1, ENSG00000168003|SLC3A2, ENSG00000112394|SLC16A10, ENSG00000182871|COL18A1, ENSG00000069849|ATP1B3, ENSG00000066230|SLC9A3, ENSG00000123643|SLC36A1	8	1806	101	9173	0.0792	0.999709	ns	1	ns	ENSG00000108821|COL1A1, ENSG00000196739|COL27A1, ENSG00000168003|SLC3A2	3	ENSG00000112394|SLC16A10, ENSG00000182871|COL18A1, ENSG00000069849|ATP1B3, ENSG00000066230|SLC9A3, ENSG00000123643|SLC36A1	5	76	-1.14708
hsa04610	Organismal Systems	Immune system	Complement and coagulation cascades	ENSG00000120885|CLU, ENSG00000181104|F2R, ENSG00000125730|C3, ENSG00000011422|PLAUR, ENSG00000127533|F2RL3, ENSG00000197405|C5AR1, ENSG00000117335|CD46, ENSG00000085063|CD59	8	1806	102	9173	0.0784	0.999751	ns	1	ns	ENSG00000120885|CLU, ENSG00000125730|C3, ENSG00000011422|PLAUR, ENSG00000197405|C5AR1	4	ENSG00000181104|F2R, ENSG00000127533|F2RL3, ENSG00000117335|CD46, ENSG00000085063|CD59	4	60	0.129099
hsa05204	Human Diseases	Cancer: overview	Chemical carcinogenesis - DNA adducts	ENSG00000143819|EPHX1, ENSG00000137944|KYAT3, ENSG00000196502|SULT1A1, ENSG00000171428|NAT1, ENSG00000171097|KYAT1, ENSG00000197448|GSTK1	6	1806	90	9173	0.0667	0.999872	ns	1	ns	ENSG00000143819|EPHX1	1	ENSG00000137944|KYAT3, ENSG00000196502|SULT1A1, ENSG00000171428|NAT1, ENSG00000171097|KYAT1, ENSG00000197448|GSTK1	5	50	-1.69706
hsa05033	Human Diseases	Substance dependence	Nicotine addiction	ENSG00000113327|GABRG2	1	1806	42	9173	0.0238	0.999902	ns	1	ns		0	ENSG00000113327|GABRG2	1	29	-0.371391
hsa05143	Human Diseases	Infectious disease: parasitic	African trypanosomiasis	ENSG00000154229|PRKCA	1	1806	44	9173	0.0227	0.999937	ns	1	ns		0	ENSG00000154229|PRKCA	1	31	-1.25724
hsa05321	Human Diseases	Immune disease	Inflammatory bowel disease	ENSG00000177606|JUN, ENSG00000178573|MAF, ENSG00000115415|STAT1, ENSG00000109320|NFKB1, ENSG00000175387|SMAD2, ENSG00000147168|IL2RG, ENSG00000136869|TLR4, ENSG00000204287|HLA-DRA, ENSG00000105329|TGFB1, ENSG00000166949|SMAD3, ENSG00000237541|HLA-DQA2	11	1806	145	9173	0.0759	0.999987	ns	1	ns	ENSG00000177606|JUN	1	ENSG00000178573|MAF, ENSG00000115415|STAT1, ENSG00000109320|NFKB1, ENSG00000175387|SMAD2, ENSG00000147168|IL2RG, ENSG00000136869|TLR4, ENSG00000204287|HLA-DRA, ENSG00000105329|TGFB1, ENSG00000166949|SMAD3, ENSG00000237541|HLA-DQA2	10	53	-2.19777
hsa05323	Human Diseases	Immune disease	Rheumatoid arthritis	ENSG00000177606|JUN, ENSG00000277632|CCL3, ENSG00000184371|CSF1, ENSG00000136869|TLR4, ENSG00000114573|ATP6V1A, ENSG00000005844|ITGAL, ENSG00000178562|CD28, ENSG00000100554|ATP6V1D, ENSG00000071553|ATP6AP1, ENSG00000033627|ATP6V0A1, ENSG00000155097|ATP6V1C1, ENSG00000204287|HLA-DRA, ENSG00000185344|ATP6V0A2, ENSG00000105329|TGFB1, ENSG00000143882|ATP6V1C2, ENSG00000237541|HLA-DQA2	16	1806	189	9173	0.0847	0.999995	ns	1	ns	ENSG00000177606|JUN, ENSG00000277632|CCL3, ENSG00000184371|CSF1	3	ENSG00000136869|TLR4, ENSG00000114573|ATP6V1A, ENSG00000005844|ITGAL, ENSG00000178562|CD28, ENSG00000100554|ATP6V1D, ENSG00000071553|ATP6AP1, ENSG00000033627|ATP6V0A1, ENSG00000155097|ATP6V1C1, ENSG00000204287|HLA-DRA, ENSG00000185344|ATP6V0A2, ENSG00000105329|TGFB1, ENSG00000143882|ATP6V1C2, ENSG00000237541|HLA-DQA2	13	76	-2.40887
hsa05168	Human Diseases	Infectious disease: viral	Herpes simplex virus 1 infection	ENSG00000161638|ITGA5, ENSG00000184557|SOCS3, ENSG00000196150|ZNF250, ENSG00000185507|IRF7, ENSG00000142166|IFNAR1, ENSG00000125730|C3, ENSG00000197122|SRC, ENSG00000067182|TNFRSF1A, ENSG00000145675|PIK3R1, ENSG00000231925|TAPBP, ENSG00000115415|STAT1, ENSG00000181135|ZNF707, ENSG00000110330|BIRC2, ENSG00000159110|IFNAR2, ENSG00000171791|BCL2, ENSG00000181666|ZNF875, ENSG00000198466|ZNF587, ENSG0…	91	1806	673	9173	0.1352	0.999995	ns	1	ns	ENSG00000161638|ITGA5, ENSG00000184557|SOCS3, ENSG00000196150|ZNF250, ENSG00000185507|IRF7, ENSG00000125730|C3, ENSG00000197122|SRC, ENSG00000067182|TNFRSF1A, ENSG00000181135|ZNF707, ENSG00000181666|ZNF875	9	ENSG00000142166|IFNAR1, ENSG00000145675|PIK3R1, ENSG00000231925|TAPBP, ENSG00000115415|STAT1, ENSG00000110330|BIRC2, ENSG00000159110|IFNAR2, ENSG00000171791|BCL2, ENSG00000198466|ZNF587, ENSG00000213341|CHUK, ENSG00000128829|EIF2AK4, ENSG00000051382|PIK3CB, ENSG00000173875|ZNF791, ENSG00000135341|MAP3K7, ENSG00000096063|SRPK1, ENSG00000109320|NFKB1, ENSG00000179295|PTPN11, ENSG00000189180|ZNF33A,…	82	450	-8.6267
hsa04060	Environmental Information Processing	Signaling molecules and interaction	Cytokine-cytokine receptor interaction	ENSG00000064300|NGFR, ENSG00000277632|CCL3, ENSG00000006327|TNFRSF12A, ENSG00000172349|IL16, ENSG00000048462|TNFRSF17, ENSG00000163823|CCR1, ENSG00000110324|IL10RA, ENSG00000142166|IFNAR1, ENSG00000067182|TNFRSF1A, ENSG00000116985|BMP8B, ENSG00000173530|TNFRSF10D, ENSG00000134352|IL6ST, ENSG00000159110|IFNAR2, ENSG00000184451|CCR10, ENSG00000184371|CSF1, ENSG00000008517|IL32, ENSG00000240505|TNFR…	35	1806	332	9173	0.1054	0.999998	ns	1	ns	ENSG00000064300|NGFR, ENSG00000277632|CCL3, ENSG00000006327|TNFRSF12A, ENSG00000110324|IL10RA, ENSG00000067182|TNFRSF1A, ENSG00000173530|TNFRSF10D, ENSG00000184371|CSF1, ENSG00000125726|CD70, ENSG00000161921|CXCL16	9	ENSG00000172349|IL16, ENSG00000048462|TNFRSF17, ENSG00000163823|CCR1, ENSG00000142166|IFNAR1, ENSG00000116985|BMP8B, ENSG00000134352|IL6ST, ENSG00000159110|IFNAR2, ENSG00000184451|CCR10, ENSG00000008517|IL32, ENSG00000240505|TNFRSF13B, ENSG00000204217|BMPR2, ENSG00000147168|IL2RG, ENSG00000243646|IL10RB, ENSG00000115170|ACVR1, ENSG00000160712|IL6R, ENSG00000107779|BMPR1A, ENSG00000131724|IL13RA1,…	26	204	-2.38048
hsa05416	Human Diseases	Cardiovascular disease	Viral myocarditis	ENSG00000105974|CAV1, ENSG00000075151|EIF4G3, ENSG00000110321|EIF4G2, ENSG00000164305|CASP3, ENSG00000128340|RAC2, ENSG00000005844|ITGAL, ENSG00000178562|CD28, ENSG00000143322|ABL2, ENSG00000075624|ACTB, ENSG00000204287|HLA-DRA, ENSG00000172115|CYCS, ENSG00000237541|HLA-DQA2	12	1806	168	9173	0.0714	0.999999	ns	1	ns		0	ENSG00000105974|CAV1, ENSG00000075151|EIF4G3, ENSG00000110321|EIF4G2, ENSG00000164305|CASP3, ENSG00000128340|RAC2, ENSG00000005844|ITGAL, ENSG00000178562|CD28, ENSG00000143322|ABL2, ENSG00000075624|ACTB, ENSG00000204287|HLA-DRA, ENSG00000172115|CYCS, ENSG00000237541|HLA-DQA2	12	54	-3.9464
hsa04145	Cellular Processes	Transport and catabolism	Phagosome	ENSG00000161638|ITGA5, ENSG00000125730|C3, ENSG00000137267|TUBB2A, ENSG00000011028|MRC2, ENSG00000137285|TUBB2B, ENSG00000072274|TFRC, ENSG00000077380|DYNC1I2, ENSG00000136869|TLR4, ENSG00000082781|ITGB5, ENSG00000114573|ATP6V1A, ENSG00000127022|CANX, ENSG00000100554|ATP6V1D, ENSG00000150093|ITGB1, ENSG00000071553|ATP6AP1, ENSG00000033627|ATP6V0A1, ENSG00000078142|PIK3C3, ENSG00000197102|DYNC1H1,…	30	1806	306	9173	0.098	0.999999	ns	1	ns	ENSG00000161638|ITGA5, ENSG00000125730|C3, ENSG00000137267|TUBB2A, ENSG00000011028|MRC2, ENSG00000137285|TUBB2B	5	ENSG00000072274|TFRC, ENSG00000077380|DYNC1I2, ENSG00000136869|TLR4, ENSG00000082781|ITGB5, ENSG00000114573|ATP6V1A, ENSG00000127022|CANX, ENSG00000100554|ATP6V1D, ENSG00000150093|ITGB1, ENSG00000071553|ATP6AP1, ENSG00000033627|ATP6V0A1, ENSG00000078142|PIK3C3, ENSG00000197102|DYNC1H1, ENSG00000155097|ATP6V1C1, ENSG00000196230|TUBB, ENSG00000079950|STX7, ENSG00000058262|SEC61A1, ENSG00000005893|L…	25	138	-2.6389
hsa04640	Organismal Systems	Immune system	Hematopoietic cell lineage	ENSG00000161638|ITGA5, ENSG00000115232|ITGA4, ENSG00000184371|CSF1, ENSG00000004468|CD38, ENSG00000072274|TFRC, ENSG00000160712|IL6R, ENSG00000085063|CD59, ENSG00000187266|EPOR, ENSG00000091409|ITGA6, ENSG00000204287|HLA-DRA, ENSG00000237541|HLA-DQA2	11	1806	176	9173	0.0625	1	ns	1	ns	ENSG00000161638|ITGA5, ENSG00000184371|CSF1	2	ENSG00000115232|ITGA4, ENSG00000004468|CD38, ENSG00000072274|TFRC, ENSG00000160712|IL6R, ENSG00000085063|CD59, ENSG00000187266|EPOR, ENSG00000091409|ITGA6, ENSG00000204287|HLA-DRA, ENSG00000237541|HLA-DQA2	9	78	-0.905822
hsa00980	Metabolism	Xenobiotics biodegradation and metabolism	Metabolism of xenobiotics by cytochrome P450	ENSG00000143819|EPHX1, ENSG00000197448|GSTK1	2	1806	88	9173	0.0227	1	ns	1	ns	ENSG00000143819|EPHX1	1	ENSG00000197448|GSTK1	1	44	-0.753778
hsa04514	Environmental Information Processing	Signaling molecules and interaction	Cell adhesion molecules	ENSG00000130202|NECTIN2, ENSG00000115884|SDC1, ENSG00000149564|ESAM, ENSG00000124145|SDC4, ENSG00000197471|SPN, ENSG00000162512|SDC3, ENSG00000165215|CLDN3, ENSG00000115232|ITGA4, ENSG00000081237|PTPRC, ENSG00000149294|NCAM1, ENSG00000182985|CADM1, ENSG00000177707|NECTIN3, ENSG00000005844|ITGAL, ENSG00000178562|CD28, ENSG00000110876|SELPLG, ENSG00000150093|ITGB1, ENSG00000091409|ITGA6, ENSG000001…	22	1806	263	9173	0.0837	1	ns	1	ns	ENSG00000130202|NECTIN2, ENSG00000149564|ESAM, ENSG00000124145|SDC4, ENSG00000162512|SDC3, ENSG00000165215|CLDN3	5	ENSG00000115884|SDC1, ENSG00000197471|SPN, ENSG00000115232|ITGA4, ENSG00000081237|PTPRC, ENSG00000149294|NCAM1, ENSG00000182985|CADM1, ENSG00000177707|NECTIN3, ENSG00000005844|ITGAL, ENSG00000178562|CD28, ENSG00000110876|SELPLG, ENSG00000150093|ITGB1, ENSG00000091409|ITGA6, ENSG00000160223|ICOSLG, ENSG00000204287|HLA-DRA, ENSG00000277117|FP565260, ENSG00000108622|ICAM2, ENSG00000237541|HLA-DQA2	17	129	-3.34571
hsa00982	Metabolism	Xenobiotics biodegradation and metabolism	Drug metabolism - cytochrome P450	ENSG00000197448|GSTK1	1	1806	84	9173	0.0119	1	ns	1	ns		0	ENSG00000197448|GSTK1	1	44	-1.80907
hsa04742	Organismal Systems	Sensory system	Taste transduction	ENSG00000133019|CHRM3, ENSG00000072062|PRKACA, ENSG00000142875|PRKACB	3	1806	121	9173	0.0248	1	ns	1	ns		0	ENSG00000133019|CHRM3, ENSG00000072062|PRKACA, ENSG00000142875|PRKACB	3	51	-1.96039
hsa05310	Human Diseases	Immune disease	Asthma	ENSG00000204287|HLA-DRA, ENSG00000237541|HLA-DQA2	2	1806	110	9173	0.0182	1	ns	1	ns		0	ENSG00000204287|HLA-DRA, ENSG00000237541|HLA-DQA2	2	18	-2.82843
hsa05322	Human Diseases	Immune disease	Systemic lupus erythematosus	ENSG00000125730|C3, ENSG00000180573|H2AC6, ENSG00000233822|H2BC15, ENSG00000116747|RO60, ENSG00000178562|CD28, ENSG00000246705|H2AJ, ENSG00000184678|H2BC21, ENSG00000204287|HLA-DRA, ENSG00000196787|H2AC11, ENSG00000158373|H2BC5, ENSG00000237541|HLA-DQA2, ENSG00000164032|H2AZ1	12	1806	231	9173	0.0519	1	ns	1	ns	ENSG00000125730|C3, ENSG00000233822|H2BC15	2	ENSG00000180573|H2AC6, ENSG00000116747|RO60, ENSG00000178562|CD28, ENSG00000246705|H2AJ, ENSG00000184678|H2BC21, ENSG00000204287|HLA-DRA, ENSG00000196787|H2AC11, ENSG00000158373|H2BC5, ENSG00000237541|HLA-DQA2, ENSG00000164032|H2AZ1	10	113	-2.44587
hsa05150	Human Diseases	Infectious disease: bacterial	Staphylococcus aureus infection	ENSG00000125730|C3, ENSG00000197405|C5AR1, ENSG00000005844|ITGAL, ENSG00000110876|SELPLG, ENSG00000204287|HLA-DRA, ENSG00000237541|HLA-DQA2	6	1806	187	9173	0.0321	1	ns	1	ns	ENSG00000125730|C3, ENSG00000197405|C5AR1	2	ENSG00000005844|ITGAL, ENSG00000110876|SELPLG, ENSG00000204287|HLA-DRA, ENSG00000237541|HLA-DQA2	4	44	-2.11058
hsa04940	Human Diseases	Endocrine and metabolic disease	Type I diabetes mellitus	ENSG00000178562|CD28, ENSG00000204287|HLA-DRA, ENSG00000003147|ICA1, ENSG00000237541|HLA-DQA2	4	1806	166	9173	0.0241	1	ns	1	ns		0	ENSG00000178562|CD28, ENSG00000204287|HLA-DRA, ENSG00000003147|ICA1, ENSG00000237541|HLA-DQA2	4	36	-1.33333
hsa05330	Human Diseases	Immune disease	Allograft rejection	ENSG00000178562|CD28, ENSG00000204287|HLA-DRA, ENSG00000237541|HLA-DQA2	3	1806	154	9173	0.0195	1	ns	1	ns		0	ENSG00000178562|CD28, ENSG00000204287|HLA-DRA, ENSG00000237541|HLA-DQA2	3	29	-1.85695
hsa05320	Human Diseases	Immune disease	Autoimmune thyroid disease	ENSG00000178562|CD28, ENSG00000204287|HLA-DRA, ENSG00000237541|HLA-DQA2	3	1806	163	9173	0.0184	1	ns	1	ns		0	ENSG00000178562|CD28, ENSG00000204287|HLA-DRA, ENSG00000237541|HLA-DQA2	3	32	-2.12132
hsa04080	Environmental Information Processing	Signaling molecules and interaction	Neuroactive ligand-receptor interaction	ENSG00000278195|SSTR3, ENSG00000181104|F2R, ENSG00000125730|C3, ENSG00000089041|P2RX7, ENSG00000127533|F2RL3, ENSG00000197405|C5AR1, ENSG00000181408|UTS2R, ENSG00000169684|CHRNA5, ENSG00000149403|GRIK4, ENSG00000113580|NR3C1, ENSG00000171596|NMUR1, ENSG00000244165|P2RY11, ENSG00000148498|PARD3, ENSG00000182162|P2RY8, ENSG00000213903|LTB4R, ENSG00000083454|P2RX5, ENSG00000133019|CHRM3, ENSG0000001…	21	1806	363	9173	0.0579	1	ns	1	ns	ENSG00000125730|C3, ENSG00000197405|C5AR1	2	ENSG00000278195|SSTR3, ENSG00000181104|F2R, ENSG00000089041|P2RX7, ENSG00000127533|F2RL3, ENSG00000181408|UTS2R, ENSG00000169684|CHRNA5, ENSG00000149403|GRIK4, ENSG00000113580|NR3C1, ENSG00000171596|NMUR1, ENSG00000244165|P2RY11, ENSG00000148498|PARD3, ENSG00000182162|P2RY8, ENSG00000213903|LTB4R, ENSG00000083454|P2RX5, ENSG00000133019|CHRM3, ENSG00000010310|GIPR, ENSG00000125384|PTGER2, ENSG0000…	19	232	-3.61093
hsa04650	Organismal Systems	Immune system	Natural killer cell mediated cytotoxicity	ENSG00000204520|MICA, ENSG00000142166|IFNAR1, ENSG00000101096|NFATC2, ENSG00000145675|PIK3R1, ENSG00000115904|SOS1, ENSG00000213281|NRAS, ENSG00000111679|PTPN6, ENSG00000159110|IFNAR2, ENSG00000126934|MAP2K2, ENSG00000120899|PTK2B, ENSG00000051382|PIK3CB, ENSG00000043462|LCP2, ENSG00000107758|PPP3CB, ENSG00000179295|PTPN11, ENSG00000164305|CASP3, ENSG00000128340|RAC2, ENSG00000157764|BRAF, ENSG00…	32	1806	476	9173	0.0672	1	ns	1	ns	ENSG00000204520|MICA, ENSG00000126934|MAP2K2	2	ENSG00000142166|IFNAR1, ENSG00000101096|NFATC2, ENSG00000145675|PIK3R1, ENSG00000115904|SOS1, ENSG00000213281|NRAS, ENSG00000111679|PTPN6, ENSG00000159110|IFNAR2, ENSG00000120899|PTK2B, ENSG00000051382|PIK3CB, ENSG00000043462|LCP2, ENSG00000107758|PPP3CB, ENSG00000179295|PTPN11, ENSG00000164305|CASP3, ENSG00000128340|RAC2, ENSG00000157764|BRAF, ENSG00000100485|SOS2, ENSG00000154229|PRKCA, ENSG000…	30	100	-3.8
hsa04740	Organismal Systems	Sensory system	Olfactory transduction	ENSG00000104490|NCALD, ENSG00000176533|GNG7, ENSG00000143933|CALM2, ENSG00000100077|GRK3, ENSG00000141404|GNAL, ENSG00000198668|CALM1, ENSG00000145349|CAMK2D, ENSG00000138031|ADCY3, ENSG00000072062|PRKACA, ENSG00000142875|PRKACB	10	1806	589	9173	0.017	1	ns	1	ns		0	ENSG00000104490|NCALD, ENSG00000176533|GNG7, ENSG00000143933|CALM2, ENSG00000100077|GRK3, ENSG00000141404|GNAL, ENSG00000198668|CALM1, ENSG00000145349|CAMK2D, ENSG00000138031|ADCY3, ENSG00000072062|PRKACA, ENSG00000142875|PRKACB	10	83	-3.62222
hsa04612	Organismal Systems	Immune system	Antigen processing and presentation	ENSG00000173110|HSPA6, ENSG00000204389|HSPA1A, ENSG00000204388|HSPA1B, ENSG00000179583|CIITA, ENSG00000109971|HSPA8, ENSG00000096384|HSP90AB1, ENSG00000231925|TAPBP, ENSG00000080824|HSP90AA1, ENSG00000118260|CREB1, ENSG00000127022|CANX, ENSG00000163131|CTSS, ENSG00000167004|PDIA3, ENSG00000168394|TAP1, ENSG00000204287|HLA-DRA, ENSG00000164733|CTSB, ENSG00000133111|RFXAP, ENSG00000237541|HLA-DQA2	17	1806	491	9173	0.0346	1	ns	1	ns	ENSG00000173110|HSPA6, ENSG00000204389|HSPA1A, ENSG00000204388|HSPA1B, ENSG00000109971|HSPA8, ENSG00000096384|HSP90AB1, ENSG00000080824|HSP90AA1	6	ENSG00000179583|CIITA, ENSG00000231925|TAPBP, ENSG00000118260|CREB1, ENSG00000127022|CANX, ENSG00000163131|CTSS, ENSG00000167004|PDIA3, ENSG00000168394|TAP1, ENSG00000204287|HLA-DRA, ENSG00000164733|CTSB, ENSG00000133111|RFXAP, ENSG00000237541|HLA-DQA2	11	61	-2.17663
hsa05332	Human Diseases	Immune disease	Graft-versus-host disease	ENSG00000178562|CD28, ENSG00000204287|HLA-DRA, ENSG00000237541|HLA-DQA2	3	1806	298	9173	0.0101	1	ns	1	ns		0	ENSG00000178562|CD28, ENSG00000204287|HLA-DRA, ENSG00000237541|HLA-DQA2	3	31	-1.79605
